# Supplementary material for: Innate immune alterations are elicited in microglial cells before plaque deposition in the Alzheimer’s disease mouse model 5xFAD
Source: Sci Rep. 2018 Jan 24;8:1550. doi: 10.1038/s41598-018-19699-y (PMC5784016; doi:10.1038/s41598-018-19699-y)
Supplement: Supplementary file 2 — Related Manuscript File [file 41598_2018_19699_MOESM2_ESM.xlsx]

## Sheet: WT2w
Uniprot Accession	Description WT 2 weeks	Gene name	Mean
P51829	Adenylate cyclase type 7 OS=Mus musculus GN=Adcy7 PE=2 SV=2 - [ADCY7_MOUSE]	Adcy7	32.077
Q9D8T7	SRA stem-loop-interacting RNA-binding protein, mitochondrial OS=Mus musculus GN=Slirp PE=1 SV=2 - [SLIRP_MOUSE]	Slirp	5.22467
P43276	Histone H1.5 OS=Mus musculus GN=Hist1h1b PE=1 SV=2 - [H15_MOUSE]	Hist1h1b	2.991
Q07133	Histone H1t OS=Mus musculus GN=Hist1h1t PE=1 SV=4 - [H1T_MOUSE]	Hist1h1t	2.871
P43275	Histone H1.1 OS=Mus musculus GN=Hist1h1a PE=1 SV=2 - [H11_MOUSE]	Hist1h1a	2.81933
P43277	Histone H1.3 OS=Mus musculus GN=Hist1h1d PE=1 SV=2 - [H13_MOUSE]	Hist1h1d	2.70033
P15864	Histone H1.2 OS=Mus musculus GN=Hist1h1c PE=1 SV=2 - [H12_MOUSE]	Hist1h1c	2.681
P68433	Histone H3.1 OS=Mus musculus GN=Hist1h3a PE=1 SV=2 - [H31_MOUSE]	Hist1h3a	2.64467
Q9EP97	Sentrin-specific protease 3 OS=Mus musculus GN=Senp3 PE=1 SV=1 - [SENP3_MOUSE]	Senp3	2.235
Q60648	Ganglioside GM2 activator OS=Mus musculus GN=Gm2a PE=1 SV=2 - [SAP3_MOUSE]	Gm2a	2.19133
O54879	High mobility group protein B3 OS=Mus musculus GN=Hmgb3 PE=1 SV=3 - [HMGB3_MOUSE]	Hmgb3	2.00267
Q05921	2-5A-dependent ribonuclease OS=Mus musculus GN=Rnasel PE=1 SV=2 - [RN5A_MOUSE]	Rnasel	1.99267
P30681	High mobility group protein B2 OS=Mus musculus GN=Hmgb2 PE=1 SV=3 - [HMGB2_MOUSE]	Hmgb2	1.93333
Q91WT4	DnaJ homolog subfamily C member 17 OS=Mus musculus GN=Dnajc17 PE=1 SV=2 - [DJC17_MOUSE]	Dnajc17	1.89867
Q8CGP0	Histone H2B type 3-B OS=Mus musculus GN=Hist3h2bb PE=1 SV=3 - [H2B3B_MOUSE]	Hist3h2bb	1.85467
Q61029	Lamina-associated polypeptide 2, isoforms beta/delta/epsilon/gamma OS=Mus musculus GN=Tmpo PE=1 SV=4 - [LAP2B_MOUSE]	Tmpo	1.837
P98078	Disabled homolog 2 OS=Mus musculus GN=Dab2 PE=1 SV=2 - [DAB2_MOUSE]	Dab2	1.83467
Q9R207	Nibrin OS=Mus musculus GN=Nbn PE=1 SV=1 - [NBN_MOUSE]	Nbn	1.81567
Q9WVJ5	Beta-crystallin B1 OS=Mus musculus GN=Crybb1 PE=1 SV=3 - [CRBB1_MOUSE]	Crybb1	1.811
O88508	DNA (cytosine-5)-methyltransferase 3A OS=Mus musculus GN=Dnmt3a PE=1 SV=2 - [DNM3A_MOUSE]	Dnmt3a	1.78833
Q9CPS7	RNA-binding protein PNO1 OS=Mus musculus GN=Pno1 PE=1 SV=1 - [PNO1_MOUSE]	Pno1	1.76933
Q8BH61	Coagulation factor XIII A chain OS=Mus musculus GN=F13a1 PE=1 SV=3 - [F13A_MOUSE]	F13a1	1.748
P39749	Flap endonuclease 1 OS=Mus musculus GN=Fen1 PE=1 SV=1 - [FEN1_MOUSE]	Fen1	1.73967
Q9WVJ3	Carboxypeptidase Q OS=Mus musculus GN=Cpq PE=1 SV=1 - [CBPQ_MOUSE]	Cpq	1.736
Q8CGP6	Histone H2A type 1-H OS=Mus musculus GN=Hist1h2ah PE=1 SV=3 - [H2A1H_MOUSE]	Hist1h2ah	1.71833
Q3UDW8	Heparan-alpha-glucosaminide N-acetyltransferase OS=Mus musculus GN=Hgsnat PE=1 SV=2 - [HGNAT_MOUSE]	Hgsnat	1.70433
Q8BV49	Pyrin and HIN domain-containing protein 1 OS=Mus musculus GN=Pyhin1 PE=1 SV=1 - [IFIX_MOUSE]	Pyhin1	1.68367
P11103	Poly [ADP-ribose] polymerase 1 OS=Mus musculus GN=Parp1 PE=1 SV=3 - [PARP1_MOUSE]	Parp1	1.68233
Q8BKJ9	NAD-dependent protein deacetylase sirtuin-7 OS=Mus musculus GN=Sirt7 PE=1 SV=2 - [SIR7_MOUSE]	Sirt7	1.66133
P97822	Acidic leucine-rich nuclear phosphoprotein 32 family member E OS=Mus musculus GN=Anp32e PE=1 SV=2 - [AN32E_MOUSE]	Anp32e	1.65733
Q80XP8	Protein FAM76B OS=Mus musculus GN=Fam76b PE=1 SV=1 - [FA76B_MOUSE]	Fam76b	1.64833
O35613	Death domain-associated protein 6 OS=Mus musculus GN=Daxx PE=1 SV=1 - [DAXX_MOUSE]	Daxx	1.647
Q6P4S8	Integrator complex subunit 1 OS=Mus musculus GN=Ints1 PE=1 SV=2 - [INT1_MOUSE]	Ints1	1.64433
Q9EP72	ER membrane protein complex subunit 7 OS=Mus musculus GN=Emc7 PE=1 SV=1 - [EMC7_MOUSE]	Emc7	1.63933
Q8BI72	CDKN2A-interacting protein OS=Mus musculus GN=Cdkn2aip PE=1 SV=1 - [CARF_MOUSE]	Cdkn2aip	1.63567
Q9D902	General transcription factor IIE subunit 2 OS=Mus musculus GN=Gtf2e2 PE=1 SV=2 - [T2EB_MOUSE]	Gtf2e2	1.62633
P14733	Lamin-B1 OS=Mus musculus GN=Lmnb1 PE=1 SV=3 - [LMNB1_MOUSE]	Lmnb1	1.62533
P27661	Histone H2AX OS=Mus musculus GN=H2afx PE=1 SV=2 - [H2AX_MOUSE]	H2afx	1.62033
Q6P8X1	Sorting nexin-6 OS=Mus musculus GN=Snx6 PE=1 SV=2 - [SNX6_MOUSE]	Snx6	1.615
Q9Z1F9	SUMO-activating enzyme subunit 2 OS=Mus musculus GN=Uba2 PE=1 SV=1 - [SAE2_MOUSE]	Uba2	1.61267
Q9WU40	Inner nuclear membrane protein Man1 OS=Mus musculus GN=Lemd3 PE=1 SV=2 - [MAN1_MOUSE]	Lemd3	1.61233
B1AZI6	THO complex subunit 2 OS=Mus musculus GN=Thoc2 PE=1 SV=1 - [THOC2_MOUSE]	Thoc2	1.61033
Q68FE8	Zinc finger protein 280D OS=Mus musculus GN=Znf280d PE=1 SV=1 - [Z280D_MOUSE]	Znf280d	1.59467
Q571G4	Protein lin-54 homolog OS=Mus musculus GN=Lin54 PE=2 SV=2 - [LIN54_MOUSE]	Lin54	1.59033
P43274	Histone H1.4 OS=Mus musculus GN=Hist1h1e PE=1 SV=2 - [H14_MOUSE]	Hist1h1e	1.58067
Q3U1G5	Interferon-stimulated 20 kDa exonuclease-like 2 OS=Mus musculus GN=Isg20l2 PE=1 SV=2 - [I20L2_MOUSE]	Isg20l2	1.57767
Q3V0C5	Ubiquitin carboxyl-terminal hydrolase 48 OS=Mus musculus GN=Usp48 PE=1 SV=2 - [UBP48_MOUSE]	Usp48	1.571
Q8K019	Bcl-2-associated transcription factor 1 OS=Mus musculus GN=Bclaf1 PE=1 SV=2 - [BCLF1_MOUSE]	Bclaf1	1.567
D3YXK2	Scaffold attachment factor B1 OS=Mus musculus GN=Safb PE=1 SV=2 - [SAFB1_MOUSE]	Safb	1.566
Q8VDM6	Heterogeneous nuclear ribonucleoprotein U-like protein 1 OS=Mus musculus GN=Hnrnpul1 PE=1 SV=1 - [HNRL1_MOUSE]	Hnrnpul1	1.56567
Q8R322	Nucleoporin GLE1 OS=Mus musculus GN=Gle1 PE=1 SV=2 - [GLE1_MOUSE]	Gle1	1.56433
Q7TNC4	Putative RNA-binding protein Luc7-like 2 OS=Mus musculus GN=Luc7l2 PE=1 SV=1 - [LC7L2_MOUSE]	Luc7l2	1.56367
P70700	DNA-directed RNA polymerase I subunit RPA2 OS=Mus musculus GN=Polr1b PE=1 SV=2 - [RPA2_MOUSE]	Polr1b	1.56067
P0DOV2	Interferon-activable protein 204 OS=Mus musculus GN=Ifi204 PE=1 SV=1 - [IFI4_MOUSE]	NA	1.56033
Q8BJ05	Zinc finger CCCH domain-containing protein 14 OS=Mus musculus GN=Zc3h14 PE=1 SV=1 - [ZC3HE_MOUSE]	Zc3h14	1.55867
Q6A026	Sister chromatid cohesion protein PDS5 homolog A OS=Mus musculus GN=Pds5a PE=1 SV=3 - [PDS5A_MOUSE]	Pds5a	1.55733
Q00422	GA-binding protein alpha chain OS=Mus musculus GN=Gabpa PE=1 SV=2 - [GABPA_MOUSE]	Gabpa	1.55667
Q9DCT6	Chromatin complexes subunit BAP18 OS=Mus musculus GN=Bap18 PE=1 SV=1 - [BAP18_MOUSE]	Bap18	1.556
Q7TQK4	Exosome complex component RRP40 OS=Mus musculus GN=Exosc3 PE=1 SV=3 - [EXOS3_MOUSE]	Exosc3	1.55033
Q61216	Double-strand break repair protein MRE11 OS=Mus musculus GN=Mre11 PE=1 SV=1 - [MRE11_MOUSE]	Mre11a	1.547
Q91VM5	RNA binding motif protein, X-linked-like-1 OS=Mus musculus GN=Rbmxl1 PE=1 SV=1 - [RMXL1_MOUSE]	Rbmxl1	1.54567
Q3TKY6	Peptidyl-prolyl cis-trans isomerase CWC27 homolog OS=Mus musculus GN=Cwc27 PE=1 SV=1 - [CWC27_MOUSE]	Cwc27	1.54567
O88291	DBIRD complex subunit ZNF326 OS=Mus musculus GN=Znf326 PE=1 SV=1 - [ZN326_MOUSE]	Znf326	1.54167
Q76KJ5	DNA-directed RNA polymerase I subunit RPA34 OS=Mus musculus GN=Cd3eap PE=1 SV=2 - [RPA34_MOUSE]	Cd3eap	1.53633
O35381	Acidic leucine-rich nuclear phosphoprotein 32 family member A OS=Mus musculus GN=Anp32a PE=1 SV=1 - [AN32A_MOUSE]	Anp32a	1.53233
Q569Z6	Thyroid hormone receptor-associated protein 3 OS=Mus musculus GN=Thrap3 PE=1 SV=1 - [TR150_MOUSE]	Thrap3	1.53133
P28667	MARCKS-related protein OS=Mus musculus GN=Marcksl1 PE=1 SV=2 - [MRP_MOUSE]	Marcksl1	1.527
Q5XJE5	RNA polymerase-associated protein LEO1 OS=Mus musculus GN=Leo1 PE=1 SV=2 - [LEO1_MOUSE]	Leo1	1.52633
Q9R1T2	SUMO-activating enzyme subunit 1 OS=Mus musculus GN=Sae1 PE=1 SV=1 - [SAE1_MOUSE]	Sae1	1.52533
P08074	Carbonyl reductase [NADPH] 2 OS=Mus musculus GN=Cbr2 PE=1 SV=1 - [CBR2_MOUSE]	Cbr2	1.525
Q9EQU5	Protein SET OS=Mus musculus GN=Set PE=1 SV=1 - [SET_MOUSE]	Set	1.52467
Q8VIJ6	Splicing factor, proline- and glutamine-rich OS=Mus musculus GN=Sfpq PE=1 SV=1 - [SFPQ_MOUSE]	Sfpq	1.52267
Q91VX9	Transmembrane protein 168 OS=Mus musculus GN=Tmem168 PE=1 SV=1 - [TM168_MOUSE]	Tmem168	1.521
Q60973	Histone-binding protein RBBP7 OS=Mus musculus GN=Rbbp7 PE=1 SV=1 - [RBBP7_MOUSE]	Rbbp7	1.52
P32067	Lupus La protein homolog OS=Mus musculus GN=Ssb PE=1 SV=1 - [LA_MOUSE]	Ssb	1.51867
Q64092	Transcription factor E3 OS=Mus musculus GN=Tfe3 PE=1 SV=2 - [TFE3_MOUSE]	Tfe3	1.51833
Q3TIX9	U4/U6.U5 tri-snRNP-associated protein 2 OS=Mus musculus GN=Usp39 PE=1 SV=2 - [SNUT2_MOUSE]	Usp39	1.51767
Q8K2F0	Bromodomain-containing protein 3 OS=Mus musculus GN=Brd3 PE=1 SV=2 - [BRD3_MOUSE]	Brd3	1.51667
Q60749	KH domain-containing, RNA-binding, signal transduction-associated protein 1 OS=Mus musculus GN=Khdrbs1 PE=1 SV=2 - [KHDR1_MOUSE]	Khdrbs1	1.516
Q61069	Upstream stimulatory factor 1 OS=Mus musculus GN=Usf1 PE=1 SV=1 - [USF1_MOUSE]	Usf1	1.512
Q62318	Transcription intermediary factor 1-beta OS=Mus musculus GN=Trim28 PE=1 SV=3 - [TIF1B_MOUSE]	Trim28	1.50833
Q8VEE4	Replication protein A 70 kDa DNA-binding subunit OS=Mus musculus GN=Rpa1 PE=1 SV=1 - [RFA1_MOUSE]	Rpa1	1.50133
Q99K95	Protein RTF2 homolog OS=Mus musculus GN=Rtfdc1 PE=1 SV=1 - [RTF2_MOUSE]	Rtfdc1	1.49867
P29037	TATA-box-binding protein OS=Mus musculus GN=Tbp PE=1 SV=1 - [TBP_MOUSE]	Tbp	1.497
P13864	DNA (cytosine-5)-methyltransferase 1 OS=Mus musculus GN=Dnmt1 PE=1 SV=5 - [DNMT1_MOUSE]	Dnmt1	1.49533
Q8BGW1	Alpha-ketoglutarate-dependent dioxygenase FTO OS=Mus musculus GN=Fto PE=1 SV=1 - [FTO_MOUSE]	Fto	1.49533
Q8CEC6	Peptidylprolyl isomerase domain and WD repeat-containing protein 1 OS=Mus musculus GN=Ppwd1 PE=1 SV=2 - [PPWD1_MOUSE]	Ppwd1	1.49533
Q62187	Transcription termination factor 1 OS=Mus musculus GN=Ttf1 PE=1 SV=2 - [TTF1_MOUSE]	Ttf1	1.49433
P25425	POU domain, class 2, transcription factor 1 OS=Mus musculus GN=Pou2f1 PE=1 SV=3 - [PO2F1_MOUSE]	Pou2f1	1.49333
Q8BZR9	Nuclear cap-binding protein subunit 3 OS=Mus musculus GN=Ncbp3 PE=1 SV=1 - [NCBP3_MOUSE]	NA	1.49233
Q99K48	Non-POU domain-containing octamer-binding protein OS=Mus musculus GN=Nono PE=1 SV=3 - [NONO_MOUSE]	Nono	1.49
Q8VE37	Regulator of chromosome condensation OS=Mus musculus GN=Rcc1 PE=1 SV=1 - [RCC1_MOUSE]	Rcc1	1.488
P70388	DNA repair protein RAD50 OS=Mus musculus GN=Rad50 PE=1 SV=1 - [RAD50_MOUSE]	Rad50	1.48767
Q91W36	Ubiquitin carboxyl-terminal hydrolase 3 OS=Mus musculus GN=Usp3 PE=2 SV=1 - [UBP3_MOUSE]	Usp3	1.48667
P57724	Poly(rC)-binding protein 4 OS=Mus musculus GN=Pcbp4 PE=1 SV=1 - [PCBP4_MOUSE]	Pcbp4	1.486
E9Q784	Zinc finger CCCH domain-containing protein 13 OS=Mus musculus GN=Zc3h13 PE=1 SV=1 - [ZC3HD_MOUSE]	Zc3h13	1.48433
Q8JZX4	Splicing factor 45 OS=Mus musculus GN=Rbm17 PE=1 SV=1 - [SPF45_MOUSE]	Rbm17	1.481
Q9JJW6	Aly/REF export factor 2 OS=Mus musculus GN=Alyref2 PE=1 SV=1 - [ALRF2_MOUSE]	Alyref2	1.48033
Q9CT10	Ran-binding protein 3 OS=Mus musculus GN=Ranbp3 PE=1 SV=2 - [RANB3_MOUSE]	Ranbp3	1.47933
Q9Z129	ATP-dependent DNA helicase Q1 OS=Mus musculus GN=Recql PE=1 SV=2 - [RECQ1_MOUSE]	Recql	1.479
Q8BX80	Cytosolic endo-beta-N-acetylglucosaminidase OS=Mus musculus GN=Engase PE=1 SV=1 - [ENASE_MOUSE]	Engase	1.478
O09130	NFATC2-interacting protein OS=Mus musculus GN=Nfatc2ip PE=1 SV=1 - [NF2IP_MOUSE]	Nfatc2ip	1.47767
P60762	Mortality factor 4-like protein 1 OS=Mus musculus GN=Morf4l1 PE=1 SV=2 - [MO4L1_MOUSE]	Morf4l1	1.47767
Q8VEK3	Heterogeneous nuclear ribonucleoprotein U OS=Mus musculus GN=Hnrnpu PE=1 SV=1 - [HNRPU_MOUSE]	Hnrnpu	1.47733
Q5SWW4	Mediator of RNA polymerase II transcription subunit 13 OS=Mus musculus GN=Med13 PE=1 SV=1 - [MED13_MOUSE]	Med13	1.47667
Q921D4	Mediator of RNA polymerase II transcription subunit 6 OS=Mus musculus GN=Med6 PE=1 SV=2 - [MED6_MOUSE]	Med6	1.473
Q3UH06	Ras-responsive element-binding protein 1 OS=Mus musculus GN=Rreb1 PE=1 SV=2 - [RREB1_MOUSE]	Rreb1	1.472
Q9JKB3	Y-box-binding protein 3 OS=Mus musculus GN=Ybx3 PE=1 SV=2 - [YBOX3_MOUSE]	Ybx3	1.47033
Q8R3G1	Nuclear inhibitor of protein phosphatase 1 OS=Mus musculus GN=Ppp1r8 PE=1 SV=1 - [PP1R8_MOUSE]	Ppp1r8	1.46867
Q80XL6	Acyl-CoA dehydrogenase family member 11 OS=Mus musculus GN=Acad11 PE=1 SV=2 - [ACD11_MOUSE]	Acad11	1.46867
O54941	SWI/SNF-related matrix-associated actin-dependent regulator of chromatin subfamily E member 1 OS=Mus musculus GN=Smarce1 PE=1 SV=1 - [SMCE1_MOUSE]	Smarce1	1.468
Q8C3X8	Lipase maturation factor 2 OS=Mus musculus GN=Lmf2 PE=1 SV=1 - [LMF2_MOUSE]	Lmf2	1.46633
Q61329	Zinc finger homeobox protein 3 OS=Mus musculus GN=Zfhx3 PE=1 SV=1 - [ZFHX3_MOUSE]	Zfhx3	1.465
Q8BZ00	Sodium/hydrogen exchanger 9 OS=Mus musculus GN=Slc9a9 PE=2 SV=1 - [SL9A9_MOUSE]	Slc9a9	1.46333
Q921F2	TAR DNA-binding protein 43 OS=Mus musculus GN=Tardbp PE=1 SV=1 - [TADBP_MOUSE]	Tardbp	1.46
Q60960	Importin subunit alpha-5 OS=Mus musculus GN=Kpna1 PE=1 SV=2 - [IMA5_MOUSE]	Kpna1	1.46
Q64511	DNA topoisomerase 2-beta OS=Mus musculus GN=Top2b PE=1 SV=2 - [TOP2B_MOUSE]	Top2b	1.45967
Q9Z2X1	Heterogeneous nuclear ribonucleoprotein F OS=Mus musculus GN=Hnrnpf PE=1 SV=3 - [HNRPF_MOUSE]	Hnrnpf	1.45933
O88286	Protein Wiz OS=Mus musculus GN=Wiz PE=1 SV=2 - [WIZ_MOUSE]	Wiz	1.45933
P97313	DNA-dependent protein kinase catalytic subunit OS=Mus musculus GN=Prkdc PE=1 SV=3 - [PRKDC_MOUSE]	Prkdc	1.45867
Q8K2T8	RNA polymerase II-associated factor 1 homolog OS=Mus musculus GN=Paf1 PE=1 SV=1 - [PAF1_MOUSE]	Paf1	1.457
Q5SFM8	RNA-binding protein 27 OS=Mus musculus GN=Rbm27 PE=1 SV=3 - [RBM27_MOUSE]	Rbm27	1.45467
Q4G0F8	Ubinuclein-1 OS=Mus musculus GN=Ubn1 PE=2 SV=1 - [UBN1_MOUSE]	Ubn1	1.454
Q8BUH8	Sentrin-specific protease 7 OS=Mus musculus GN=Senp7 PE=1 SV=1 - [SENP7_MOUSE]	Senp7	1.45367
Q61830	Macrophage mannose receptor 1 OS=Mus musculus GN=Mrc1 PE=1 SV=2 - [MRC1_MOUSE]	Mrc1	1.45267
Q64012	RNA-binding protein Raly OS=Mus musculus GN=Raly PE=1 SV=3 - [RALY_MOUSE]	Raly	1.45233
Q8K4Z5	Splicing factor 3A subunit 1 OS=Mus musculus GN=Sf3a1 PE=1 SV=1 - [SF3A1_MOUSE]	Sf3a1	1.452
Q69Z61	PWWP domain-containing protein 2A OS=Mus musculus GN=Pwwp2a PE=2 SV=2 - [PWP2A_MOUSE]	Pwwp2a	1.45167
Q91YR7	Pre-mRNA-processing factor 6 OS=Mus musculus GN=Prpf6 PE=1 SV=1 - [PRP6_MOUSE]	Prpf6	1.45067
Q8BGR9	Ubiquitin-like domain-containing CTD phosphatase 1 OS=Mus musculus GN=Ublcp1 PE=1 SV=1 - [UBCP1_MOUSE]	Ublcp1	1.44967
Q99NB9	Splicing factor 3B subunit 1 OS=Mus musculus GN=Sf3b1 PE=1 SV=1 - [SF3B1_MOUSE]	Sf3b1	1.44867
Q8K327	Chromosome alignment-maintaining phosphoprotein 1 OS=Mus musculus GN=Champ1 PE=1 SV=1 - [CHAP1_MOUSE]	Champ1	1.44867
Q80XU3	Nuclear ubiquitous casein and cyclin-dependent kinase substrate 1 OS=Mus musculus GN=Nucks1 PE=1 SV=1 - [NUCKS_MOUSE]	Nucks1	1.44633
Q6NV83	U2 snRNP-associated SURP motif-containing protein OS=Mus musculus GN=U2surp PE=1 SV=3 - [SR140_MOUSE]	U2surp	1.44567
Q8BG30	Negative elongation factor A OS=Mus musculus GN=Nelfa PE=1 SV=1 - [NELFA_MOUSE]	Nelfa	1.44467
O88532	Zinc finger RNA-binding protein OS=Mus musculus GN=Zfr PE=1 SV=2 - [ZFR_MOUSE]	Zfr	1.44333
Q9CXG3	Peptidyl-prolyl cis-trans isomerase-like 4 OS=Mus musculus GN=Ppil4 PE=1 SV=2 - [PPIL4_MOUSE]	Ppil4	1.44333
P49717	DNA replication licensing factor MCM4 OS=Mus musculus GN=Mcm4 PE=1 SV=1 - [MCM4_MOUSE]	Mcm4	1.443
Q9D1J3	SAP domain-containing ribonucleoprotein OS=Mus musculus GN=Sarnp PE=1 SV=3 - [SARNP_MOUSE]	Sarnp	1.442
Q61033	Lamina-associated polypeptide 2, isoforms alpha/zeta OS=Mus musculus GN=Tmpo PE=1 SV=4 - [LAP2A_MOUSE]	Tmpo	1.44
Q8BKT7	THO complex subunit 5 homolog OS=Mus musculus GN=Thoc5 PE=1 SV=2 - [THOC5_MOUSE]	Thoc5	1.43933
Q6P2K6	Serine/threonine-protein phosphatase 4 regulatory subunit 3A OS=Mus musculus GN=Ppp4r3a PE=1 SV=1 - [P4R3A_MOUSE]	Smek1	1.43833
Q9R0I7	YLP motif-containing protein 1 OS=Mus musculus GN=Ylpm1 PE=2 SV=2 - [YLPM1_MOUSE]	Ylpm1	1.43733
O70230	Zinc finger protein 143 OS=Mus musculus GN=Znf143 PE=1 SV=2 - [ZN143_MOUSE]	Znf143	1.43533
Q9WVK4	EH domain-containing protein 1 OS=Mus musculus GN=Ehd1 PE=1 SV=1 - [EHD1_MOUSE]	Ehd1	1.433
Q8BRK9	Alpha-mannosidase 2x OS=Mus musculus GN=Man2a2 PE=1 SV=2 - [MA2A2_MOUSE]	Man2a2	1.433
Q8BVU5	ADP-ribose pyrophosphatase, mitochondrial OS=Mus musculus GN=Nudt9 PE=1 SV=1 - [NUDT9_MOUSE]	Nudt9	1.432
P62806	Histone H4 OS=Mus musculus GN=Hist1h4a PE=1 SV=2 - [H4_MOUSE]	Hist1h4a	1.43033
Q9Z1N5	Spliceosome RNA helicase Ddx39b OS=Mus musculus GN=Ddx39b PE=1 SV=1 - [DX39B_MOUSE]	Ddx39b	1.42967
P14901	Heme oxygenase 1 OS=Mus musculus GN=Hmox1 PE=1 SV=1 - [HMOX1_MOUSE]	Hmox1	1.429
Q8K0C1	Importin-13 OS=Mus musculus GN=Ipo13 PE=1 SV=1 - [IPO13_MOUSE]	Ipo13	1.428
Q8CFE2	Histone PARylation factor 1 OS=Mus musculus GN=Hpf1 PE=1 SV=1 - [HPF1_MOUSE]	NA	1.42733
Q6NZF1	Zinc finger CCCH domain-containing protein 11A OS=Mus musculus GN=Zc3h11a PE=1 SV=1 - [ZC11A_MOUSE]	Zc3h11a	1.42733
Q9DC48	Pre-mRNA-processing factor 17 OS=Mus musculus GN=Cdc40 PE=2 SV=1 - [PRP17_MOUSE]	Cdc40	1.42667
Q9JHS9	Spliceosome-associated protein CWC15 homolog OS=Mus musculus GN=Cwc15 PE=1 SV=1 - [CWC15_MOUSE]	Cwc15	1.42567
Q8R081	Heterogeneous nuclear ribonucleoprotein L OS=Mus musculus GN=Hnrnpl PE=1 SV=2 - [HNRPL_MOUSE]	Hnrnpl	1.42333
Q64191	N(4)-(beta-N-acetylglucosaminyl)-L-asparaginase OS=Mus musculus GN=Aga PE=1 SV=1 - [ASPG_MOUSE]	Aga	1.422
P70168	Importin subunit beta-1 OS=Mus musculus GN=Kpnb1 PE=1 SV=2 - [IMB1_MOUSE]	Kpnb1	1.422
Q9JIK5	Nucleolar RNA helicase 2 OS=Mus musculus GN=Ddx21 PE=1 SV=3 - [DDX21_MOUSE]	Ddx21	1.421
Q99MD9	Nuclear autoantigenic sperm protein OS=Mus musculus GN=Nasp PE=1 SV=2 - [NASP_MOUSE]	Nasp	1.42067
Q4FK66	Pre-mRNA-splicing factor 38A OS=Mus musculus GN=Prpf38a PE=1 SV=1 - [PR38A_MOUSE]	Prpf38a	1.42033
P62996	Transformer-2 protein homolog beta OS=Mus musculus GN=Tra2b PE=1 SV=1 - [TRA2B_MOUSE]	Tra2b	1.42033
F6ZDS4	Nucleoprotein TPR OS=Mus musculus GN=Tpr PE=1 SV=1 - [TPR_MOUSE]	Tpr	1.41967
O35737	Heterogeneous nuclear ribonucleoprotein H OS=Mus musculus GN=Hnrnph1 PE=1 SV=3 - [HNRH1_MOUSE]	Hnrnph1	1.41833
Q9D0C4	tRNA (guanine(37)-N1)-methyltransferase OS=Mus musculus GN=Trmt5 PE=1 SV=1 - [TRM5_MOUSE]	Trmt5	1.41833
Q9D0L8	mRNA cap guanine-N7 methyltransferase OS=Mus musculus GN=Rnmt PE=1 SV=1 - [MCES_MOUSE]	Rnmt	1.418
Q91X20	Set1/Ash2 histone methyltransferase complex subunit ASH2 OS=Mus musculus GN=Ash2l PE=1 SV=1 - [ASH2L_MOUSE]	Ash2l	1.41767
Q62189	U1 small nuclear ribonucleoprotein A OS=Mus musculus GN=Snrpa PE=1 SV=3 - [SNRPA_MOUSE]	Snrpa	1.41667
Q8BGT8	Phytanoyl-CoA hydroxylase-interacting protein-like OS=Mus musculus GN=Phyhipl PE=1 SV=1 - [PHIPL_MOUSE]	Phyhipl	1.41667
Q9R049	E3 ubiquitin-protein ligase AMFR OS=Mus musculus GN=Amfr PE=1 SV=2 - [AMFR_MOUSE]	Amfr	1.41633
Q9DCD2	Pre-mRNA-splicing factor SYF1 OS=Mus musculus GN=Xab2 PE=1 SV=1 - [SYF1_MOUSE]	Xab2	1.415
Q6ZPR5	Sphingomyelin phosphodiesterase 4 OS=Mus musculus GN=Smpd4 PE=1 SV=2 - [NSMA3_MOUSE]	Smpd4	1.41467
Q9Z2D8	Methyl-CpG-binding domain protein 3 OS=Mus musculus GN=Mbd3 PE=1 SV=1 - [MBD3_MOUSE]	Mbd3	1.41433
Q922R5	Serine/threonine-protein phosphatase 4 regulatory subunit 3B OS=Mus musculus GN=Ppp4r3b PE=1 SV=2 - [P4R3B_MOUSE]	Smek2	1.41433
Q8C854	Myelin expression factor 2 OS=Mus musculus GN=Myef2 PE=1 SV=1 - [MYEF2_MOUSE]	Myef2	1.414
Q8BH74	Nuclear pore complex protein Nup107 OS=Mus musculus GN=Nup107 PE=1 SV=1 - [NU107_MOUSE]	Nup107	1.41267
Q69ZK6	Probable JmjC domain-containing histone demethylation protein 2C OS=Mus musculus GN=Jmjd1c PE=1 SV=3 - [JHD2C_MOUSE]	Jmjd1c	1.41233
Q6ZPY7	Lysine-specific demethylase 3B OS=Mus musculus GN=Kdm3b PE=1 SV=2 - [KDM3B_MOUSE]	Kdm3b	1.412
Q8CIM8	Integrator complex subunit 4 OS=Mus musculus GN=Ints4 PE=1 SV=1 - [INT4_MOUSE]	Ints4	1.41167
Q9ER69	Pre-mRNA-splicing regulator WTAP OS=Mus musculus GN=Wtap PE=1 SV=3 - [FL2D_MOUSE]	Wtap	1.40933
E9Q6J5	Biorientation of chromosomes in cell division protein 1-like 1 OS=Mus musculus GN=Bod1l PE=1 SV=1 - [BD1L1_MOUSE]	Bod1l	1.40867
Q6PDQ2	Chromodomain-helicase-DNA-binding protein 4 OS=Mus musculus GN=Chd4 PE=1 SV=1 - [CHD4_MOUSE]	Chd4	1.408
Q8CE96	tRNA (adenine(58)-N(1))-methyltransferase non-catalytic subunit TRM6 OS=Mus musculus GN=Trmt6 PE=1 SV=1 - [TRM6_MOUSE]	Trmt6	1.40767
Q9JM73	Serum response factor OS=Mus musculus GN=Srf PE=1 SV=1 - [SRF_MOUSE]	Srf	1.40733
Q8C0I1	Alkyldihydroxyacetonephosphate synthase, peroxisomal OS=Mus musculus GN=Agps PE=1 SV=1 - [ADAS_MOUSE]	Agps	1.407
Q810A7	ATP-dependent RNA helicase DDX42 OS=Mus musculus GN=Ddx42 PE=1 SV=3 - [DDX42_MOUSE]	Ddx42	1.40667
P61290	Proteasome activator complex subunit 3 OS=Mus musculus GN=Psme3 PE=1 SV=1 - [PSME3_MOUSE]	Psme3	1.40667
Q9Z265	Serine/threonine-protein kinase Chk2 OS=Mus musculus GN=Chek2 PE=1 SV=1 - [CHK2_MOUSE]	Chek2	1.40533
Q811T9	Disrupted in schizophrenia 1 homolog OS=Mus musculus GN=Disc1 PE=1 SV=2 - [DISC1_MOUSE]	Disc1	1.40233
Q8BHS3	Pre-mRNA-splicing factor RBM22 OS=Mus musculus GN=Rbm22 PE=1 SV=1 - [RBM22_MOUSE]	Rbm22	1.40167
Q9JM13	Rab5 GDP/GTP exchange factor OS=Mus musculus GN=Rabgef1 PE=1 SV=1 - [RABX5_MOUSE]	Rabgef1	1.40033
Q9DBC3	Cap-specific mRNA (nucleoside-2'-O-)-methyltransferase 1 OS=Mus musculus GN=Cmtr1 PE=1 SV=1 - [CMTR1_MOUSE]	Cmtr1	1.39933
Q8CB77	Elongin-A OS=Mus musculus GN=Eloa PE=1 SV=3 - [ELOA1_MOUSE]	Tceb3	1.39933
Q6A068	Cell division cycle 5-like protein OS=Mus musculus GN=Cdc5l PE=1 SV=2 - [CDC5L_MOUSE]	Cdc5l	1.39933
Q5XG71	Small subunit processome component 20 homolog OS=Mus musculus GN=Utp20 PE=1 SV=2 - [UTP20_MOUSE]	Utp20	1.399
Q9WUP7	Ubiquitin carboxyl-terminal hydrolase isozyme L5 OS=Mus musculus GN=Uchl5 PE=1 SV=2 - [UCHL5_MOUSE]	Uchl5	1.39867
Q8R1N0	Zinc finger protein 830 OS=Mus musculus GN=Znf830 PE=1 SV=1 - [ZN830_MOUSE]	Znf830	1.398
P26369	Splicing factor U2AF 65 kDa subunit OS=Mus musculus GN=U2af2 PE=1 SV=3 - [U2AF2_MOUSE]	U2af2	1.39733
Q6NZB0	DnaJ homolog subfamily C member 8 OS=Mus musculus GN=Dnajc8 PE=1 SV=2 - [DNJC8_MOUSE]	Dnajc8	1.39667
Q9ERK4	Exportin-2 OS=Mus musculus GN=Cse1l PE=1 SV=1 - [XPO2_MOUSE]	Cse1l	1.39667
Q8C2Q3	RNA-binding protein 14 OS=Mus musculus GN=Rbm14 PE=1 SV=1 - [RBM14_MOUSE]	Rbm14	1.39667
Q9CR61	NADH dehydrogenase [ubiquinone] 1 beta subcomplex subunit 7 OS=Mus musculus GN=Ndufb7 PE=1 SV=3 - [NDUB7_MOUSE]	Ndufb7	1.39633
Q91W96	Anaphase-promoting complex subunit 4 OS=Mus musculus GN=Anapc4 PE=1 SV=1 - [APC4_MOUSE]	Anapc4	1.39633
Q8BHA0	INO80 complex subunit C OS=Mus musculus GN=Ino80c PE=1 SV=1 - [IN80C_MOUSE]	Ino80c	1.39533
Q80YR5	Scaffold attachment factor B2 OS=Mus musculus GN=Safb2 PE=1 SV=2 - [SAFB2_MOUSE]	Safb2	1.39433
Q80X82	Symplekin OS=Mus musculus GN=Sympk PE=1 SV=1 - [SYMPK_MOUSE]	Sympk	1.39433
Q91W39	Nuclear receptor coactivator 5 OS=Mus musculus GN=Ncoa5 PE=1 SV=1 - [NCOA5_MOUSE]	Ncoa5	1.393
P49135	TFIIH basal transcription factor complex helicase XPB subunit OS=Mus musculus GN=Ercc3 PE=2 SV=1 - [ERCC3_MOUSE]	Ercc3	1.39233
O35841	Apoptosis inhibitor 5 OS=Mus musculus GN=Api5 PE=1 SV=2 - [API5_MOUSE]	Api5	1.392
Q9CWK8	Sorting nexin-2 OS=Mus musculus GN=Snx2 PE=1 SV=2 - [SNX2_MOUSE]	Snx2	1.39167
Q8VDP4	Cell cycle and apoptosis regulator protein 2 OS=Mus musculus GN=Ccar2 PE=1 SV=2 - [CCAR2_MOUSE]	Ccar2	1.391
Q8QZZ7	EKC/KEOPS complex subunit Tprkb OS=Mus musculus GN=Tprkb PE=1 SV=1 - [TPRKB_MOUSE]	Tprkb	1.39067
Q9ERA6	Tuftelin-interacting protein 11 OS=Mus musculus GN=Tfip11 PE=1 SV=1 - [TFP11_MOUSE]	Tfip11	1.38867
Q3UV70	[Pyruvate dehydrogenase [acetyl-transferring]]-phosphatase 1, mitochondrial OS=Mus musculus GN=Pdp1 PE=1 SV=1 - [PDP1_MOUSE]	Pdp1	1.38833
F7BJB9	MORC family CW-type zinc finger protein 3 OS=Mus musculus GN=Morc3 PE=1 SV=1 - [MORC3_MOUSE]	Morc3	1.387
P10853	Histone H2B type 1-F/J/L OS=Mus musculus GN=Hist1h2bf PE=1 SV=2 - [H2B1F_MOUSE]	Hist1h2bf	1.387
P02301	Histone H3.3C OS=Mus musculus GN=H3f3c PE=3 SV=3 - [H3C_MOUSE]	H3f3c	1.38533
Q6ZPZ3	Zinc finger CCCH domain-containing protein 4 OS=Mus musculus GN=Zc3h4 PE=1 SV=2 - [ZC3H4_MOUSE]	Zc3h4	1.38533
Q6PDG5	SWI/SNF complex subunit SMARCC2 OS=Mus musculus GN=Smarcc2 PE=1 SV=2 - [SMRC2_MOUSE]	Smarcc2	1.38467
Q8K297	Procollagen galactosyltransferase 1 OS=Mus musculus GN=Colgalt1 PE=1 SV=2 - [GT251_MOUSE]	Colgalt1	1.38333
P49300	C-type lectin domain family 10 member A OS=Mus musculus GN=Clec10a PE=1 SV=1 - [CLC10_MOUSE]	Clec10a	1.38333
Q9CWL8	Beta-catenin-like protein 1 OS=Mus musculus GN=Ctnnbl1 PE=1 SV=1 - [CTBL1_MOUSE]	Ctnnbl1	1.38233
Q6ZQH8	Nucleoporin NUP188 homolog OS=Mus musculus GN=Nup188 PE=1 SV=2 - [NU188_MOUSE]	Nup188	1.382
Q91VJ1	Interferon-inducible protein AIM2 OS=Mus musculus GN=Aim2 PE=1 SV=2 - [AIM2_MOUSE]	Aim2	1.381
P97496	SWI/SNF complex subunit SMARCC1 OS=Mus musculus GN=Smarcc1 PE=1 SV=2 - [SMRC1_MOUSE]	Smarcc1	1.38
Q62432	Mothers against decapentaplegic homolog 2 OS=Mus musculus GN=Smad2 PE=1 SV=2 - [SMAD2_MOUSE]	Smad2	1.38
Q9CZX9	ER membrane protein complex subunit 4 OS=Mus musculus GN=Emc4 PE=1 SV=1 - [EMC4_MOUSE]	Emc4	1.37933
P42128	Forkhead box protein K1 OS=Mus musculus GN=Foxk1 PE=1 SV=2 - [FOXK1_MOUSE]	Foxk1	1.37833
Q99020	Heterogeneous nuclear ribonucleoprotein A/B OS=Mus musculus GN=Hnrnpab PE=1 SV=1 - [ROAA_MOUSE]	Hnrnpab	1.378
Q65Z40	Wings apart-like protein homolog OS=Mus musculus GN=Wapl PE=1 SV=2 - [WAPL_MOUSE]	Wapal	1.37667
Q3TEA8	Heterochromatin protein 1-binding protein 3 OS=Mus musculus GN=Hp1bp3 PE=1 SV=1 - [HP1B3_MOUSE]	Hp1bp3	1.37667
Q8CHI8	E1A-binding protein p400 OS=Mus musculus GN=Ep400 PE=1 SV=3 - [EP400_MOUSE]	Ep400	1.37667
O35326	Serine/arginine-rich splicing factor 5 OS=Mus musculus GN=Srsf5 PE=1 SV=2 - [SRSF5_MOUSE]	Srsf5	1.376
E9Q5F9	Histone-lysine N-methyltransferase SETD2 OS=Mus musculus GN=Setd2 PE=1 SV=1 - [SETD2_MOUSE]	Setd2	1.37467
O70133	ATP-dependent RNA helicase A OS=Mus musculus GN=Dhx9 PE=1 SV=2 - [DHX9_MOUSE]	Dhx9	1.37433
Q99PV0	Pre-mRNA-processing-splicing factor 8 OS=Mus musculus GN=Prpf8 PE=1 SV=2 - [PRP8_MOUSE]	Prpf8	1.37367
Q9Z277	Tyrosine-protein kinase BAZ1B OS=Mus musculus GN=Baz1b PE=1 SV=2 - [BAZ1B_MOUSE]	Baz1b	1.37333
Q8BH69	Selenide, water dikinase 1 OS=Mus musculus GN=Sephs1 PE=1 SV=1 - [SPS1_MOUSE]	Sephs1	1.37267
P41242	Megakaryocyte-associated tyrosine-protein kinase OS=Mus musculus GN=Matk PE=1 SV=2 - [MATK_MOUSE]	Matk	1.37233
Q8BK67	Protein RCC2 OS=Mus musculus GN=Rcc2 PE=1 SV=1 - [RCC2_MOUSE]	Rcc2	1.371
Q9R190	Metastasis-associated protein MTA2 OS=Mus musculus GN=Mta2 PE=1 SV=1 - [MTA2_MOUSE]	Mta2	1.37
P70288	Histone deacetylase 2 OS=Mus musculus GN=Hdac2 PE=1 SV=1 - [HDAC2_MOUSE]	Hdac2	1.36933
Q8BSQ9	Protein polybromo-1 OS=Mus musculus GN=Pbrm1 PE=1 SV=4 - [PB1_MOUSE]	Pbrm1	1.369
Q8CJF7	Protein ELYS OS=Mus musculus GN=Ahctf1 PE=1 SV=1 - [ELYS_MOUSE]	Ahctf1	1.369
P24270	Catalase OS=Mus musculus GN=Cat PE=1 SV=4 - [CATA_MOUSE]	Cat	1.36833
Q6ZPK0	PHD finger protein 21A OS=Mus musculus GN=Phf21a PE=1 SV=2 - [PF21A_MOUSE]	Phf21a	1.368
Q8BTW3	Exosome complex component MTR3 OS=Mus musculus GN=Exosc6 PE=1 SV=1 - [EXOS6_MOUSE]	Exosc6	1.368
Q924H7	WW domain-containing adapter protein with coiled-coil OS=Mus musculus GN=Wac PE=1 SV=2 - [WAC_MOUSE]	Wac	1.36767
Q3UQ44	Ras GTPase-activating-like protein IQGAP2 OS=Mus musculus GN=Iqgap2 PE=1 SV=2 - [IQGA2_MOUSE]	Iqgap2	1.36767
Q922J9	Fatty acyl-CoA reductase 1 OS=Mus musculus GN=Far1 PE=1 SV=1 - [FACR1_MOUSE]	Far1	1.367
Q3U0K8	Prolyl 3-hydroxylase OGFOD1 OS=Mus musculus GN=Ogfod1 PE=1 SV=1 - [OGFD1_MOUSE]	Ogfod1	1.36667
P0CG14	Chromosome transmission fidelity protein 8 homolog isoform 2 OS=Mus musculus GN=Chtf8 PE=1 SV=1 - [CTF8A_MOUSE]	Chtf8	1.36633
Q8C9B9	Death-inducer obliterator 1 OS=Mus musculus GN=Dido1 PE=1 SV=4 - [DIDO1_MOUSE]	Dido1	1.366
Q60972	Histone-binding protein RBBP4 OS=Mus musculus GN=Rbbp4 PE=1 SV=5 - [RBBP4_MOUSE]	Rbbp4	1.36467
O35405	Phospholipase D3 OS=Mus musculus GN=Pld3 PE=1 SV=1 - [PLD3_MOUSE]	Pld3	1.364
Q8CCF0	U4/U6 small nuclear ribonucleoprotein Prp31 OS=Mus musculus GN=Prpf31 PE=1 SV=3 - [PRP31_MOUSE]	Prpf31	1.36333
Q99PP7	E3 ubiquitin-protein ligase TRIM33 OS=Mus musculus GN=Trim33 PE=1 SV=2 - [TRI33_MOUSE]	Trim33	1.36333
Q61466	SWI/SNF-related matrix-associated actin-dependent regulator of chromatin subfamily D member 1 OS=Mus musculus GN=Smarcd1 PE=1 SV=3 - [SMRD1_MOUSE]	Smarcd1	1.36267
Q8BIF9	Zinc finger protein 787 OS=Mus musculus GN=Znf787 PE=2 SV=3 - [ZN787_MOUSE]	Znf787	1.36267
Q8BL97	Serine/arginine-rich splicing factor 7 OS=Mus musculus GN=Srsf7 PE=1 SV=1 - [SRSF7_MOUSE]	Srsf7	1.36233
Q9ERU9	E3 SUMO-protein ligase RanBP2 OS=Mus musculus GN=Ranbp2 PE=1 SV=2 - [RBP2_MOUSE]	Ranbp2	1.36233
Q8CCK0	Core histone macro-H2A.2 OS=Mus musculus GN=H2afy2 PE=1 SV=3 - [H2AW_MOUSE]	H2afy2	1.362
Q8VCS3	Glycosaminoglycan xylosylkinase OS=Mus musculus GN=Fam20b PE=1 SV=1 - [XYLK_MOUSE]	Fam20b	1.362
Q9Z315	U4/U6.U5 tri-snRNP-associated protein 1 OS=Mus musculus GN=Sart1 PE=1 SV=1 - [SNUT1_MOUSE]	Sart1	1.36
Q61656	Probable ATP-dependent RNA helicase DDX5 OS=Mus musculus GN=Ddx5 PE=1 SV=2 - [DDX5_MOUSE]	Ddx5	1.359
Q99LC2	Cleavage stimulation factor subunit 1 OS=Mus musculus GN=Cstf1 PE=1 SV=1 - [CSTF1_MOUSE]	Cstf1	1.358
Q6NZN0	RNA-binding protein 26 OS=Mus musculus GN=Rbm26 PE=1 SV=2 - [RBM26_MOUSE]	Rbm26	1.35733
Q80UW8	DNA-directed RNA polymerases I, II, and III subunit RPABC1 OS=Mus musculus GN=Polr2e PE=1 SV=1 - [RPAB1_MOUSE]	Polr2e	1.35667
Q8K2X3	CST complex subunit STN1 OS=Mus musculus GN=Stn1 PE=1 SV=2 - [STN1_MOUSE]	Obfc1	1.35633
Q62093	Serine/arginine-rich splicing factor 2 OS=Mus musculus GN=Srsf2 PE=1 SV=4 - [SRSF2_MOUSE]	Srsf2	1.35633
Q6PFD9	Nuclear pore complex protein Nup98-Nup96 OS=Mus musculus GN=Nup98 PE=1 SV=2 - [NUP98_MOUSE]	Nup98	1.35633
Q922V4	Pleiotropic regulator 1 OS=Mus musculus GN=Plrg1 PE=1 SV=1 - [PLRG1_MOUSE]	Plrg1	1.35567
Q9DC50	Peroxisomal carnitine O-octanoyltransferase OS=Mus musculus GN=Crot PE=1 SV=1 - [OCTC_MOUSE]	Crot	1.35533
Q61074	Protein phosphatase 1G OS=Mus musculus GN=Ppm1g PE=1 SV=3 - [PPM1G_MOUSE]	Ppm1g	1.355
Q4VA53	Sister chromatid cohesion protein PDS5 homolog B OS=Mus musculus GN=Pds5b PE=1 SV=1 - [PDS5B_MOUSE]	Pds5b	1.35467
P43247	DNA mismatch repair protein Msh2 OS=Mus musculus GN=Msh2 PE=1 SV=1 - [MSH2_MOUSE]	Msh2	1.35433
O09106	Histone deacetylase 1 OS=Mus musculus GN=Hdac1 PE=1 SV=1 - [HDAC1_MOUSE]	Hdac1	1.35433
Q91ZW3	SWI/SNF-related matrix-associated actin-dependent regulator of chromatin subfamily A member 5 OS=Mus musculus GN=Smarca5 PE=1 SV=1 - [SMCA5_MOUSE]	Smarca5	1.35367
Q9CXY6	Interleukin enhancer-binding factor 2 OS=Mus musculus GN=Ilf2 PE=1 SV=1 - [ILF2_MOUSE]	Ilf2	1.353
P40142	Transketolase OS=Mus musculus GN=Tkt PE=1 SV=1 - [TKT_MOUSE]	Tkt	1.35233
Q9CSU0	Regulation of nuclear pre-mRNA domain-containing protein 1B OS=Mus musculus GN=Rprd1b PE=1 SV=2 - [RPR1B_MOUSE]	Rprd1b	1.352
Q3UA37	Glutamine-rich protein 1 OS=Mus musculus GN=Qrich1 PE=1 SV=1 - [QRIC1_MOUSE]	Qrich1	1.351
Q8BRG8	Transmembrane protein 209 OS=Mus musculus GN=Tmem209 PE=2 SV=1 - [TM209_MOUSE]	Tmem209	1.35067
Q8BZ21	Histone acetyltransferase KAT6A OS=Mus musculus GN=Kat6a PE=1 SV=2 - [KAT6A_MOUSE]	Kat6a	1.35
Q00899	Transcriptional repressor protein YY1 OS=Mus musculus GN=Yy1 PE=1 SV=1 - [TYY1_MOUSE]	Yy1	1.34967
Q3UIK4	N6-adenosine-methyltransferase subunit METTL14 OS=Mus musculus GN=Mettl14 PE=1 SV=1 - [MET14_MOUSE]	Mettl14	1.34967
P62315	Small nuclear ribonucleoprotein Sm D1 OS=Mus musculus GN=Snrpd1 PE=1 SV=1 - [SMD1_MOUSE]	Snrpd1	1.34833
Q8R0F6	Integrin-linked kinase-associated serine/threonine phosphatase 2C OS=Mus musculus GN=Ilkap PE=1 SV=1 - [ILKAP_MOUSE]	Ilkap	1.348
Q91VC3	Eukaryotic initiation factor 4A-III OS=Mus musculus GN=Eif4a3 PE=1 SV=3 - [IF4A3_MOUSE]	Eif4a3	1.34767
Q99PL5	Ribosome-binding protein 1 OS=Mus musculus GN=Rrbp1 PE=1 SV=2 - [RRBP1_MOUSE]	Rrbp1	1.347
G5E870	E3 ubiquitin-protein ligase TRIP12 OS=Mus musculus GN=Trip12 PE=1 SV=1 - [TRIPC_MOUSE]	Trip12	1.34633
Q9CW46	Ribonucleoprotein PTB-binding 1 OS=Mus musculus GN=Raver1 PE=1 SV=2 - [RAVR1_MOUSE]	Raver1	1.346
Q921T2	Torsin-1A-interacting protein 1 OS=Mus musculus GN=Tor1aip1 PE=1 SV=3 - [TOIP1_MOUSE]	Tor1aip1	1.346
O54786	DNA fragmentation factor subunit alpha OS=Mus musculus GN=Dffa PE=1 SV=2 - [DFFA_MOUSE]	Dffa	1.34567
Q9Z204	Heterogeneous nuclear ribonucleoproteins C1/C2 OS=Mus musculus GN=Hnrnpc PE=1 SV=1 - [HNRPC_MOUSE]	Hnrnpc	1.34567
P53564	Homeobox protein cut-like 1 OS=Mus musculus GN=Cux1 PE=1 SV=3 - [CUX1_MOUSE]	Cux1	1.34467
Q3UYV9	Nuclear cap-binding protein subunit 1 OS=Mus musculus GN=Ncbp1 PE=1 SV=2 - [NCBP1_MOUSE]	Ncbp1	1.34467
A2BE28	Ribosomal biogenesis protein LAS1L OS=Mus musculus GN=Las1l PE=1 SV=1 - [LAS1L_MOUSE]	Las1l	1.34333
Q91X21	Uncharacterized protein KIAA2013 OS=Mus musculus GN=Kiaa2013 PE=1 SV=1 - [K2013_MOUSE]	Kiaa2013	1.34267
Q3U0V1	Far upstream element-binding protein 2 OS=Mus musculus GN=Khsrp PE=1 SV=2 - [FUBP2_MOUSE]	Khsrp	1.342
Q9EST5	Acidic leucine-rich nuclear phosphoprotein 32 family member B OS=Mus musculus GN=Anp32b PE=1 SV=1 - [AN32B_MOUSE]	Anp32b	1.34167
P70333	Heterogeneous nuclear ribonucleoprotein H2 OS=Mus musculus GN=Hnrnph2 PE=1 SV=1 - [HNRH2_MOUSE]	Hnrnph2	1.34167
O88271	Craniofacial development protein 1 OS=Mus musculus GN=Cfdp1 PE=1 SV=1 - [CFDP1_MOUSE]	Cfdp1	1.34167
Q60668	Heterogeneous nuclear ribonucleoprotein D0 OS=Mus musculus GN=Hnrnpd PE=1 SV=2 - [HNRPD_MOUSE]	Hnrnpd	1.34167
Q99KG3	RNA-binding protein 10 OS=Mus musculus GN=Rbm10 PE=1 SV=1 - [RBM10_MOUSE]	Rbm10	1.34133
Q6PDM2	Serine/arginine-rich splicing factor 1 OS=Mus musculus GN=Srsf1 PE=1 SV=3 - [SRSF1_MOUSE]	Srsf1	1.34133
Q6NXI6	Regulation of nuclear pre-mRNA domain-containing protein 2 OS=Mus musculus GN=Rprd2 PE=1 SV=1 - [RPRD2_MOUSE]	Rprd2	1.341
O08550	Histone-lysine N-methyltransferase 2B OS=Mus musculus GN=Kmt2b PE=1 SV=3 - [KMT2B_MOUSE]	Kmt2b	1.341
Q8VHR5	Transcriptional repressor p66-beta OS=Mus musculus GN=Gatad2b PE=1 SV=1 - [P66B_MOUSE]	Gatad2b	1.34067
Q6ZQM8	UDP-glucuronosyltransferase 1-7C OS=Mus musculus GN=Ugt1a7c PE=1 SV=1 - [UD17C_MOUSE]	Ugt1a7c	1.34067
P61979	Heterogeneous nuclear ribonucleoprotein K OS=Mus musculus GN=Hnrnpk PE=1 SV=1 - [HNRPK_MOUSE]	Hnrnpk	1.34033
Q8BIQ5	Cleavage stimulation factor subunit 2 OS=Mus musculus GN=Cstf2 PE=1 SV=2 - [CSTF2_MOUSE]	Cstf2	1.33967
Q64700	Retinoblastoma-like protein 2 OS=Mus musculus GN=Rbl2 PE=1 SV=3 - [RBL2_MOUSE]	Rbl2	1.33833
Q8CEC0	Nuclear pore complex protein Nup88 OS=Mus musculus GN=Nup88 PE=1 SV=1 - [NUP88_MOUSE]	Nup88	1.338
Q8BTS4	Nuclear pore complex protein Nup54 OS=Mus musculus GN=Nup54 PE=1 SV=1 - [NUP54_MOUSE]	Nup54	1.33767
Q61550	Double-strand-break repair protein rad21 homolog OS=Mus musculus GN=Rad21 PE=1 SV=3 - [RAD21_MOUSE]	Rad21	1.33733
Q61687	Transcriptional regulator ATRX OS=Mus musculus GN=Atrx PE=1 SV=3 - [ATRX_MOUSE]	Atrx	1.33733
Q99LU0	Charged multivesicular body protein 1b-1 OS=Mus musculus GN=Chmp1b1 PE=1 SV=1 - [CH1B1_MOUSE]	Chmp1b1	1.33633
A2RSY6	TRMT1-like protein OS=Mus musculus GN=Trmt1l PE=1 SV=1 - [TRM1L_MOUSE]	Trmt1l	1.33467
Q6P2L6	Histone-lysine N-methyltransferase NSD3 OS=Mus musculus GN=Nsd3 PE=1 SV=2 - [NSD3_MOUSE]	Whsc1l1	1.334
Q922L6	Negative elongation factor D OS=Mus musculus GN=Nelfcd PE=1 SV=2 - [NELFD_MOUSE]	Nelfcd	1.334
Q8BNV1	tRNA (uracil-5-)-methyltransferase homolog A OS=Mus musculus GN=Trmt2a PE=1 SV=1 - [TRM2A_MOUSE]	Trmt2a	1.33333
Q9WV02	RNA-binding motif protein, X chromosome OS=Mus musculus GN=Rbmx PE=1 SV=1 - [RBMX_MOUSE]	Rbmx	1.33333
Q921F4	Heterogeneous nuclear ribonucleoprotein L-like OS=Mus musculus GN=Hnrnpll PE=1 SV=3 - [HNRLL_MOUSE]	Hnrnpll	1.332
Q9JK81	UPF0160 protein MYG1, mitochondrial OS=Mus musculus GN=Myg1 PE=1 SV=1 - [MYG1_MOUSE]	Myg1	1.33167
Q99JX7	Nuclear RNA export factor 1 OS=Mus musculus GN=Nxf1 PE=1 SV=3 - [NXF1_MOUSE]	Nxf1	1.331
Q8C3P7	N6-adenosine-methyltransferase subunit METTL3 OS=Mus musculus GN=Mettl3 PE=1 SV=2 - [MTA70_MOUSE]	Mettl3	1.331
Q9Z1X2	Phosphatidylserine synthase 2 OS=Mus musculus GN=Ptdss2 PE=1 SV=2 - [PTSS2_MOUSE]	Ptdss2	1.331
P56959	RNA-binding protein FUS OS=Mus musculus GN=Fus PE=1 SV=1 - [FUS_MOUSE]	Fus	1.33067
Q8R4Y4	Stabilin-1 OS=Mus musculus GN=Stab1 PE=1 SV=1 - [STAB1_MOUSE]	Stab1	1.33067
P28352	DNA-(apurinic or apyrimidinic site) lyase OS=Mus musculus GN=Apex1 PE=1 SV=2 - [APEX1_MOUSE]	Apex1	1.33
Q9CSH3	Exosome complex exonuclease RRP44 OS=Mus musculus GN=Dis3 PE=1 SV=4 - [RRP44_MOUSE]	Dis3	1.329
Q6KCD5	Nipped-B-like protein OS=Mus musculus GN=Nipbl PE=1 SV=1 - [NIPBL_MOUSE]	Nipbl	1.32833
P58929	Glucocorticoid modulatory element-binding protein 2 OS=Mus musculus GN=Gmeb2 PE=2 SV=2 - [GMEB2_MOUSE]	Gmeb2	1.328
Q9DAW6	U4/U6 small nuclear ribonucleoprotein Prp4 OS=Mus musculus GN=Prpf4 PE=1 SV=1 - [PRP4_MOUSE]	Prpf4	1.328
Q60520	Paired amphipathic helix protein Sin3a OS=Mus musculus GN=Sin3a PE=1 SV=3 - [SIN3A_MOUSE]	Sin3a	1.328
Q3U9G9	Lamin-B receptor OS=Mus musculus GN=Lbr PE=1 SV=2 - [LBR_MOUSE]	Lbr	1.32767
Q9CX86	Heterogeneous nuclear ribonucleoprotein A0 OS=Mus musculus GN=Hnrnpa0 PE=1 SV=1 - [ROA0_MOUSE]	Hnrnpa0	1.32667
P51859	Hepatoma-derived growth factor OS=Mus musculus GN=Hdgf PE=1 SV=2 - [HDGF_MOUSE]	Hdgf	1.32633
Q7TT18	Activating transcription factor 7-interacting protein 1 OS=Mus musculus GN=Atf7ip PE=1 SV=1 - [MCAF1_MOUSE]	Atf7ip	1.32567
Q8C0V0	Serine/threonine-protein kinase tousled-like 1 OS=Mus musculus GN=Tlk1 PE=1 SV=2 - [TLK1_MOUSE]	Tlk1	1.32567
Q99MR6	Serrate RNA effector molecule homolog OS=Mus musculus GN=Srrt PE=1 SV=1 - [SRRT_MOUSE]	Srrt	1.32533
Q922P9	Putative oxidoreductase GLYR1 OS=Mus musculus GN=Glyr1 PE=1 SV=1 - [GLYR1_MOUSE]	Glyr1	1.325
Q61881	DNA replication licensing factor MCM7 OS=Mus musculus GN=Mcm7 PE=1 SV=1 - [MCM7_MOUSE]	Mcm7	1.325
Q8R409	Protein HEXIM1 OS=Mus musculus GN=Hexim1 PE=1 SV=1 - [HEXI1_MOUSE]	Hexim1	1.32467
Q9DB60	Prostamide/prostaglandin F synthase OS=Mus musculus GN=Fam213b PE=1 SV=1 - [PGFS_MOUSE]	Fam213b	1.32467
A2A791	Zinc finger MYM-type protein 4 OS=Mus musculus GN=Zmym4 PE=1 SV=1 - [ZMYM4_MOUSE]	Zmym4	1.32367
Q9Z103	Activity-dependent neuroprotector homeobox protein OS=Mus musculus GN=Adnp PE=1 SV=2 - [ADNP_MOUSE]	Adnp	1.322
P54116	Erythrocyte band 7 integral membrane protein OS=Mus musculus GN=Stom PE=1 SV=3 - [STOM_MOUSE]	Stom	1.32167
Q99LB0	Deoxynucleotidyltransferase terminal-interacting protein 1 OS=Mus musculus GN=Dnttip1 PE=1 SV=1 - [TDIF1_MOUSE]	Dnttip1	1.321
Q9JMD0	BUB3-interacting and GLEBS motif-containing protein ZNF207 OS=Mus musculus GN=Znf207 PE=1 SV=1 - [ZN207_MOUSE]	Znf207	1.32067
Q6NVF9	Cleavage and polyadenylation specificity factor subunit 6 OS=Mus musculus GN=Cpsf6 PE=1 SV=1 - [CPSF6_MOUSE]	Cpsf6	1.32033
Q8BJ71	Nuclear pore complex protein Nup93 OS=Mus musculus GN=Nup93 PE=1 SV=1 - [NUP93_MOUSE]	Nup93	1.32033
Q8K310	Matrin-3 OS=Mus musculus GN=Matr3 PE=1 SV=1 - [MATR3_MOUSE]	Matr3	1.32
Q9Z1X4	Interleukin enhancer-binding factor 3 OS=Mus musculus GN=Ilf3 PE=1 SV=2 - [ILF3_MOUSE]	Ilf3	1.32
Q99MR3	Solute carrier family 12 member 9 OS=Mus musculus GN=Slc12a9 PE=1 SV=2 - [S12A9_MOUSE]	Slc12a9	1.31967
Q9WUB3	Glycogen phosphorylase, muscle form OS=Mus musculus GN=Pygm PE=1 SV=3 - [PYGM_MOUSE]	Pygm	1.31967
Q8CHY6	Transcriptional repressor p66 alpha OS=Mus musculus GN=Gatad2a PE=1 SV=2 - [P66A_MOUSE]	Gatad2a	1.31933
P62915	Transcription initiation factor IIB OS=Mus musculus GN=Gtf2b PE=1 SV=1 - [TF2B_MOUSE]	Gtf2b	1.319
O70279	Protein DGCR14 OS=Mus musculus GN=Dgcr14 PE=1 SV=2 - [DGC14_MOUSE]	Dgcr14	1.319
O88569	Heterogeneous nuclear ribonucleoproteins A2/B1 OS=Mus musculus GN=Hnrnpa2b1 PE=1 SV=2 - [ROA2_MOUSE]	Hnrnpa2b1	1.31833
Q61990	Poly(rC)-binding protein 2 OS=Mus musculus GN=Pcbp2 PE=1 SV=1 - [PCBP2_MOUSE]	Pcbp2	1.318
Q8JZM7	Parafibromin OS=Mus musculus GN=Cdc73 PE=1 SV=1 - [CDC73_MOUSE]	Cdc73	1.317
P35550	rRNA 2'-O-methyltransferase fibrillarin OS=Mus musculus GN=Fbl PE=1 SV=2 - [FBRL_MOUSE]	Fbl	1.31633
O08583	THO complex subunit 4 OS=Mus musculus GN=Alyref PE=1 SV=3 - [THOC4_MOUSE]	Alyref	1.316
Q8R326	Paraspeckle component 1 OS=Mus musculus GN=Pspc1 PE=1 SV=1 - [PSPC1_MOUSE]	Pspc1	1.31533
Q9QXV1	Chromobox protein homolog 8 OS=Mus musculus GN=Cbx8 PE=1 SV=1 - [CBX8_MOUSE]	Cbx8	1.31467
Q8CI95	Oxysterol-binding protein-related protein 11 OS=Mus musculus GN=Osbpl11 PE=1 SV=2 - [OSB11_MOUSE]	Osbpl11	1.31467
P28704	Retinoic acid receptor RXR-beta OS=Mus musculus GN=Rxrb PE=1 SV=2 - [RXRB_MOUSE]	Rxrb	1.31433
Q6DID3	Protein SCAF8 OS=Mus musculus GN=Scaf8 PE=1 SV=1 - [SCAF8_MOUSE]	Scaf8	1.31433
Q62383	Transcription elongation factor SPT6 OS=Mus musculus GN=Supt6h PE=1 SV=2 - [SPT6H_MOUSE]	Supt6h	1.31367
Q8BZH4	Pogo transposable element with ZNF domain OS=Mus musculus GN=Pogz PE=1 SV=2 - [POGZ_MOUSE]	Pogz	1.31367
Q69ZA1	Cyclin-dependent kinase 13 OS=Mus musculus GN=Cdk13 PE=1 SV=3 - [CDK13_MOUSE]	Cdk13	1.313
Q3TKT4	Transcription activator BRG1 OS=Mus musculus GN=Smarca4 PE=1 SV=1 - [SMCA4_MOUSE]	Smarca4	1.31233
Q99J62	Replication factor C subunit 4 OS=Mus musculus GN=Rfc4 PE=1 SV=1 - [RFC4_MOUSE]	Rfc4	1.31233
Q9DCJ1	Target of rapamycin complex subunit LST8 OS=Mus musculus GN=Mlst8 PE=1 SV=1 - [LST8_MOUSE]	Mlst8	1.31233
Q99LI7	Cleavage stimulation factor subunit 3 OS=Mus musculus GN=Cstf3 PE=1 SV=1 - [CSTF3_MOUSE]	Cstf3	1.312
Q9QYE6	Golgin subfamily A member 5 OS=Mus musculus GN=Golga5 PE=1 SV=2 - [GOGA5_MOUSE]	Golga5	1.31067
Q9WTX8	Mitotic spindle assembly checkpoint protein MAD1 OS=Mus musculus GN=Mad1l1 PE=1 SV=1 - [MD1L1_MOUSE]	Mad1l1	1.31033
Q9CWS4	Integrator complex subunit 11 OS=Mus musculus GN=Cpsf3l PE=1 SV=1 - [INT11_MOUSE]	Cpsf3l	1.31033
Q9EP89	Serine beta-lactamase-like protein LACTB, mitochondrial OS=Mus musculus GN=Lactb PE=1 SV=1 - [LACTB_MOUSE]	Lactb	1.30933
Q921L3	Calcium load-activated calcium channel OS=Mus musculus GN=Tmco1 PE=1 SV=1 - [TMCO1_MOUSE]	Tmco1	1.30867
P08775	DNA-directed RNA polymerase II subunit RPB1 OS=Mus musculus GN=Polr2a PE=1 SV=3 - [RPB1_MOUSE]	Polr2a	1.30833
P57784	U2 small nuclear ribonucleoprotein A' OS=Mus musculus GN=Snrpa1 PE=1 SV=2 - [RU2A_MOUSE]	Snrpa1	1.30767
Q99JR8	SWI/SNF-related matrix-associated actin-dependent regulator of chromatin subfamily D member 2 OS=Mus musculus GN=Smarcd2 PE=1 SV=2 - [SMRD2_MOUSE]	Smarcd2	1.30733
Q00PI9	Heterogeneous nuclear ribonucleoprotein U-like protein 2 OS=Mus musculus GN=Hnrnpul2 PE=1 SV=2 - [HNRL2_MOUSE]	Hnrnpul2	1.307
Q9D824	Pre-mRNA 3'-end-processing factor FIP1 OS=Mus musculus GN=Fip1l1 PE=1 SV=1 - [FIP1_MOUSE]	Fip1l1	1.307
P97868	E3 ubiquitin-protein ligase RBBP6 OS=Mus musculus GN=Rbbp6 PE=1 SV=5 - [RBBP6_MOUSE]	Rbbp6	1.30633
O09000	Nuclear receptor coactivator 3 OS=Mus musculus GN=Ncoa3 PE=1 SV=2 - [NCOA3_MOUSE]	Ncoa3	1.306
O55234	Proteasome subunit beta type-5 OS=Mus musculus GN=Psmb5 PE=1 SV=3 - [PSB5_MOUSE]	Psmb5	1.305
Q8CGF7	Transcription elongation regulator 1 OS=Mus musculus GN=Tcerg1 PE=1 SV=2 - [TCRG1_MOUSE]	Tcerg1	1.30467
O70546	Lysine-specific demethylase 6A OS=Mus musculus GN=Kdm6a PE=1 SV=2 - [KDM6A_MOUSE]	Kdm6a	1.30467
Q8CH02	SURP and G-patch domain-containing protein 1 OS=Mus musculus GN=Sugp1 PE=1 SV=1 - [SUGP1_MOUSE]	Sugp1	1.30367
Q9D554	Splicing factor 3A subunit 3 OS=Mus musculus GN=Sf3a3 PE=1 SV=2 - [SF3A3_MOUSE]	Sf3a3	1.30367
Q9D2D7	Zinc finger protein 687 OS=Mus musculus GN=Znf687 PE=1 SV=1 - [ZN687_MOUSE]	Znf687	1.303
Q9CSN1	SNW domain-containing protein 1 OS=Mus musculus GN=Snw1 PE=1 SV=3 - [SNW1_MOUSE]	Snw1	1.302
Q9Z0H3	SWI/SNF-related matrix-associated actin-dependent regulator of chromatin subfamily B member 1 OS=Mus musculus GN=Smarcb1 PE=1 SV=1 - [SNF5_MOUSE]	Smarcb1	1.30033
Q99KK7	Dipeptidyl peptidase 3 OS=Mus musculus GN=Dpp3 PE=1 SV=2 - [DPP3_MOUSE]	Dpp3	1.3
Q9D8Y7	Tumor necrosis factor alpha-induced protein 8-like protein 2 OS=Mus musculus GN=Tnfaip8l2 PE=1 SV=1 - [TP8L2_MOUSE]	Tnfaip8l2	1.3
Q3U319	E3 ubiquitin-protein ligase BRE1B OS=Mus musculus GN=Rnf40 PE=1 SV=2 - [BRE1B_MOUSE]	Rnf40	1.29967
Q8VE97	Serine/arginine-rich splicing factor 4 OS=Mus musculus GN=Srsf4 PE=2 SV=1 - [SRSF4_MOUSE]	Srsf4	1.29933
O54790	Transcription factor MafG OS=Mus musculus GN=Mafg PE=1 SV=1 - [MAFG_MOUSE]	Mafg	1.299
Q8CFN5	Myocyte-specific enhancer factor 2C OS=Mus musculus GN=Mef2c PE=1 SV=2 - [MEF2C_MOUSE]	Mef2c	1.29867
Q91X78	Erlin-1 OS=Mus musculus GN=Erlin1 PE=1 SV=1 - [ERLN1_MOUSE]	Erlin1	1.298
P09602	Non-histone chromosomal protein HMG-17 OS=Mus musculus GN=Hmgn2 PE=1 SV=2 - [HMGN2_MOUSE]	Hmgn2	1.29767
Q9D287	Pre-mRNA-splicing factor SPF27 OS=Mus musculus GN=Bcas2 PE=1 SV=1 - [SPF27_MOUSE]	Bcas2	1.29733
P58742	Aladin OS=Mus musculus GN=Aaas PE=1 SV=1 - [AAAS_MOUSE]	Aaas	1.29633
Q8K4P0	pre-mRNA 3' end processing protein WDR33 OS=Mus musculus GN=Wdr33 PE=1 SV=1 - [WDR33_MOUSE]	Wdr33	1.296
O08810	116 kDa U5 small nuclear ribonucleoprotein component OS=Mus musculus GN=Eftud2 PE=1 SV=1 - [U5S1_MOUSE]	Eftud2	1.29567
P63158	High mobility group protein B1 OS=Mus musculus GN=Hmgb1 PE=1 SV=2 - [HMGB1_MOUSE]	Hmgb1	1.294
O35144	Telomeric repeat-binding factor 2 OS=Mus musculus GN=Terf2 PE=1 SV=3 - [TERF2_MOUSE]	Terf2	1.294
P46061	Ran GTPase-activating protein 1 OS=Mus musculus GN=Rangap1 PE=1 SV=2 - [RAGP1_MOUSE]	Rangap1	1.29367
Q8BTI8	Serine/arginine repetitive matrix protein 2 OS=Mus musculus GN=Srrm2 PE=1 SV=3 - [SRRM2_MOUSE]	Srrm2	1.29333
Q6P5D8	Structural maintenance of chromosomes flexible hinge domain-containing protein 1 OS=Mus musculus GN=Smchd1 PE=1 SV=2 - [SMHD1_MOUSE]	Smchd1	1.29267
Q91WJ8	Far upstream element-binding protein 1 OS=Mus musculus GN=Fubp1 PE=1 SV=1 - [FUBP1_MOUSE]	Fubp1	1.29233
B2RWS6	Histone acetyltransferase p300 OS=Mus musculus GN=Ep300 PE=1 SV=2 - [EP300_MOUSE]	Ep300	1.29233
Q8K0B2	Probable lysosomal cobalamin transporter OS=Mus musculus GN=Lmbrd1 PE=1 SV=1 - [LMBD1_MOUSE]	Lmbrd1	1.29233
Q924M7	Mannose-6-phosphate isomerase OS=Mus musculus GN=Mpi PE=1 SV=1 - [MPI_MOUSE]	Mpi	1.292
Q9QX96	Sal-like protein 2 OS=Mus musculus GN=Sall2 PE=1 SV=2 - [SALL2_MOUSE]	Sall2	1.29067
P97310	DNA replication licensing factor MCM2 OS=Mus musculus GN=Mcm2 PE=1 SV=3 - [MCM2_MOUSE]	Mcm2	1.29
Q62481	Vacuolar protein sorting-associated protein 72 homolog OS=Mus musculus GN=Vps72 PE=2 SV=2 - [VPS72_MOUSE]	Vps72	1.29
Q9D3E6	Cohesin subunit SA-1 OS=Mus musculus GN=Stag1 PE=1 SV=3 - [STAG1_MOUSE]	Stag1	1.29
Q9QYS9	Protein quaking OS=Mus musculus GN=Qki PE=1 SV=1 - [QKI_MOUSE]	Qki	1.29
O35344	Importin subunit alpha-4 OS=Mus musculus GN=Kpna3 PE=1 SV=1 - [IMA4_MOUSE]	Kpna3	1.28967
P50429	Arylsulfatase B OS=Mus musculus GN=Arsb PE=1 SV=3 - [ARSB_MOUSE]	Arsb	1.28967
P70399	Tumor suppressor p53-binding protein 1 OS=Mus musculus GN=Tp53bp1 PE=1 SV=2 - [TP53B_MOUSE]	Tp53bp1	1.28933
Q93092	Transaldolase OS=Mus musculus GN=Taldo1 PE=1 SV=2 - [TALDO_MOUSE]	Taldo1	1.28933
O08579	Emerin OS=Mus musculus GN=Emd PE=1 SV=1 - [EMD_MOUSE]	Emd	1.28867
P23475	X-ray repair cross-complementing protein 6 OS=Mus musculus GN=Xrcc6 PE=1 SV=5 - [XRCC6_MOUSE]	Xrcc6	1.28833
Q62203	Splicing factor 3A subunit 2 OS=Mus musculus GN=Sf3a2 PE=1 SV=2 - [SF3A2_MOUSE]	Sf3a2	1.28733
P47811	Mitogen-activated protein kinase 14 OS=Mus musculus GN=Mapk14 PE=1 SV=3 - [MK14_MOUSE]	Mapk14	1.28733
Q60967	Bifunctional 3'-phosphoadenosine 5'-phosphosulfate synthase 1 OS=Mus musculus GN=Papss1 PE=1 SV=1 - [PAPS1_MOUSE]	Papss1	1.287
Q80X41	Serine/threonine-protein kinase VRK1 OS=Mus musculus GN=Vrk1 PE=1 SV=2 - [VRK1_MOUSE]	Vrk1	1.286
Q08890	Iduronate 2-sulfatase OS=Mus musculus GN=Ids PE=2 SV=3 - [IDS_MOUSE]	Ids	1.28467
Q9QY81	Nuclear pore membrane glycoprotein 210 OS=Mus musculus GN=Nup210 PE=1 SV=2 - [PO210_MOUSE]	Nup210	1.28433
Q9WV03	Protein FAM50A OS=Mus musculus GN=Fam50a PE=1 SV=1 - [FA50A_MOUSE]	Fam50a	1.284
Q91VU0	Protein FAM3C OS=Mus musculus GN=Fam3c PE=1 SV=1 - [FAM3C_MOUSE]	Fam3c	1.28333
Q9CQB5	CDGSH iron-sulfur domain-containing protein 2 OS=Mus musculus GN=Cisd2 PE=1 SV=1 - [CISD2_MOUSE]	Cisd2	1.28333
Q8BFY9	Transportin-1 OS=Mus musculus GN=Tnpo1 PE=1 SV=2 - [TNPO1_MOUSE]	Tnpo1	1.283
Q91WM3	U3 small nucleolar RNA-interacting protein 2 OS=Mus musculus GN=Rrp9 PE=1 SV=1 - [U3IP2_MOUSE]	Rrp9	1.28167
P63154	Crooked neck-like protein 1 OS=Mus musculus GN=Crnkl1 PE=1 SV=1 - [CRNL1_MOUSE]	Crnkl1	1.28167
Q9CWU2	Palmitoyltransferase ZDHHC13 OS=Mus musculus GN=Zdhhc13 PE=1 SV=2 - [ZDH13_MOUSE]	Zdhhc13	1.28167
P48377	MHC class II regulatory factor RFX1 OS=Mus musculus GN=Rfx1 PE=1 SV=2 - [RFX1_MOUSE]	Rfx1	1.28167
Q91VL8	Telomeric repeat-binding factor 2-interacting protein 1 OS=Mus musculus GN=Terf2ip PE=1 SV=1 - [TE2IP_MOUSE]	Terf2ip	1.281
Q8C050	Ribosomal protein S6 kinase alpha-5 OS=Mus musculus GN=Rps6ka5 PE=1 SV=2 - [KS6A5_MOUSE]	Rps6ka5	1.28067
Q99MZ3	Carbohydrate-responsive element-binding protein OS=Mus musculus GN=Mlxipl PE=1 SV=1 - [MLXPL_MOUSE]	Mlxipl	1.28067
Q6DFV5	Probable helicase with zinc finger domain OS=Mus musculus GN=Helz PE=1 SV=2 - [HELZ_MOUSE]	Helz	1.27933
Q3UEB3	Poly(U)-binding-splicing factor PUF60 OS=Mus musculus GN=Puf60 PE=1 SV=2 - [PUF60_MOUSE]	Puf60	1.27867
Q8R332	Nucleoporin p58/p45 OS=Mus musculus GN=Nup58 PE=1 SV=1 - [NUP58_MOUSE]	Nupl1	1.27867
Q61545	RNA-binding protein EWS OS=Mus musculus GN=Ewsr1 PE=1 SV=2 - [EWS_MOUSE]	Ewsr1	1.27667
E9Q5K9	YTH domain-containing protein 1 OS=Mus musculus GN=Ythdc1 PE=1 SV=2 - [YTDC1_MOUSE]	Ythdc1	1.27633
Q9WUU9	Germinal-center associated nuclear protein OS=Mus musculus GN=Mcm3ap PE=1 SV=2 - [GANP_MOUSE]	Mcm3ap	1.27633
Q9CQU1	Microfibrillar-associated protein 1 OS=Mus musculus GN=Mfap1 PE=1 SV=1 - [MFAP1_MOUSE]	Mfap1	1.275
Q8BM55	Transmembrane protein 214 OS=Mus musculus GN=Tmem214 PE=1 SV=1 - [TM214_MOUSE]	Tmem214	1.27433
O35900	U6 snRNA-associated Sm-like protein LSm2 OS=Mus musculus GN=Lsm2 PE=1 SV=1 - [LSM2_MOUSE]	Lsm2	1.27433
Q1HFZ0	tRNA (cytosine(34)-C(5))-methyltransferase OS=Mus musculus GN=Nsun2 PE=1 SV=2 - [NSUN2_MOUSE]	Nsun2	1.274
Q62018	RNA polymerase-associated protein CTR9 homolog OS=Mus musculus GN=Ctr9 PE=1 SV=2 - [CTR9_MOUSE]	Ctr9	1.27367
Q9JLI8	Squamous cell carcinoma antigen recognized by T-cells 3 OS=Mus musculus GN=Sart3 PE=1 SV=1 - [SART3_MOUSE]	Sart3	1.273
O88665	Bromodomain-containing protein 7 OS=Mus musculus GN=Brd7 PE=1 SV=1 - [BRD7_MOUSE]	Brd7	1.272
Q8CAA7	Glucose 1,6-bisphosphate synthase OS=Mus musculus GN=Pgm2l1 PE=1 SV=1 - [PGM2L_MOUSE]	Pgm2l1	1.272
P61957	Small ubiquitin-related modifier 2 OS=Mus musculus GN=Sumo2 PE=1 SV=1 - [SUMO2_MOUSE]	Sumo2	1.27167
Q91YE6	Importin-9 OS=Mus musculus GN=Ipo9 PE=1 SV=3 - [IPO9_MOUSE]	Ipo9	1.27167
Q8CG48	Structural maintenance of chromosomes protein 2 OS=Mus musculus GN=Smc2 PE=1 SV=2 - [SMC2_MOUSE]	Smc2	1.27033
Q91WN1	DnaJ homolog subfamily C member 9 OS=Mus musculus GN=Dnajc9 PE=1 SV=2 - [DNJC9_MOUSE]	Dnajc9	1.27
Q91VN6	Probable ATP-dependent RNA helicase DDX41 OS=Mus musculus GN=Ddx41 PE=1 SV=2 - [DDX41_MOUSE]	Ddx41	1.27
Q9D1P2	Histone acetyltransferase KAT8 OS=Mus musculus GN=Kat8 PE=1 SV=1 - [KAT8_MOUSE]	Kat8	1.26967
Q7TPV4	Myb-binding protein 1A OS=Mus musculus GN=Mybbp1a PE=1 SV=2 - [MBB1A_MOUSE]	Mybbp1a	1.26933
Q64310	Surfeit locus protein 4 OS=Mus musculus GN=Surf4 PE=1 SV=1 - [SURF4_MOUSE]	Surf4	1.269
Q9CWK3	CD2 antigen cytoplasmic tail-binding protein 2 OS=Mus musculus GN=Cd2bp2 PE=1 SV=1 - [CD2B2_MOUSE]	Cd2bp2	1.269
Q9DBD5	Proline-, glutamic acid- and leucine-rich protein 1 OS=Mus musculus GN=Pelp1 PE=1 SV=2 - [PELP1_MOUSE]	Pelp1	1.26767
Q5SUR0	Phosphoribosylformylglycinamidine synthase OS=Mus musculus GN=Pfas PE=1 SV=1 - [PUR4_MOUSE]	Pfas	1.26733
Q8K3X4	Interferon regulatory factor 2-binding protein-like OS=Mus musculus GN=Irf2bpl PE=1 SV=1 - [I2BPL_MOUSE]	Irf2bpl	1.26733
Q8CCS6	Polyadenylate-binding protein 2 OS=Mus musculus GN=Pabpn1 PE=1 SV=3 - [PABP2_MOUSE]	Pabpn1	1.26633
P70318	Nucleolysin TIAR OS=Mus musculus GN=Tial1 PE=1 SV=1 - [TIAR_MOUSE]	Tial1	1.266
Q8K284	General transcription factor 3C polypeptide 1 OS=Mus musculus GN=Gtf3c1 PE=1 SV=2 - [TF3C1_MOUSE]	Gtf3c1	1.26533
Q8R3D1	TBC1 domain family member 13 OS=Mus musculus GN=Tbc1d13 PE=1 SV=1 - [TBC13_MOUSE]	Tbc1d13	1.265
P70372	ELAV-like protein 1 OS=Mus musculus GN=Elavl1 PE=1 SV=2 - [ELAV1_MOUSE]	Elavl1	1.265
Q9Z329	Inositol 1,4,5-trisphosphate receptor type 2 OS=Mus musculus GN=Itpr2 PE=1 SV=4 - [ITPR2_MOUSE]	Itpr2	1.265
P59708	Splicing factor 3B subunit 6 OS=Mus musculus GN=Sf3b6 PE=1 SV=1 - [SF3B6_MOUSE]	Sf3b6	1.26367
O35711	Liprin-beta-2 OS=Mus musculus GN=Ppfibp2 PE=1 SV=3 - [LIPB2_MOUSE]	Ppfibp2	1.26333
Q52KI8	Serine/arginine repetitive matrix protein 1 OS=Mus musculus GN=Srrm1 PE=1 SV=2 - [SRRM1_MOUSE]	Srrm1	1.263
O70378	ER membrane protein complex subunit 8 OS=Mus musculus GN=Emc8 PE=1 SV=1 - [EMC8_MOUSE]	Emc8	1.263
Q9CU62	Structural maintenance of chromosomes protein 1A OS=Mus musculus GN=Smc1a PE=1 SV=4 - [SMC1A_MOUSE]	Smc1a	1.263
Q8K224	RNA cytidine acetyltransferase OS=Mus musculus GN=Nat10 PE=1 SV=1 - [NAT10_MOUSE]	Nat10	1.26233
O88685	26S protease regulatory subunit 6A OS=Mus musculus GN=Psmc3 PE=1 SV=2 - [PRS6A_MOUSE]	Psmc3	1.26233
Q9JKV1	Proteasomal ubiquitin receptor ADRM1 OS=Mus musculus GN=Adrm1 PE=1 SV=2 - [ADRM1_MOUSE]	Adrm1	1.26233
Q9ESZ8	General transcription factor II-I OS=Mus musculus GN=Gtf2i PE=1 SV=3 - [GTF2I_MOUSE]	Gtf2i	1.262
A2BH40	AT-rich interactive domain-containing protein 1A OS=Mus musculus GN=Arid1a PE=1 SV=1 - [ARI1A_MOUSE]	Arid1a	1.26167
A2AIV2	Protein virilizer homolog OS=Mus musculus GN=Kiaa1429 PE=1 SV=1 - [VIR_MOUSE]	Kiaa1429	1.261
Q9JI44	DNA methyltransferase 1-associated protein 1 OS=Mus musculus GN=Dmap1 PE=1 SV=1 - [DMAP1_MOUSE]	Dmap1	1.26
P53569	CCAAT/enhancer-binding protein zeta OS=Mus musculus GN=Cebpz PE=1 SV=2 - [CEBPZ_MOUSE]	Cebpz	1.25967
P55200	Histone-lysine N-methyltransferase 2A OS=Mus musculus GN=Kmt2a PE=1 SV=3 - [KMT2A_MOUSE]	Kmt2a	1.259
Q7TSG2	RNA polymerase II subunit A C-terminal domain phosphatase OS=Mus musculus GN=Ctdp1 PE=1 SV=1 - [CTDP1_MOUSE]	Ctdp1	1.259
Q02780	Nuclear factor 1 A-type OS=Mus musculus GN=Nfia PE=1 SV=1 - [NFIA_MOUSE]	Nfia	1.25867
O55201	Transcription elongation factor SPT5 OS=Mus musculus GN=Supt5h PE=1 SV=1 - [SPT5H_MOUSE]	Supt5h	1.25833
Q6P5F9	Exportin-1 OS=Mus musculus GN=Xpo1 PE=1 SV=1 - [XPO1_MOUSE]	Xpo1	1.25833
Q80XC2	tRNA (adenine(58)-N(1))-methyltransferase catalytic subunit TRMT61A OS=Mus musculus GN=Trmt61a PE=1 SV=1 - [TRM61_MOUSE]	Trmt61a	1.258
Q3UKJ7	WD40 repeat-containing protein SMU1 OS=Mus musculus GN=Smu1 PE=2 SV=2 - [SMU1_MOUSE]	Smu1	1.25767
Q8CG46	Structural maintenance of chromosomes protein 5 OS=Mus musculus GN=Smc5 PE=1 SV=1 - [SMC5_MOUSE]	Smc5	1.25733
Q99J77	Sialic acid synthase OS=Mus musculus GN=Nans PE=1 SV=1 - [SIAS_MOUSE]	Nans	1.25733
Q8K3G5	Inactive serine/threonine-protein kinase VRK3 OS=Mus musculus GN=Vrk3 PE=1 SV=2 - [VRK3_MOUSE]	Vrk3	1.257
P49117	Nuclear receptor subfamily 2 group C member 2 OS=Mus musculus GN=Nr2c2 PE=1 SV=1 - [NR2C2_MOUSE]	Nr2c2	1.25633
P04202	Transforming growth factor beta-1 OS=Mus musculus GN=Tgfb1 PE=1 SV=1 - [TGFB1_MOUSE]	Tgfb1	1.25633
P26323	Friend leukemia integration 1 transcription factor OS=Mus musculus GN=Fli1 PE=1 SV=1 - [FLI1_MOUSE]	Fli1	1.256
Q8VDS4	Regulation of nuclear pre-mRNA domain-containing protein 1A OS=Mus musculus GN=Rprd1a PE=1 SV=1 - [RPR1A_MOUSE]	Rprd1a	1.25533
Q9QYL7	Activator of basal transcription 1 OS=Mus musculus GN=Abt1 PE=2 SV=1 - [ABT1_MOUSE]	Abt1	1.25467
O35286	Pre-mRNA-splicing factor ATP-dependent RNA helicase DHX15 OS=Mus musculus GN=Dhx15 PE=1 SV=2 - [DHX15_MOUSE]	Dhx15	1.25467
Q99P88	Nuclear pore complex protein Nup155 OS=Mus musculus GN=Nup155 PE=1 SV=1 - [NU155_MOUSE]	Nup155	1.25467
Q8C7E9	Cleavage stimulation factor subunit 2 tau variant OS=Mus musculus GN=Cstf2t PE=1 SV=2 - [CSTFT_MOUSE]	Cstf2t	1.25467
Q8K2Z2	Pre-mRNA-processing factor 39 OS=Mus musculus GN=Prpf39 PE=1 SV=3 - [PRP39_MOUSE]	Prpf39	1.25367
Q8C7R4	Ubiquitin-like modifier-activating enzyme 6 OS=Mus musculus GN=Uba6 PE=1 SV=1 - [UBA6_MOUSE]	Uba6	1.25367
Q9CQI7	U2 small nuclear ribonucleoprotein B'' OS=Mus musculus GN=Snrpb2 PE=1 SV=1 - [RU2B_MOUSE]	Snrpb2	1.25333
Q9D6Z1	Nucleolar protein 56 OS=Mus musculus GN=Nop56 PE=1 SV=2 - [NOP56_MOUSE]	Nop56	1.25333
Q8K2C7	Protein OS-9 OS=Mus musculus GN=Os9 PE=1 SV=2 - [OS9_MOUSE]	Os9	1.25333
Q5DTM8	E3 ubiquitin-protein ligase BRE1A OS=Mus musculus GN=Rnf20 PE=1 SV=2 - [BRE1A_MOUSE]	Rnf20	1.253
Q8BMP6	Golgi resident protein GCP60 OS=Mus musculus GN=Acbd3 PE=1 SV=3 - [GCP60_MOUSE]	Acbd3	1.25233
Q9Z2B9	Ribosomal protein S6 kinase alpha-4 OS=Mus musculus GN=Rps6ka4 PE=1 SV=2 - [KS6A4_MOUSE]	Rps6ka4	1.252
Q8VBV3	Exosome complex component RRP4 OS=Mus musculus GN=Exosc2 PE=1 SV=1 - [EXOS2_MOUSE]	Exosc2	1.252
Q8K3A9	7SK snRNA methylphosphate capping enzyme OS=Mus musculus GN=Mepce PE=1 SV=2 - [MEPCE_MOUSE]	Mepce	1.25167
Q6PCN7	Helicase-like transcription factor OS=Mus musculus GN=Hltf PE=1 SV=1 - [HLTF_MOUSE]	Hltf	1.25133
P56395	Cytochrome b5 OS=Mus musculus GN=Cyb5a PE=1 SV=2 - [CYB5_MOUSE]	Cyb5a	1.25133
Q9ESU6	Bromodomain-containing protein 4 OS=Mus musculus GN=Brd4 PE=1 SV=2 - [BRD4_MOUSE]	Brd4	1.25067
Q69Z99	Zinc finger protein 512 OS=Mus musculus GN=Znf512 PE=2 SV=2 - [ZN512_MOUSE]	Znf512	1.25033
O08784	Treacle protein OS=Mus musculus GN=Tcof1 PE=1 SV=1 - [TCOF_MOUSE]	Tcof1	1.25033
Q91W52	Transmembrane protein 19 OS=Mus musculus GN=Tmem19 PE=1 SV=1 - [TMM19_MOUSE]	Tmem19	1.25033
Q08943	FACT complex subunit SSRP1 OS=Mus musculus GN=Ssrp1 PE=1 SV=2 - [SSRP1_MOUSE]	Ssrp1	1.25
Q9D2E2	Target of EGR1 protein 1 OS=Mus musculus GN=Toe1 PE=1 SV=1 - [TOE1_MOUSE]	Toe1	1.25
Q61183	Poly(A) polymerase alpha OS=Mus musculus GN=Papola PE=1 SV=4 - [PAPOA_MOUSE]	Papola	1.25
P59235	Nucleoporin Nup43 OS=Mus musculus GN=Nup43 PE=1 SV=2 - [NUP43_MOUSE]	Nup43	1.24933
Q8R0G9	Nuclear pore complex protein Nup133 OS=Mus musculus GN=Nup133 PE=1 SV=2 - [NU133_MOUSE]	Nup133	1.24933
Q501J6	Probable ATP-dependent RNA helicase DDX17 OS=Mus musculus GN=Ddx17 PE=1 SV=1 - [DDX17_MOUSE]	Ddx17	1.249
P25206	DNA replication licensing factor MCM3 OS=Mus musculus GN=Mcm3 PE=1 SV=2 - [MCM3_MOUSE]	Mcm3	1.249
O35130	Ribosomal RNA small subunit methyltransferase NEP1 OS=Mus musculus GN=Emg1 PE=1 SV=1 - [NEP1_MOUSE]	Emg1	1.24867
Q6PFQ7	Ras GTPase-activating protein 4 OS=Mus musculus GN=Rasa4 PE=1 SV=1 - [RASL2_MOUSE]	Rasa4	1.24833
P10711	Transcription elongation factor A protein 1 OS=Mus musculus GN=Tcea1 PE=1 SV=2 - [TCEA1_MOUSE]	Tcea1	1.24833
Q0P678	Zinc finger CCCH domain-containing protein 18 OS=Mus musculus GN=Zc3h18 PE=1 SV=1 - [ZCH18_MOUSE]	Zc3h18	1.24833
Q80U93	Nuclear pore complex protein Nup214 OS=Mus musculus GN=Nup214 PE=1 SV=2 - [NU214_MOUSE]	Nup214	1.24833
Q3TDX8	Cytochrome b5 reductase 4 OS=Mus musculus GN=Cyb5r4 PE=2 SV=3 - [NB5R4_MOUSE]	Cyb5r4	1.248
P22091	T-cell acute lymphocytic leukemia protein 1 homolog OS=Mus musculus GN=Tal1 PE=1 SV=1 - [TAL1_MOUSE]	Tal1	1.24733
O89017	Legumain OS=Mus musculus GN=Lgmn PE=1 SV=1 - [LGMN_MOUSE]	Lgmn	1.247
P07214	SPARC OS=Mus musculus GN=Sparc PE=1 SV=1 - [SPRC_MOUSE]	Sparc	1.24667
Q9CXY1	Endosomal/lysomomal potassium channel TMEM175 OS=Mus musculus GN=Tmem175 PE=1 SV=2 - [TM175_MOUSE]	Tmem175	1.24633
Q3TWF6	WD repeat-containing protein 70 OS=Mus musculus GN=Wdr70 PE=1 SV=1 - [WDR70_MOUSE]	Wdr70	1.24533
Q61595	Kinectin OS=Mus musculus GN=Ktn1 PE=1 SV=1 - [KTN1_MOUSE]	Ktn1	1.24533
Q0VEE6	Zinc finger protein 800 OS=Mus musculus GN=Znf800 PE=1 SV=1 - [ZN800_MOUSE]	Znf800	1.24533
Q8C4J7	Transducin beta-like protein 3 OS=Mus musculus GN=Tbl3 PE=2 SV=1 - [TBL3_MOUSE]	Tbl3	1.245
Q8R3N6	THO complex subunit 1 OS=Mus musculus GN=Thoc1 PE=1 SV=1 - [THOC1_MOUSE]	Thoc1	1.245
Q8VEJ4	Notchless protein homolog 1 OS=Mus musculus GN=Nle1 PE=1 SV=4 - [NLE1_MOUSE]	Nle1	1.245
Q497V5	S1 RNA-binding domain-containing protein 1 OS=Mus musculus GN=Srbd1 PE=2 SV=2 - [SRBD1_MOUSE]	Srbd1	1.24433
Q04841	DNA-3-methyladenine glycosylase OS=Mus musculus GN=Mpg PE=2 SV=3 - [3MG_MOUSE]	Mpg	1.24433
P35922	Synaptic functional regulator FMR1 OS=Mus musculus GN=Fmr1 PE=1 SV=1 - [FMR1_MOUSE]	Fmr1	1.24367
P53995	Anaphase-promoting complex subunit 1 OS=Mus musculus GN=Anapc1 PE=1 SV=2 - [APC1_MOUSE]	Anapc1	1.24367
Q9QX47	Protein SON OS=Mus musculus GN=Son PE=1 SV=2 - [SON_MOUSE]	Son	1.24333
Q05CL8	La-related protein 7 OS=Mus musculus GN=Larp7 PE=1 SV=2 - [LARP7_MOUSE]	Larp7	1.24267
Q8CBY3	Leukocyte receptor cluster member 8 homolog OS=Mus musculus GN=Leng8 PE=1 SV=1 - [LENG8_MOUSE]	Leng8	1.24267
Q8CH18	Cell division cycle and apoptosis regulator protein 1 OS=Mus musculus GN=Ccar1 PE=1 SV=1 - [CCAR1_MOUSE]	Ccar1	1.24233
Q8BR65	Sin3 histone deacetylase corepressor complex component SDS3 OS=Mus musculus GN=Suds3 PE=1 SV=1 - [SDS3_MOUSE]	Suds3	1.24233
Q60974	Nuclear receptor corepressor 1 OS=Mus musculus GN=Ncor1 PE=1 SV=1 - [NCOR1_MOUSE]	Ncor1	1.24233
Q8BG05	Heterogeneous nuclear ribonucleoprotein A3 OS=Mus musculus GN=Hnrnpa3 PE=1 SV=1 - [ROA3_MOUSE]	Hnrnpa3	1.242
Q61823	Programmed cell death protein 4 OS=Mus musculus GN=Pdcd4 PE=1 SV=1 - [PDCD4_MOUSE]	Pdcd4	1.242
Q61464	Zinc finger protein 638 OS=Mus musculus GN=Znf638 PE=1 SV=2 - [ZN638_MOUSE]	Znf638	1.24167
P54728	UV excision repair protein RAD23 homolog B OS=Mus musculus GN=Rad23b PE=1 SV=2 - [RD23B_MOUSE]	Rad23b	1.24167
Q921M4	Golgin subfamily A member 2 OS=Mus musculus GN=Golga2 PE=1 SV=3 - [GOGA2_MOUSE]	Golga2	1.24133
Q8VH51	RNA-binding protein 39 OS=Mus musculus GN=Rbm39 PE=1 SV=2 - [RBM39_MOUSE]	Rbm39	1.24133
P23198	Chromobox protein homolog 3 OS=Mus musculus GN=Cbx3 PE=1 SV=2 - [CBX3_MOUSE]	Cbx3	1.24067
Q8C1A5	Thimet oligopeptidase OS=Mus musculus GN=Thop1 PE=1 SV=1 - [THOP1_MOUSE]	Thop1	1.24033
Q62311	Transcription initiation factor TFIID subunit 6 OS=Mus musculus GN=Taf6 PE=1 SV=1 - [TAF6_MOUSE]	Taf6	1.24
Q61686	Chromobox protein homolog 5 OS=Mus musculus GN=Cbx5 PE=1 SV=1 - [CBX5_MOUSE]	Cbx5	1.24
P49312	Heterogeneous nuclear ribonucleoprotein A1 OS=Mus musculus GN=Hnrnpa1 PE=1 SV=2 - [ROA1_MOUSE]	Hnrnpa1	1.23967
Q921M3	Splicing factor 3B subunit 3 OS=Mus musculus GN=Sf3b3 PE=1 SV=1 - [SF3B3_MOUSE]	Sf3b3	1.23833
Q9ER74	Sal-like protein 1 OS=Mus musculus GN=Sall1 PE=1 SV=1 - [SALL1_MOUSE]	Sall1	1.23833
Q9DCE5	p21-activated protein kinase-interacting protein 1 OS=Mus musculus GN=Pak1ip1 PE=1 SV=2 - [PK1IP_MOUSE]	Pak1ip1	1.238
Q9WVH4	Forkhead box protein O3 OS=Mus musculus GN=Foxo3 PE=1 SV=1 - [FOXO3_MOUSE]	Foxo3	1.23733
Q9Z0H1	WD repeat-containing protein 46 OS=Mus musculus GN=Wdr46 PE=2 SV=1 - [WDR46_MOUSE]	Wdr46	1.237
Q8BN21	Serine/threonine-protein kinase VRK2 OS=Mus musculus GN=Vrk2 PE=1 SV=2 - [VRK2_MOUSE]	Vrk2	1.237
Q99KI3	ER membrane protein complex subunit 3 OS=Mus musculus GN=Emc3 PE=1 SV=3 - [EMC3_MOUSE]	Emc3	1.236
Q9D0M0	Exosome complex exonuclease RRP42 OS=Mus musculus GN=Exosc7 PE=1 SV=2 - [EXOS7_MOUSE]	Exosc7	1.23567
Q80VD1	Protein FAM98B OS=Mus musculus GN=Fam98b PE=1 SV=1 - [FA98B_MOUSE]	Fam98b	1.23567
Q61542	StAR-related lipid transfer protein 3 OS=Mus musculus GN=Stard3 PE=1 SV=1 - [STAR3_MOUSE]	Stard3	1.23367
Q09XV5	Chromodomain-helicase-DNA-binding protein 8 OS=Mus musculus GN=Chd8 PE=1 SV=1 - [CHD8_MOUSE]	Chd8	1.23367
Q922K7	Probable 28S rRNA (cytosine-C(5))-methyltransferase OS=Mus musculus GN=Nop2 PE=1 SV=1 - [NOP2_MOUSE]	Nop2	1.23333
Q6P4T2	U5 small nuclear ribonucleoprotein 200 kDa helicase OS=Mus musculus GN=Snrnp200 PE=1 SV=1 - [U520_MOUSE]	Snrnp200	1.233
Q14AX6	Cyclin-dependent kinase 12 OS=Mus musculus GN=Cdk12 PE=1 SV=2 - [CDK12_MOUSE]	Cdk12	1.233
Q8R3Y8	Interferon regulatory factor 2-binding protein 1 OS=Mus musculus GN=Irf2bp1 PE=1 SV=2 - [I2BP1_MOUSE]	Irf2bp1	1.233
Q60860	Leukotriene C4 synthase OS=Mus musculus GN=Ltc4s PE=1 SV=1 - [LTC4S_MOUSE]	Ltc4s	1.23267
Q9QXA5	U6 snRNA-associated Sm-like protein LSm4 OS=Mus musculus GN=Lsm4 PE=1 SV=1 - [LSM4_MOUSE]	Lsm4	1.232
D3YXK1	Atherin OS=Mus musculus GN=Samd1 PE=1 SV=1 - [SAMD1_MOUSE]	Samd1	1.23133
P09405	Nucleolin OS=Mus musculus GN=Ncl PE=1 SV=2 - [NUCL_MOUSE]	Ncl	1.231
Q8C4Y3	Negative elongation factor B OS=Mus musculus GN=Nelfb PE=1 SV=2 - [NELFB_MOUSE]	Nelfb	1.231
Q9JHW4	Selenocysteine-specific elongation factor OS=Mus musculus GN=Eefsec PE=1 SV=2 - [SELB_MOUSE]	Eefsec	1.23033
Q61712	DnaJ homolog subfamily C member 1 OS=Mus musculus GN=Dnajc1 PE=1 SV=1 - [DNJC1_MOUSE]	Dnajc1	1.23033
Q8R4X3	RNA-binding protein 12 OS=Mus musculus GN=Rbm12 PE=1 SV=3 - [RBM12_MOUSE]	Rbm12	1.22967
O55128	Histone deacetylase complex subunit SAP18 OS=Mus musculus GN=Sap18 PE=1 SV=1 - [SAP18_MOUSE]	Sap18	1.22967
Q9D735	Uncharacterized protein C19orf43 homolog OS=Mus musculus PE=1 SV=1 - [CS043_MOUSE]	NA	1.22967
Q9CWY8	Ribonuclease H2 subunit A OS=Mus musculus GN=Rnaseh2a PE=1 SV=2 - [RNH2A_MOUSE]	Rnaseh2a	1.22933
Q61103	Zinc finger protein ubi-d4 OS=Mus musculus GN=Dpf2 PE=1 SV=1 - [REQU_MOUSE]	Dpf2	1.22933
Q8BHZ4	Zinc finger protein 592 OS=Mus musculus GN=Znf592 PE=1 SV=3 - [ZN592_MOUSE]	Znf592	1.22833
Q64213	Splicing factor 1 OS=Mus musculus GN=Sf1 PE=1 SV=6 - [SF01_MOUSE]	Sf1	1.22833
P97760	DNA-directed RNA polymerase II subunit RPB3 OS=Mus musculus GN=Polr2c PE=1 SV=2 - [RPB3_MOUSE]	Polr2c	1.22833
Q8R0G7	Protein spinster homolog 1 OS=Mus musculus GN=Spns1 PE=2 SV=1 - [SPNS1_MOUSE]	Spns1	1.22733
P60335	Poly(rC)-binding protein 1 OS=Mus musculus GN=Pcbp1 PE=1 SV=1 - [PCBP1_MOUSE]	Pcbp1	1.227
Q8K3C3	Protein LZIC OS=Mus musculus GN=Lzic PE=1 SV=1 - [LZIC_MOUSE]	Lzic	1.227
Q8K4B0	Metastasis-associated protein MTA1 OS=Mus musculus GN=Mta1 PE=1 SV=1 - [MTA1_MOUSE]	Mta1	1.22667
Q8CI33	CWF19-like protein 1 OS=Mus musculus GN=Cwf19l1 PE=1 SV=2 - [C19L1_MOUSE]	Cwf19l1	1.22567
Q8R3C0	Mini-chromosome maintenance complex-binding protein OS=Mus musculus GN=Mcmbp PE=1 SV=1 - [MCMBP_MOUSE]	Mcmbp	1.225
Q60714	Long-chain fatty acid transport protein 1 OS=Mus musculus GN=Slc27a1 PE=1 SV=1 - [S27A1_MOUSE]	Slc27a1	1.22467
Q99K01	Pyridoxal-dependent decarboxylase domain-containing protein 1 OS=Mus musculus GN=Pdxdc1 PE=1 SV=2 - [PDXD1_MOUSE]	Pdxdc1	1.22467
Q9Z1M8	Protein Red OS=Mus musculus GN=Ik PE=1 SV=2 - [RED_MOUSE]	Ik	1.224
P49722	Proteasome subunit alpha type-2 OS=Mus musculus GN=Psma2 PE=1 SV=3 - [PSA2_MOUSE]	Psma2	1.22367
Q91ZN5	Adenosine 3'-phospho 5'-phosphosulfate transporter 1 OS=Mus musculus GN=Slc35b2 PE=1 SV=1 - [S35B2_MOUSE]	Slc35b2	1.22367
Q9EPK7	Exportin-7 OS=Mus musculus GN=Xpo7 PE=1 SV=3 - [XPO7_MOUSE]	Xpo7	1.22333
Q9R0G7	Zinc finger E-box-binding homeobox 2 OS=Mus musculus GN=Zeb2 PE=1 SV=2 - [ZEB2_MOUSE]	Zeb2	1.22333
Q3THK3	General transcription factor IIF subunit 1 OS=Mus musculus GN=Gtf2f1 PE=1 SV=2 - [T2FA_MOUSE]	Gtf2f1	1.22233
P06537	Glucocorticoid receptor OS=Mus musculus GN=Nr3c1 PE=1 SV=1 - [GCR_MOUSE]	Nr3c1	1.22233
Q8BFV2	PCI domain-containing protein 2 OS=Mus musculus GN=Pcid2 PE=1 SV=1 - [PCID2_MOUSE]	Pcid2	1.222
Q9CR09	Ubiquitin-fold modifier-conjugating enzyme 1 OS=Mus musculus GN=Ufc1 PE=1 SV=1 - [UFC1_MOUSE]	Ufc1	1.222
Q8BHD7	Polypyrimidine tract-binding protein 3 OS=Mus musculus GN=Ptbp3 PE=1 SV=1 - [PTBP3_MOUSE]	Ptbp3	1.222
Q9EPE9	Manganese-transporting ATPase 13A1 OS=Mus musculus GN=Atp13a1 PE=1 SV=2 - [AT131_MOUSE]	Atp13a1	1.22167
Q9DB42	Zinc finger protein 593 OS=Mus musculus GN=Znf593 PE=1 SV=2 - [ZN593_MOUSE]	Znf593	1.22167
Q8R3B7	Bromodomain-containing protein 8 OS=Mus musculus GN=Brd8 PE=1 SV=2 - [BRD8_MOUSE]	Brd8	1.22167
P60122	RuvB-like 1 OS=Mus musculus GN=Ruvbl1 PE=1 SV=1 - [RUVB1_MOUSE]	Ruvbl1	1.22067
Q9R1C7	Pre-mRNA-processing factor 40 homolog A OS=Mus musculus GN=Prpf40a PE=1 SV=1 - [PR40A_MOUSE]	Prpf40a	1.22067
Q8BJS4	SUN domain-containing protein 2 OS=Mus musculus GN=Sun2 PE=1 SV=3 - [SUN2_MOUSE]	Sun2	1.22033
Q8CH25	SAFB-like transcription modulator OS=Mus musculus GN=Sltm PE=1 SV=1 - [SLTM_MOUSE]	Sltm	1.21967
Q9CW03	Structural maintenance of chromosomes protein 3 OS=Mus musculus GN=Smc3 PE=1 SV=2 - [SMC3_MOUSE]	Smc3	1.219
Q8CGZ0	Calcium homeostasis endoplasmic reticulum protein OS=Mus musculus GN=Cherp PE=1 SV=1 - [CHERP_MOUSE]	Cherp	1.219
Q8R3Y5	Uncharacterized protein C19orf47 homolog OS=Mus musculus PE=1 SV=2 - [CS047_MOUSE]	NA	1.219
Q9D0F3	Protein ERGIC-53 OS=Mus musculus GN=Lman1 PE=1 SV=1 - [LMAN1_MOUSE]	Lman1	1.21867
O35638	Cohesin subunit SA-2 OS=Mus musculus GN=Stag2 PE=1 SV=3 - [STAG2_MOUSE]	Stag2	1.21833
O88874	Cyclin-K OS=Mus musculus GN=Ccnk PE=1 SV=3 - [CCNK_MOUSE]	Ccnk	1.218
P0C6B7	Immunoglobulin superfamily member 6 OS=Mus musculus GN=Igsf6 PE=2 SV=1 - [IGSF6_MOUSE]	Igsf6	1.218
Q8K190	SAYSvFN domain-containing protein 1 OS=Mus musculus GN=Saysd1 PE=1 SV=1 - [SMDC1_MOUSE]	Saysd1	1.21767
Q9CQW0	ER membrane protein complex subunit 6 OS=Mus musculus GN=Emc6 PE=1 SV=1 - [EMC6_MOUSE]	Emc6	1.217
Q9EQG9	Collagen type IV alpha-3-binding protein OS=Mus musculus GN=Col4a3bp PE=1 SV=1 - [C43BP_MOUSE]	Col4a3bp	1.21633
Q8VDV3	Guanine nucleotide exchange factor for Rab-3A OS=Mus musculus GN=Rab3il1 PE=1 SV=1 - [R3GEF_MOUSE]	Rab3il1	1.21567
O35465	Peptidyl-prolyl cis-trans isomerase FKBP8 OS=Mus musculus GN=Fkbp8 PE=1 SV=2 - [FKBP8_MOUSE]	Fkbp8	1.21467
Q8C5N3	Pre-mRNA-splicing factor CWC22 homolog OS=Mus musculus GN=Cwc22 PE=1 SV=1 - [CWC22_MOUSE]	Cwc22	1.21433
Q9DBR1	5'-3' exoribonuclease 2 OS=Mus musculus GN=Xrn2 PE=1 SV=1 - [XRN2_MOUSE]	Xrn2	1.21433
E9Q1P8	Interferon regulatory factor 2-binding protein 2 OS=Mus musculus GN=Irf2bp2 PE=1 SV=1 - [I2BP2_MOUSE]	Irf2bp2	1.21433
Q9D1Q4	Dolichol-phosphate mannosyltransferase subunit 3 OS=Mus musculus GN=Dpm3 PE=1 SV=1 - [DPM3_MOUSE]	Dpm3	1.214
Q8CFQ3	Intron-binding protein aquarius OS=Mus musculus GN=Aqr PE=1 SV=2 - [AQR_MOUSE]	Aqr	1.21367
E9PZM4	Chromodomain-helicase-DNA-binding protein 2 OS=Mus musculus GN=Chd2 PE=1 SV=1 - [CHD2_MOUSE]	Chd2	1.21333
Q8R4R6	Nucleoporin NUP53 OS=Mus musculus GN=Nup35 PE=1 SV=2 - [NUP53_MOUSE]	Nup35	1.213
B2RY56	RNA-binding protein 25 OS=Mus musculus GN=Rbm25 PE=1 SV=2 - [RBM25_MOUSE]	Rbm25	1.21267
Q5SWD9	Pre-rRNA-processing protein TSR1 homolog OS=Mus musculus GN=Tsr1 PE=1 SV=1 - [TSR1_MOUSE]	Tsr1	1.21267
Q99J95	Cyclin-dependent kinase 9 OS=Mus musculus GN=Cdk9 PE=1 SV=1 - [CDK9_MOUSE]	Cdk9	1.212
Q61191	Host cell factor 1 OS=Mus musculus GN=Hcfc1 PE=1 SV=2 - [HCFC1_MOUSE]	Hcfc1	1.211
Q91WM2	Cat eye syndrome critical region protein 5 homolog OS=Mus musculus GN=Cecr5 PE=1 SV=1 - [CECR5_MOUSE]	Cecr5	1.21067
Q8BMQ2	General transcription factor 3C polypeptide 4 OS=Mus musculus GN=Gtf3c4 PE=1 SV=2 - [TF3C4_MOUSE]	Gtf3c4	1.21067
Q7TPD0	Integrator complex subunit 3 OS=Mus musculus GN=Ints3 PE=1 SV=2 - [INT3_MOUSE]	Ints3	1.21067
Q9CWZ3	RNA-binding protein 8A OS=Mus musculus GN=Rbm8a PE=1 SV=4 - [RBM8A_MOUSE]	Rbm8a	1.21067
Q8VEK6	Inhibitor of growth protein 3 OS=Mus musculus GN=Ing3 PE=1 SV=2 - [ING3_MOUSE]	Ing3	1.21
Q924K8	Metastasis-associated protein MTA3 OS=Mus musculus GN=Mta3 PE=1 SV=1 - [MTA3_MOUSE]	Mta3	1.20967
Q9CRD2	ER membrane protein complex subunit 2 OS=Mus musculus GN=Emc2 PE=1 SV=1 - [EMC2_MOUSE]	Emc2	1.20867
Q64523	Histone H2A type 2-C OS=Mus musculus GN=Hist2h2ac PE=1 SV=3 - [H2A2C_MOUSE]	Hist2h2ac	1.20833
Q921H8	3-ketoacyl-CoA thiolase A, peroxisomal OS=Mus musculus GN=Acaa1a PE=1 SV=1 - [THIKA_MOUSE]	Acaa1a	1.20733
Q9CXK9	RNA-binding protein 33 OS=Mus musculus GN=Rbm33 PE=1 SV=2 - [RBM33_MOUSE]	Rbm33	1.207
O54825	Bystin OS=Mus musculus GN=Bysl PE=1 SV=3 - [BYST_MOUSE]	Bysl	1.207
Q8BU11	TOX high mobility group box family member 4 OS=Mus musculus GN=Tox4 PE=1 SV=3 - [TOX4_MOUSE]	Tox4	1.20633
Q9JIX8	Apoptotic chromatin condensation inducer in the nucleus OS=Mus musculus GN=Acin1 PE=1 SV=3 - [ACINU_MOUSE]	Acin1	1.20567
Q60854	Serpin B6 OS=Mus musculus GN=Serpinb6 PE=1 SV=1 - [SPB6_MOUSE]	Serpinb6	1.20533
Q9WUK2	Eukaryotic translation initiation factor 4H OS=Mus musculus GN=Eif4h PE=1 SV=3 - [IF4H_MOUSE]	Eif4h	1.20467
Q3THS6	S-adenosylmethionine synthase isoform type-2 OS=Mus musculus GN=Mat2a PE=1 SV=2 - [METK2_MOUSE]	Mat2a	1.20433
Q5NCR9	Nuclear speckle splicing regulatory protein 1 OS=Mus musculus GN=Nsrp1 PE=1 SV=1 - [NSRP1_MOUSE]	Nsrp1	1.204
Q5PSV9	Mediator of DNA damage checkpoint protein 1 OS=Mus musculus GN=Mdc1 PE=1 SV=1 - [MDC1_MOUSE]	Mdc1	1.20367
Q80V86	Integrator complex subunit 8 OS=Mus musculus GN=Ints8 PE=1 SV=1 - [INT8_MOUSE]	Ints8	1.20333
O08547	Vesicle-trafficking protein SEC22b OS=Mus musculus GN=Sec22b PE=1 SV=3 - [SC22B_MOUSE]	Sec22b	1.20233
A2A6A1	G patch domain-containing protein 8 OS=Mus musculus GN=Gpatch8 PE=1 SV=1 - [GPTC8_MOUSE]	Gpatch8	1.202
P17225	Polypyrimidine tract-binding protein 1 OS=Mus musculus GN=Ptbp1 PE=1 SV=2 - [PTBP1_MOUSE]	Ptbp1	1.20167
Q5SUF2	Luc7-like protein 3 OS=Mus musculus GN=Luc7l3 PE=1 SV=1 - [LC7L3_MOUSE]	Luc7l3	1.20167
Q9D7M1	Glucose-induced degradation protein 8 homolog OS=Mus musculus GN=Gid8 PE=1 SV=1 - [GID8_MOUSE]	Gid8	1.20133
Q8BTV2	Cleavage and polyadenylation specificity factor subunit 7 OS=Mus musculus GN=Cpsf7 PE=1 SV=2 - [CPSF7_MOUSE]	Cpsf7	1.20067
Q6ZPU9	KIF1-binding protein OS=Mus musculus GN=Kif1bp PE=1 SV=2 - [KBP_MOUSE]	Kbp	1.2
Q8C5D8	E3 SUMO-protein ligase PIAS2 OS=Mus musculus GN=Pias2 PE=1 SV=2 - [PIAS2_MOUSE]	Pias2	1.19967
Q80WW9	DDRGK domain-containing protein 1 OS=Mus musculus GN=Ddrgk1 PE=1 SV=2 - [DDRGK_MOUSE]	Ddrgk1	1.19967
Q80X32	UPF0461 protein C5orf24 homolog OS=Mus musculus PE=2 SV=1 - [CE024_MOUSE]	NA	1.19967
P13439	Uridine 5'-monophosphate synthase OS=Mus musculus GN=Umps PE=1 SV=3 - [UMPS_MOUSE]	Umps	1.199
Q91W90	Thioredoxin domain-containing protein 5 OS=Mus musculus GN=Txndc5 PE=1 SV=2 - [TXND5_MOUSE]	Txndc5	1.19867
Q6GQT9	Nodal modulator 1 OS=Mus musculus GN=Nomo1 PE=1 SV=1 - [NOMO1_MOUSE]	Nomo1	1.19833
Q9R0A0	Peroxisomal membrane protein PEX14 OS=Mus musculus GN=Pex14 PE=1 SV=1 - [PEX14_MOUSE]	Pex14	1.19833
P97742	Carnitine O-palmitoyltransferase 1, liver isoform OS=Mus musculus GN=Cpt1a PE=1 SV=4 - [CPT1A_MOUSE]	Cpt1a	1.19733
Q8C0I4	Enhancer of polycomb homolog 2 OS=Mus musculus GN=Epc2 PE=2 SV=2 - [EPC2_MOUSE]	Epc2	1.19667
Q02614	SAP30-binding protein OS=Mus musculus GN=Sap30bp PE=1 SV=2 - [S30BP_MOUSE]	Sap30bp	1.19633
Q9CQG2	Methyltransferase-like protein 16 OS=Mus musculus GN=Mettl16 PE=1 SV=1 - [MET16_MOUSE]	Mettl16	1.19633
Q9QZK7	Docking protein 3 OS=Mus musculus GN=Dok3 PE=1 SV=1 - [DOK3_MOUSE]	Dok3	1.19633
Q6DFW4	Nucleolar protein 58 OS=Mus musculus GN=Nop58 PE=1 SV=1 - [NOP58_MOUSE]	Nop58	1.19567
Q8BWU5	Probable tRNA N6-adenosine threonylcarbamoyltransferase OS=Mus musculus GN=Osgep PE=1 SV=2 - [OSGEP_MOUSE]	Osgep	1.19533
Q9Z0R4	Intersectin-1 OS=Mus musculus GN=Itsn1 PE=1 SV=2 - [ITSN1_MOUSE]	Itsn1	1.19533
Q8K1E0	Syntaxin-5 OS=Mus musculus GN=Stx5 PE=1 SV=3 - [STX5_MOUSE]	Stx5	1.195
Q5DU09	Zinc finger protein 652 OS=Mus musculus GN=Znf652 PE=1 SV=2 - [ZN652_MOUSE]	Znf652	1.19467
Q07813	Apoptosis regulator BAX OS=Mus musculus GN=Bax PE=1 SV=1 - [BAX_MOUSE]	Bax	1.19433
O35343	Importin subunit alpha-3 OS=Mus musculus GN=Kpna4 PE=1 SV=1 - [IMA3_MOUSE]	Kpna4	1.19433
Q9WV55	Vesicle-associated membrane protein-associated protein A OS=Mus musculus GN=Vapa PE=1 SV=2 - [VAPA_MOUSE]	Vapa	1.194
Q60591	Nuclear factor of activated T-cells, cytoplasmic 2 OS=Mus musculus GN=Nfatc2 PE=1 SV=3 - [NFAC2_MOUSE]	Nfatc2	1.193
Q7TNV0	Protein DEK OS=Mus musculus GN=Dek PE=1 SV=1 - [DEK_MOUSE]	Dek	1.19267
Q3UPH1	Protein PRRC1 OS=Mus musculus GN=Prrc1 PE=1 SV=1 - [PRRC1_MOUSE]	Prrc1	1.19233
Q64378	Peptidyl-prolyl cis-trans isomerase FKBP5 OS=Mus musculus GN=Fkbp5 PE=1 SV=1 - [FKBP5_MOUSE]	Fkbp5	1.19233
Q9JIH2	Nuclear pore complex protein Nup50 OS=Mus musculus GN=Nup50 PE=1 SV=3 - [NUP50_MOUSE]	Nup50	1.19167
Q8R480	Nuclear pore complex protein Nup85 OS=Mus musculus GN=Nup85 PE=1 SV=1 - [NUP85_MOUSE]	Nup85	1.19133
P97379	Ras GTPase-activating protein-binding protein 2 OS=Mus musculus GN=G3bp2 PE=1 SV=2 - [G3BP2_MOUSE]	G3bp2	1.19067
Q8BJL0	SWI/SNF-related matrix-associated actin-dependent regulator of chromatin subfamily A-like protein 1 OS=Mus musculus GN=Smarcal1 PE=1 SV=1 - [SMAL1_MOUSE]	Smarcal1	1.19033
B9EJ86	Oxysterol-binding protein-related protein 8 OS=Mus musculus GN=Osbpl8 PE=1 SV=1 - [OSBL8_MOUSE]	Osbpl8	1.19033
Q9WTM5	RuvB-like 2 OS=Mus musculus GN=Ruvbl2 PE=1 SV=3 - [RUVB2_MOUSE]	Ruvbl2	1.19
Q6ZQ88	Lysine-specific histone demethylase 1A OS=Mus musculus GN=Kdm1a PE=1 SV=2 - [KDM1A_MOUSE]	Kdm1a	1.19
Q6NXK2	Zinc finger protein 532 OS=Mus musculus GN=Znf532 PE=1 SV=1 - [ZN532_MOUSE]	Znf532	1.18933
Q80W00	Serine/threonine-protein phosphatase 1 regulatory subunit 10 OS=Mus musculus GN=Ppp1r10 PE=1 SV=1 - [PP1RA_MOUSE]	Ppp1r10	1.18933
P62334	26S protease regulatory subunit 10B OS=Mus musculus GN=Psmc6 PE=1 SV=1 - [PRS10_MOUSE]	Psmc6	1.189
Q9D0E1	Heterogeneous nuclear ribonucleoprotein M OS=Mus musculus GN=Hnrnpm PE=1 SV=3 - [HNRPM_MOUSE]	Hnrnpm	1.18867
Q8CCH2	NHL repeat-containing protein 3 OS=Mus musculus GN=Nhlrc3 PE=1 SV=1 - [NHLC3_MOUSE]	Nhlrc3	1.188
Q8CFI7	DNA-directed RNA polymerase II subunit RPB2 OS=Mus musculus GN=Polr2b PE=1 SV=2 - [RPB2_MOUSE]	Polr2b	1.188
Q9R0P6	Signal peptidase complex catalytic subunit SEC11A OS=Mus musculus GN=Sec11a PE=1 SV=1 - [SC11A_MOUSE]	Sec11a	1.188
Q8BGC0	HIV Tat-specific factor 1 homolog OS=Mus musculus GN=Htatsf1 PE=1 SV=1 - [HTSF1_MOUSE]	Htatsf1	1.18767
Q9CYI4	Putative RNA-binding protein Luc7-like 1 OS=Mus musculus GN=Luc7l PE=1 SV=2 - [LUC7L_MOUSE]	Luc7l	1.18733
Q8K202	DNA-directed RNA polymerase I subunit RPA49 OS=Mus musculus GN=Polr1e PE=1 SV=2 - [RPA49_MOUSE]	Polr1e	1.18733
Q56A08	G patch domain and KOW motifs-containing protein OS=Mus musculus GN=Gpkow PE=1 SV=2 - [GPKOW_MOUSE]	Gpkow	1.18667
Q8BMK4	Cytoskeleton-associated protein 4 OS=Mus musculus GN=Ckap4 PE=1 SV=2 - [CKAP4_MOUSE]	Ckap4	1.18667
P97461	40S ribosomal protein S5 OS=Mus musculus GN=Rps5 PE=1 SV=3 - [RS5_MOUSE]	Rps5	1.18667
Q922Q8	Leucine-rich repeat-containing protein 59 OS=Mus musculus GN=Lrrc59 PE=1 SV=1 - [LRC59_MOUSE]	Lrrc59	1.18633
P59114	Phosphorylated CTD-interacting factor 1 OS=Mus musculus GN=Pcif1 PE=1 SV=1 - [PCIF1_MOUSE]	Pcif1	1.18567
P62852	40S ribosomal protein S25 OS=Mus musculus GN=Rps25 PE=1 SV=1 - [RS25_MOUSE]	Rps25	1.18567
Q99NB1	Acetyl-coenzyme A synthetase 2-like, mitochondrial OS=Mus musculus GN=Acss1 PE=1 SV=1 - [ACS2L_MOUSE]	Acss1	1.18533
Q06180	Tyrosine-protein phosphatase non-receptor type 2 OS=Mus musculus GN=Ptpn2 PE=1 SV=2 - [PTN2_MOUSE]	Ptpn2	1.18533
Q9WU42	Nuclear receptor corepressor 2 OS=Mus musculus GN=Ncor2 PE=1 SV=3 - [NCOR2_MOUSE]	Ncor2	1.185
Q8BMC4	Nucleolar protein 9 OS=Mus musculus GN=Nop9 PE=1 SV=1 - [NOP9_MOUSE]	Nop9	1.18467
Q99KC8	von Willebrand factor A domain-containing protein 5A OS=Mus musculus GN=Vwa5a PE=1 SV=2 - [VMA5A_MOUSE]	Vwa5a	1.18467
Q9Z0H4	CUGBP Elav-like family member 2 OS=Mus musculus GN=Celf2 PE=1 SV=1 - [CELF2_MOUSE]	Celf2	1.18433
O35226	26S proteasome non-ATPase regulatory subunit 4 OS=Mus musculus GN=Psmd4 PE=1 SV=1 - [PSMD4_MOUSE]	Psmd4	1.184
O35350	Calpain-1 catalytic subunit OS=Mus musculus GN=Capn1 PE=1 SV=1 - [CAN1_MOUSE]	Capn1	1.184
P83917	Chromobox protein homolog 1 OS=Mus musculus GN=Cbx1 PE=1 SV=1 - [CBX1_MOUSE]	Cbx1	1.18333
Q61164	Transcriptional repressor CTCF OS=Mus musculus GN=Ctcf PE=1 SV=2 - [CTCF_MOUSE]	Ctcf	1.18333
Q9DBR0	A-kinase anchor protein 8 OS=Mus musculus GN=Akap8 PE=1 SV=1 - [AKAP8_MOUSE]	Akap8	1.183
Q9WTK2	Chromodomain Y-like protein OS=Mus musculus GN=Cdyl PE=1 SV=1 - [CDYL_MOUSE]	Cdyl	1.183
Q9D1D4	Transmembrane emp24 domain-containing protein 10 OS=Mus musculus GN=Tmed10 PE=1 SV=1 - [TMEDA_MOUSE]	Tmed10	1.18267
Q68FH4	N-acetylgalactosamine kinase OS=Mus musculus GN=Galk2 PE=1 SV=1 - [GALK2_MOUSE]	Galk2	1.18233
P12265	Beta-glucuronidase OS=Mus musculus GN=Gusb PE=1 SV=2 - [BGLR_MOUSE]	Gusb	1.18167
Q9DBG5	Perilipin-3 OS=Mus musculus GN=Plin3 PE=1 SV=1 - [PLIN3_MOUSE]	Plin3	1.181
Q5XG73	Acyl-CoA-binding domain-containing protein 5 OS=Mus musculus GN=Acbd5 PE=1 SV=1 - [ACBD5_MOUSE]	Acbd5	1.18067
Q8R3N1	Nucleolar protein 14 OS=Mus musculus GN=Nop14 PE=1 SV=2 - [NOP14_MOUSE]	Nop14	1.18067
P46471	26S protease regulatory subunit 7 OS=Mus musculus GN=Psmc2 PE=1 SV=5 - [PRS7_MOUSE]	Psmc2	1.18067
P30415	NK-tumor recognition protein OS=Mus musculus GN=Nktr PE=1 SV=4 - [NKTR_MOUSE]	Nktr	1.17933
Q9ET30	Transmembrane 9 superfamily member 3 OS=Mus musculus GN=Tm9sf3 PE=1 SV=1 - [TM9S3_MOUSE]	Tm9sf3	1.17933
Q8BVY0	Ribosomal L1 domain-containing protein 1 OS=Mus musculus GN=Rsl1d1 PE=1 SV=1 - [RL1D1_MOUSE]	Rsl1d1	1.17933
Q99NG0	Helicase ARIP4 OS=Mus musculus GN=Rad54l2 PE=1 SV=1 - [ARIP4_MOUSE]	Rad54l2	1.179
P52633	Signal transducer and transcription activator 6 OS=Mus musculus GN=Stat6 PE=1 SV=2 - [STAT6_MOUSE]	Stat6	1.178
Q9CZE3	Ras-related protein Rab-32 OS=Mus musculus GN=Rab32 PE=1 SV=3 - [RAB32_MOUSE]	Rab32	1.17767
Q9QWR8	Alpha-N-acetylgalactosaminidase OS=Mus musculus GN=Naga PE=1 SV=2 - [NAGAB_MOUSE]	Naga	1.17767
Q8VCM8	Nicalin OS=Mus musculus GN=Ncln PE=1 SV=2 - [NCLN_MOUSE]	Ncln	1.17733
Q8CHK3	Lysophospholipid acyltransferase 7 OS=Mus musculus GN=Mboat7 PE=1 SV=1 - [MBOA7_MOUSE]	Mboat7	1.17633
Q3TRM8	Hexokinase-3 OS=Mus musculus GN=Hk3 PE=1 SV=2 - [HXK3_MOUSE]	Hk3	1.176
P17095	High mobility group protein HMG-I/HMG-Y OS=Mus musculus GN=Hmga1 PE=1 SV=4 - [HMGA1_MOUSE]	Hmga1	1.17567
Q04750	DNA topoisomerase 1 OS=Mus musculus GN=Top1 PE=1 SV=2 - [TOP1_MOUSE]	Top1	1.17533
P62192	26S protease regulatory subunit 4 OS=Mus musculus GN=Psmc1 PE=1 SV=1 - [PRS4_MOUSE]	Psmc1	1.175
Q99KP6	Pre-mRNA-processing factor 19 OS=Mus musculus GN=Prpf19 PE=1 SV=1 - [PRP19_MOUSE]	Prpf19	1.175
Q566J8	Atypical kinase COQ8B, mitochondrial OS=Mus musculus GN=Coq8b PE=1 SV=1 - [COQ8B_MOUSE]	Adck4	1.175
Q8VI33	Transcription initiation factor TFIID subunit 9 OS=Mus musculus GN=Taf9 PE=1 SV=1 - [TAF9_MOUSE]	Taf9	1.17433
Q8BX09	Retinoblastoma-binding protein 5 OS=Mus musculus GN=Rbbp5 PE=1 SV=2 - [RBBP5_MOUSE]	Rbbp5	1.17433
Q3TXS7	26S proteasome non-ATPase regulatory subunit 1 OS=Mus musculus GN=Psmd1 PE=1 SV=1 - [PSMD1_MOUSE]	Psmd1	1.17367
Q9WVA3	Mitotic checkpoint protein BUB3 OS=Mus musculus GN=Bub3 PE=1 SV=2 - [BUB3_MOUSE]	Bub3	1.17367
Q70FJ1	A-kinase anchor protein 9 OS=Mus musculus GN=Akap9 PE=1 SV=2 - [AKAP9_MOUSE]	Akap9	1.17333
P70353	Nuclear transcription factor Y subunit gamma OS=Mus musculus GN=Nfyc PE=1 SV=2 - [NFYC_MOUSE]	Nfyc	1.17333
Q6DIC0	Probable global transcription activator SNF2L2 OS=Mus musculus GN=Smarca2 PE=1 SV=1 - [SMCA2_MOUSE]	Smarca2	1.17233
O70252	Heme oxygenase 2 OS=Mus musculus GN=Hmox2 PE=1 SV=1 - [HMOX2_MOUSE]	Hmox2	1.172
Q6NS46	Protein RRP5 homolog OS=Mus musculus GN=Pdcd11 PE=1 SV=2 - [RRP5_MOUSE]	Pdcd11	1.172
Q9D024	Coiled-coil domain-containing protein 47 OS=Mus musculus GN=Ccdc47 PE=1 SV=2 - [CCD47_MOUSE]	Ccdc47	1.172
Q8VBZ3	Cleft lip and palate transmembrane protein 1 homolog OS=Mus musculus GN=Clptm1 PE=1 SV=1 - [CLPT1_MOUSE]	Clptm1	1.17133
Q9JJZ4	Ubiquitin-conjugating enzyme E2 J1 OS=Mus musculus GN=Ube2j1 PE=1 SV=2 - [UB2J1_MOUSE]	Ube2j1	1.17133
Q80SY5	Pre-mRNA-splicing factor 38B OS=Mus musculus GN=Prpf38b PE=1 SV=1 - [PR38B_MOUSE]	Prpf38b	1.171
P62960	Nuclease-sensitive element-binding protein 1 OS=Mus musculus GN=Ybx1 PE=1 SV=3 - [YBOX1_MOUSE]	Ybx1	1.17067
Q9DB26	Phytanoyl-CoA dioxygenase domain-containing protein 1 OS=Mus musculus GN=Phyhd1 PE=1 SV=2 - [PHYD1_MOUSE]	Phyhd1	1.17
Q9JHC9	ETS-related transcription factor Elf-2 OS=Mus musculus GN=Elf2 PE=1 SV=1 - [ELF2_MOUSE]	Elf2	1.16967
Q8BYJ6	TBC1 domain family member 4 OS=Mus musculus GN=Tbc1d4 PE=1 SV=2 - [TBCD4_MOUSE]	Tbc1d4	1.16967
Q5U4D9	THO complex subunit 6 homolog OS=Mus musculus GN=Thoc6 PE=1 SV=1 - [THOC6_MOUSE]	Thoc6	1.169
Q91V81	RNA-binding protein 42 OS=Mus musculus GN=Rbm42 PE=1 SV=1 - [RBM42_MOUSE]	Rbm42	1.169
P09103	Protein disulfide-isomerase OS=Mus musculus GN=P4hb PE=1 SV=2 - [PDIA1_MOUSE]	P4hb	1.16867
Q9CY50	Translocon-associated protein subunit alpha OS=Mus musculus GN=Ssr1 PE=1 SV=1 - [SSRA_MOUSE]	Ssr1	1.16867
Q7M6Y3	Phosphatidylinositol-binding clathrin assembly protein OS=Mus musculus GN=Picalm PE=1 SV=1 - [PICAL_MOUSE]	Picalm	1.16833
Q8C0D7	Inhibitor of growth protein 4 OS=Mus musculus GN=Ing4 PE=1 SV=2 - [ING4_MOUSE]	Ing4	1.168
Q6P5E4	UDP-glucose:glycoprotein glucosyltransferase 1 OS=Mus musculus GN=Uggt1 PE=1 SV=4 - [UGGG1_MOUSE]	Uggt1	1.168
O88379	Bromodomain adjacent to zinc finger domain protein 1A OS=Mus musculus GN=Baz1a PE=1 SV=3 - [BAZ1A_MOUSE]	Baz1a	1.168
Q9D1K7	UPF0687 protein C20orf27 homolog OS=Mus musculus PE=1 SV=3 - [CT027_MOUSE]	NA	1.16767
Q91WK0	Leucine-rich repeat flightless-interacting protein 2 OS=Mus musculus GN=Lrrfip2 PE=1 SV=1 - [LRRF2_MOUSE]	Lrrfip2	1.16667
P29452	Caspase-1 OS=Mus musculus GN=Casp1 PE=1 SV=1 - [CASP1_MOUSE]	Casp1	1.16633
Q8BH24	Transmembrane 9 superfamily member 4 OS=Mus musculus GN=Tm9sf4 PE=1 SV=1 - [TM9S4_MOUSE]	Tm9sf4	1.166
P56546	C-terminal-binding protein 2 OS=Mus musculus GN=Ctbp2 PE=1 SV=2 - [CTBP2_MOUSE]	Ctbp2	1.16567
Q80UM7	Mannosyl-oligosaccharide glucosidase OS=Mus musculus GN=Mogs PE=1 SV=1 - [MOGS_MOUSE]	Mogs	1.16533
Q60929	Myocyte-specific enhancer factor 2A OS=Mus musculus GN=Mef2a PE=1 SV=2 - [MEF2A_MOUSE]	Mef2a	1.16533
Q80U78	Pumilio homolog 1 OS=Mus musculus GN=Pum1 PE=1 SV=2 - [PUM1_MOUSE]	Pum1	1.165
Q7TMK9	Heterogeneous nuclear ribonucleoprotein Q OS=Mus musculus GN=Syncrip PE=1 SV=2 - [HNRPQ_MOUSE]	Syncrip	1.16467
Q920B9	FACT complex subunit SPT16 OS=Mus musculus GN=Supt16h PE=1 SV=2 - [SP16H_MOUSE]	Supt16h	1.16433
O35730	E3 ubiquitin-protein ligase RING1 OS=Mus musculus GN=Ring1 PE=1 SV=2 - [RING1_MOUSE]	Ring1	1.16433
P97855	Ras GTPase-activating protein-binding protein 1 OS=Mus musculus GN=G3bp1 PE=1 SV=1 - [G3BP1_MOUSE]	G3bp1	1.164
Q91VA6	Polymerase delta-interacting protein 2 OS=Mus musculus GN=Poldip2 PE=1 SV=1 - [PDIP2_MOUSE]	Poldip2	1.16367
Q62141	Paired amphipathic helix protein Sin3b OS=Mus musculus GN=Sin3b PE=1 SV=2 - [SIN3B_MOUSE]	Sin3b	1.16267
O54734	Dolichyl-diphosphooligosaccharide--protein glycosyltransferase 48 kDa subunit OS=Mus musculus GN=Ddost PE=1 SV=2 - [OST48_MOUSE]	Ddost	1.16267
Q3U1J4	DNA damage-binding protein 1 OS=Mus musculus GN=Ddb1 PE=1 SV=2 - [DDB1_MOUSE]	Ddb1	1.16233
Q9JLV6	Bifunctional polynucleotide phosphatase/kinase OS=Mus musculus GN=Pnkp PE=1 SV=2 - [PNKP_MOUSE]	Pnkp	1.16233
Q8BZX4	Splicing regulatory glutamine/lysine-rich protein 1 OS=Mus musculus GN=Srek1 PE=2 SV=1 - [SREK1_MOUSE]	Srek1	1.16233
Q9EPU4	Cleavage and polyadenylation specificity factor subunit 1 OS=Mus musculus GN=Cpsf1 PE=1 SV=1 - [CPSF1_MOUSE]	Cpsf1	1.16133
Q7TMW6	Cytosolic Fe-S cluster assembly factor NARFL OS=Mus musculus GN=Narfl PE=1 SV=2 - [NARFL_MOUSE]	Narfl	1.16133
P97376	Protein FRG1 OS=Mus musculus GN=Frg1 PE=1 SV=2 - [FRG1_MOUSE]	Frg1	1.16067
Q3UMY5	Echinoderm microtubule-associated protein-like 4 OS=Mus musculus GN=Eml4 PE=1 SV=1 - [EMAL4_MOUSE]	Eml4	1.16067
Q9CQJ4	E3 ubiquitin-protein ligase RING2 OS=Mus musculus GN=Rnf2 PE=1 SV=1 - [RING2_MOUSE]	Rnf2	1.16033
Q9D0R4	Probable ATP-dependent RNA helicase DDX56 OS=Mus musculus GN=Ddx56 PE=2 SV=1 - [DDX56_MOUSE]	Ddx56	1.16
Q61543	Golgi apparatus protein 1 OS=Mus musculus GN=Glg1 PE=1 SV=1 - [GSLG1_MOUSE]	Glg1	1.15967
Q80X50	Ubiquitin-associated protein 2-like OS=Mus musculus GN=Ubap2l PE=1 SV=1 - [UBP2L_MOUSE]	Ubap2l	1.15967
Q924C1	Exportin-5 OS=Mus musculus GN=Xpo5 PE=1 SV=1 - [XPO5_MOUSE]	Xpo5	1.15967
P62196	26S protease regulatory subunit 8 OS=Mus musculus GN=Psmc5 PE=1 SV=1 - [PRS8_MOUSE]	Psmc5	1.15933
Q9CY57	Chromatin target of PRMT1 protein OS=Mus musculus GN=Chtop PE=1 SV=2 - [CHTOP_MOUSE]	Chtop	1.15933
Q8R3C6	Probable RNA-binding protein 19 OS=Mus musculus GN=Rbm19 PE=1 SV=1 - [RBM19_MOUSE]	Rbm19	1.159
Q8BMZ5	tRNA-splicing endonuclease subunit Sen34 OS=Mus musculus GN=Tsen34 PE=2 SV=2 - [SEN34_MOUSE]	Tsen34	1.15867
Q8CDN6	Thioredoxin-like protein 1 OS=Mus musculus GN=Txnl1 PE=1 SV=3 - [TXNL1_MOUSE]	Txnl1	1.15833
Q3UXZ9	Lysine-specific demethylase 5A OS=Mus musculus GN=Kdm5a PE=1 SV=2 - [KDM5A_MOUSE]	Kdm5a	1.15833
P32020	Non-specific lipid-transfer protein OS=Mus musculus GN=Scp2 PE=1 SV=3 - [NLTP_MOUSE]	Scp2	1.15833
Q9D071	MMS19 nucleotide excision repair protein homolog OS=Mus musculus GN=Mms19 PE=1 SV=1 - [MMS19_MOUSE]	Mms19	1.15833
P97302	Transcription regulator protein BACH1 OS=Mus musculus GN=Bach1 PE=1 SV=1 - [BACH1_MOUSE]	Bach1	1.158
Q9WTX6	Cullin-1 OS=Mus musculus GN=Cul1 PE=1 SV=1 - [CUL1_MOUSE]	Cul1	1.158
Q80U70	Polycomb protein Suz12 OS=Mus musculus GN=Suz12 PE=1 SV=2 - [SUZ12_MOUSE]	Suz12	1.158
Q8BV13	COP9 signalosome complex subunit 7b OS=Mus musculus GN=Cops7b PE=1 SV=1 - [CSN7B_MOUSE]	Cops7b	1.158
P70444	BH3-interacting domain death agonist OS=Mus musculus GN=Bid PE=1 SV=2 - [BID_MOUSE]	Bid	1.15733
P10922	Histone H1.0 OS=Mus musculus GN=H1f0 PE=2 SV=4 - [H10_MOUSE]	H1f0	1.157
P35601	Replication factor C subunit 1 OS=Mus musculus GN=Rfc1 PE=1 SV=2 - [RFC1_MOUSE]	Rfc1	1.15667
P25976	Nucleolar transcription factor 1 OS=Mus musculus GN=Ubtf PE=1 SV=1 - [UBF1_MOUSE]	Ubtf	1.156
P54775	26S protease regulatory subunit 6B OS=Mus musculus GN=Psmc4 PE=1 SV=2 - [PRS6B_MOUSE]	Psmc4	1.156
Q3TIV5	Zinc finger CCCH domain-containing protein 15 OS=Mus musculus GN=Zc3h15 PE=1 SV=2 - [ZC3HF_MOUSE]	Zc3h15	1.15567
Q8R2M2	Deoxynucleotidyltransferase terminal-interacting protein 2 OS=Mus musculus GN=Dnttip2 PE=1 SV=1 - [TDIF2_MOUSE]	Dnttip2	1.154
Q9DAR7	m7GpppX diphosphatase OS=Mus musculus GN=Dcps PE=1 SV=1 - [DCPS_MOUSE]	Dcps	1.15333
Q9CQF9	Prenylcysteine oxidase OS=Mus musculus GN=Pcyox1 PE=1 SV=1 - [PCYOX_MOUSE]	Pcyox1	1.15333
P47934	Carnitine O-acetyltransferase OS=Mus musculus GN=Crat PE=1 SV=3 - [CACP_MOUSE]	Crat	1.15333
P19324	Serpin H1 OS=Mus musculus GN=Serpinh1 PE=1 SV=3 - [SERPH_MOUSE]	Serpinh1	1.153
Q8R2T8	General transcription factor 3C polypeptide 5 OS=Mus musculus GN=Gtf3c5 PE=2 SV=2 - [TF3C5_MOUSE]	Gtf3c5	1.15233
P49452	Centromere protein C OS=Mus musculus GN=Cenpc PE=1 SV=2 - [CENPC_MOUSE]	Cenpc	1.15233
Q9D0L4	Uncharacterized aarF domain-containing protein kinase 1 OS=Mus musculus GN=Adck1 PE=1 SV=1 - [ADCK1_MOUSE]	Adck1	1.152
O08795	Glucosidase 2 subunit beta OS=Mus musculus GN=Prkcsh PE=1 SV=1 - [GLU2B_MOUSE]	Prkcsh	1.15167
Q62523	Zyxin OS=Mus musculus GN=Zyx PE=1 SV=2 - [ZYX_MOUSE]	Zyx	1.151
Q91XI1	tRNA-dihydrouridine(47) synthase [NAD(P)(+)]-like OS=Mus musculus GN=Dus3l PE=1 SV=1 - [DUS3L_MOUSE]	Dus3l	1.151
Q8BP92	Reticulocalbin-2 OS=Mus musculus GN=Rcn2 PE=1 SV=1 - [RCN2_MOUSE]	Rcn2	1.15
Q9DCJ9	N-acetylneuraminate lyase OS=Mus musculus GN=Npl PE=1 SV=1 - [NPL_MOUSE]	Npl	1.14967
Q8VCH8	UBX domain-containing protein 4 OS=Mus musculus GN=Ubxn4 PE=1 SV=1 - [UBXN4_MOUSE]	Ubxn4	1.14967
Q99K82	Spermine oxidase OS=Mus musculus GN=Smox PE=1 SV=1 - [SMOX_MOUSE]	Smox	1.14967
Q80YQ2	Mediator of RNA polymerase II transcription subunit 23 OS=Mus musculus GN=Med23 PE=1 SV=2 - [MED23_MOUSE]	Med23	1.14967
Q60992	Guanine nucleotide exchange factor VAV2 OS=Mus musculus GN=Vav2 PE=1 SV=1 - [VAV2_MOUSE]	Vav2	1.149
Q8R151	NFX1-type zinc finger-containing protein 1 OS=Mus musculus GN=Znfx1 PE=1 SV=3 - [ZNFX1_MOUSE]	Znfx1	1.149
Q02053	Ubiquitin-like modifier-activating enzyme 1 OS=Mus musculus GN=Uba1 PE=1 SV=1 - [UBA1_MOUSE]	Uba1	1.14833
Q9D1Q6	Endoplasmic reticulum resident protein 44 OS=Mus musculus GN=Erp44 PE=1 SV=1 - [ERP44_MOUSE]	Erp44	1.14833
Q9WTX2	Interferon-inducible double-stranded RNA-dependent protein kinase activator A OS=Mus musculus GN=Prkra PE=1 SV=1 - [PRKRA_MOUSE]	Prkra	1.14833
Q9Z2D6	Methyl-CpG-binding protein 2 OS=Mus musculus GN=Mecp2 PE=1 SV=1 - [MECP2_MOUSE]	Mecp2	1.147
Q6A4J8	Ubiquitin carboxyl-terminal hydrolase 7 OS=Mus musculus GN=Usp7 PE=1 SV=1 - [UBP7_MOUSE]	Usp7	1.147
Q689Z5	Protein strawberry notch homolog 1 OS=Mus musculus GN=Sbno1 PE=1 SV=2 - [SBNO1_MOUSE]	Sbno1	1.14667
P56960	Exosome component 10 OS=Mus musculus GN=Exosc10 PE=1 SV=2 - [EXOSX_MOUSE]	Exosc10	1.14667
Q08288	Cell growth-regulating nucleolar protein OS=Mus musculus GN=Lyar PE=1 SV=2 - [LYAR_MOUSE]	Lyar	1.14667
Q923D2	Flavin reductase (NADPH) OS=Mus musculus GN=Blvrb PE=1 SV=3 - [BLVRB_MOUSE]	Blvrb	1.146
Q9QYR9	Acyl-coenzyme A thioesterase 2, mitochondrial OS=Mus musculus GN=Acot2 PE=1 SV=2 - [ACOT2_MOUSE]	Acot2	1.146
P53026	60S ribosomal protein L10a OS=Mus musculus GN=Rpl10a PE=1 SV=3 - [RL10A_MOUSE]	Rpl10a	1.14567
Q64127	Transcription intermediary factor 1-alpha OS=Mus musculus GN=Trim24 PE=1 SV=1 - [TIF1A_MOUSE]	Trim24	1.14533
Q8R2U0	Nucleoporin SEH1 OS=Mus musculus GN=Seh1l PE=2 SV=1 - [SEH1_MOUSE]	Seh1l	1.14533
Q8CBA2	Schlafen family member 5 OS=Mus musculus GN=Slfn5 PE=1 SV=2 - [SLFN5_MOUSE]	Slfn5	1.14533
Q8K2T1	NmrA-like family domain-containing protein 1 OS=Mus musculus GN=Nmral1 PE=1 SV=1 - [NMRL1_MOUSE]	Nmral1	1.14433
Q921N6	Probable ATP-dependent RNA helicase DDX27 OS=Mus musculus GN=Ddx27 PE=1 SV=3 - [DDX27_MOUSE]	Ddx27	1.14433
Q8BG32	26S proteasome non-ATPase regulatory subunit 11 OS=Mus musculus GN=Psmd11 PE=1 SV=3 - [PSD11_MOUSE]	Psmd11	1.144
Q8BHG2	UPF0587 protein C1orf123 homolog OS=Mus musculus PE=1 SV=1 - [CA123_MOUSE]	NA	1.144
Q8R0L9	Transcriptional adapter 3 OS=Mus musculus GN=Tada3 PE=1 SV=1 - [TADA3_MOUSE]	Tada3	1.14367
Q11136	Xaa-Pro dipeptidase OS=Mus musculus GN=Pepd PE=1 SV=3 - [PEPD_MOUSE]	Pepd	1.143
Q8BSY0	Aspartyl/asparaginyl beta-hydroxylase OS=Mus musculus GN=Asph PE=1 SV=1 - [ASPH_MOUSE]	Asph	1.143
Q9R0E2	Procollagen-lysine,2-oxoglutarate 5-dioxygenase 1 OS=Mus musculus GN=Plod1 PE=1 SV=1 - [PLOD1_MOUSE]	Plod1	1.14267
O08734	Bcl-2 homologous antagonist/killer OS=Mus musculus GN=Bak1 PE=1 SV=3 - [BAK_MOUSE]	Bak1	1.14233
Q8CCJ3	E3 UFM1-protein ligase 1 OS=Mus musculus GN=Ufl1 PE=1 SV=2 - [UFL1_MOUSE]	Ufl1	1.142
P62320	Small nuclear ribonucleoprotein Sm D3 OS=Mus musculus GN=Snrpd3 PE=1 SV=1 - [SMD3_MOUSE]	Snrpd3	1.142
Q62419	Endophilin-A2 OS=Mus musculus GN=Sh3gl1 PE=1 SV=1 - [SH3G1_MOUSE]	Sh3gl1	1.14133
E9PYL2	Proline-rich protein 12 OS=Mus musculus GN=Prr12 PE=1 SV=1 - [PRR12_MOUSE]	Prr12	1.14133
Q8QZY9	Splicing factor 3B subunit 4 OS=Mus musculus GN=Sf3b4 PE=1 SV=1 - [SF3B4_MOUSE]	Sf3b4	1.141
Q3UE31	Uncharacterized protein KIAA0930 homolog OS=Mus musculus PE=1 SV=2 - [K0930_MOUSE]	NA	1.141
Q91YE7	RNA-binding protein 5 OS=Mus musculus GN=Rbm5 PE=1 SV=1 - [RBM5_MOUSE]	Rbm5	1.14067
Q9JIF0	Protein arginine N-methyltransferase 1 OS=Mus musculus GN=Prmt1 PE=1 SV=1 - [ANM1_MOUSE]	Prmt1	1.14067
O35887	Calumenin OS=Mus musculus GN=Calu PE=1 SV=1 - [CALU_MOUSE]	Calu	1.14067
Q8BKS9	Pumilio homolog 3 OS=Mus musculus GN=Pum3 PE=1 SV=2 - [PUM3_MOUSE]	Kiaa0020	1.14033
Q61937	Nucleophosmin OS=Mus musculus GN=Npm1 PE=1 SV=1 - [NPM_MOUSE]	Npm1	1.14033
Q9CY58	Plasminogen activator inhibitor 1 RNA-binding protein OS=Mus musculus GN=Serbp1 PE=1 SV=2 - [PAIRB_MOUSE]	Serbp1	1.14033
P81117	Nucleobindin-2 OS=Mus musculus GN=Nucb2 PE=1 SV=2 - [NUCB2_MOUSE]	Nucb2	1.14033
Q9WUQ2	Prolactin regulatory element-binding protein OS=Mus musculus GN=Preb PE=1 SV=1 - [PREB_MOUSE]	Preb	1.14033
Q8VDM4	26S proteasome non-ATPase regulatory subunit 2 OS=Mus musculus GN=Psmd2 PE=1 SV=1 - [PSMD2_MOUSE]	Psmd2	1.14
Q3TDN2	FAS-associated factor 2 OS=Mus musculus GN=Faf2 PE=1 SV=2 - [FAF2_MOUSE]	Faf2	1.13967
Q9D483	DNA-directed RNA polymerase III subunit RPC3 OS=Mus musculus GN=Polr3c PE=1 SV=1 - [RPC3_MOUSE]	Polr3c	1.13867
P42232	Signal transducer and activator of transcription 5B OS=Mus musculus GN=Stat5b PE=1 SV=1 - [STA5B_MOUSE]	Stat5b	1.13833
Q9DBX2	Phosducin-like protein OS=Mus musculus GN=Pdcl PE=1 SV=1 - [PHLP_MOUSE]	Pdcl	1.13833
Q80X73	Protein pelota homolog OS=Mus musculus GN=Pelo PE=1 SV=3 - [PELO_MOUSE]	Pelo	1.138
P49138	MAP kinase-activated protein kinase 2 OS=Mus musculus GN=Mapkapk2 PE=1 SV=2 - [MAPK2_MOUSE]	Mapkapk2	1.138
Q8BUN5	Mothers against decapentaplegic homolog 3 OS=Mus musculus GN=Smad3 PE=1 SV=2 - [SMAD3_MOUSE]	Smad3	1.13767
Q9D787	Peptidyl-prolyl cis-trans isomerase-like 2 OS=Mus musculus GN=Ppil2 PE=1 SV=2 - [PPIL2_MOUSE]	Ppil2	1.13767
Q8BKC5	Importin-5 OS=Mus musculus GN=Ipo5 PE=1 SV=3 - [IPO5_MOUSE]	Ipo5	1.137
Q6PD26	GPI transamidase component PIG-S OS=Mus musculus GN=Pigs PE=1 SV=3 - [PIGS_MOUSE]	Pigs	1.137
P48025	Tyrosine-protein kinase SYK OS=Mus musculus GN=Syk PE=1 SV=2 - [KSYK_MOUSE]	Syk	1.13667
O35295	Transcriptional activator protein Pur-beta OS=Mus musculus GN=Purb PE=1 SV=3 - [PURB_MOUSE]	Purb	1.13667
O88974	Histone-lysine N-methyltransferase SETDB1 OS=Mus musculus GN=Setdb1 PE=1 SV=1 - [SETB1_MOUSE]	Setdb1	1.13633
Q99KF1	Transmembrane emp24 domain-containing protein 9 OS=Mus musculus GN=Tmed9 PE=1 SV=2 - [TMED9_MOUSE]	Tmed9	1.136
Q9CYK1	Tryptophan--tRNA ligase, mitochondrial OS=Mus musculus GN=Wars2 PE=1 SV=2 - [SYWM_MOUSE]	Wars2	1.13567
Q9Z2U1	Proteasome subunit alpha type-5 OS=Mus musculus GN=Psma5 PE=1 SV=1 - [PSA5_MOUSE]	Psma5	1.13467
Q6NZJ6	Eukaryotic translation initiation factor 4 gamma 1 OS=Mus musculus GN=Eif4g1 PE=1 SV=1 - [IF4G1_MOUSE]	Eif4g1	1.13433
P03995	Glial fibrillary acidic protein OS=Mus musculus GN=Gfap PE=1 SV=4 - [GFAP_MOUSE]	Gfap	1.13433
Q9CR80	Protein FAM32A OS=Mus musculus GN=Fam32a PE=2 SV=1 - [FA32A_MOUSE]	Fam32a	1.134
Q61655	ATP-dependent RNA helicase DDX19A OS=Mus musculus GN=Ddx19a PE=1 SV=2 - [DD19A_MOUSE]	Ddx19a	1.13367
Q61136	Serine/threonine-protein kinase PRP4 homolog OS=Mus musculus GN=Prpf4b PE=1 SV=3 - [PRP4B_MOUSE]	Prpf4b	1.133
Q8BX90	Fibronectin type-III domain-containing protein 3A OS=Mus musculus GN=Fndc3a PE=1 SV=3 - [FND3A_MOUSE]	Fndc3a	1.13267
Q9CZU3	Superkiller viralicidic activity 2-like 2 OS=Mus musculus GN=Skiv2l2 PE=1 SV=1 - [SK2L2_MOUSE]	Skiv2l2	1.13233
Q8VBT9	Tether containing UBX domain for GLUT4 OS=Mus musculus GN=Aspscr1 PE=1 SV=1 - [ASPC1_MOUSE]	Aspscr1	1.13233
Q8C0L6	Peroxisomal N(1)-acetyl-spermine/spermidine oxidase OS=Mus musculus GN=Paox PE=1 SV=3 - [PAOX_MOUSE]	Paox	1.132
Q8K2H2	OTU domain-containing protein 6B OS=Mus musculus GN=Otud6b PE=1 SV=1 - [OTU6B_MOUSE]	Otud6b	1.132
Q922F4	Tubulin beta-6 chain OS=Mus musculus GN=Tubb6 PE=1 SV=1 - [TBB6_MOUSE]	Tubb6	1.13133
O88895	Histone deacetylase 3 OS=Mus musculus GN=Hdac3 PE=1 SV=1 - [HDAC3_MOUSE]	Hdac3	1.131
Q922Y1	UBX domain-containing protein 1 OS=Mus musculus GN=Ubxn1 PE=1 SV=1 - [UBXN1_MOUSE]	Ubxn1	1.13
O08759	Ubiquitin-protein ligase E3A OS=Mus musculus GN=Ube3a PE=1 SV=2 - [UBE3A_MOUSE]	Ube3a	1.13
Q2EMV9	Poly [ADP-ribose] polymerase 14 OS=Mus musculus GN=Parp14 PE=1 SV=3 - [PAR14_MOUSE]	Parp14	1.12967
Q9Z1K6	E3 ubiquitin-protein ligase ARIH2 OS=Mus musculus GN=Arih2 PE=1 SV=1 - [ARI2_MOUSE]	Arih2	1.129
Q61624	Zinc finger protein 148 OS=Mus musculus GN=Znf148 PE=1 SV=2 - [ZN148_MOUSE]	Znf148	1.129
Q9CXS4	Centromere protein V OS=Mus musculus GN=Cenpv PE=1 SV=2 - [CENPV_MOUSE]	Cenpv	1.12867
O35459	Delta(3,5)-Delta(2,4)-dienoyl-CoA isomerase, mitochondrial OS=Mus musculus GN=Ech1 PE=1 SV=1 - [ECH1_MOUSE]	Ech1	1.12867
Q9CXT8	Mitochondrial-processing peptidase subunit beta OS=Mus musculus GN=Pmpcb PE=1 SV=1 - [MPPB_MOUSE]	Pmpcb	1.12867
P40201	Chromodomain-helicase-DNA-binding protein 1 OS=Mus musculus GN=Chd1 PE=1 SV=3 - [CHD1_MOUSE]	Chd1	1.12867
Q9WU81	Glucose-6-phosphate exchanger SLC37A2 OS=Mus musculus GN=Slc37a2 PE=1 SV=1 - [G6PT3_MOUSE]	Slc37a2	1.12833
Q9D753	Exosome complex component RRP43 OS=Mus musculus GN=Exosc8 PE=1 SV=1 - [EXOS8_MOUSE]	Exosc8	1.12733
Q8VE99	Coiled-coil domain-containing protein 115 OS=Mus musculus GN=Ccdc115 PE=1 SV=1 - [CC115_MOUSE]	Ccdc115	1.127
Q61081	Hsp90 co-chaperone Cdc37 OS=Mus musculus GN=Cdc37 PE=1 SV=1 - [CDC37_MOUSE]	Cdc37	1.127
Q5BU09	E2F-associated phosphoprotein OS=Mus musculus GN=Eapp PE=1 SV=2 - [EAPP_MOUSE]	Eapp	1.127
Q80VH0	B-cell scaffold protein with ankyrin repeats OS=Mus musculus GN=Bank1 PE=1 SV=3 - [BANK1_MOUSE]	Bank1	1.12667
Q8CCJ9	PHD finger protein 20-like protein 1 OS=Mus musculus GN=Phf20l1 PE=1 SV=2 - [P20L1_MOUSE]	Phf20l1	1.12633
Q8CAY6	Acetyl-CoA acetyltransferase, cytosolic OS=Mus musculus GN=Acat2 PE=1 SV=2 - [THIC_MOUSE]	Acat2	1.12633
Q9WV84	Nucleoside diphosphate kinase, mitochondrial OS=Mus musculus GN=Nme4 PE=1 SV=1 - [NDKM_MOUSE]	Nme4	1.12633
Q80UU9	Membrane-associated progesterone receptor component 2 OS=Mus musculus GN=Pgrmc2 PE=1 SV=2 - [PGRC2_MOUSE]	Pgrmc2	1.12567
Q9ESV0	ATP-dependent RNA helicase DDX24 OS=Mus musculus GN=Ddx24 PE=1 SV=2 - [DDX24_MOUSE]	Ddx24	1.12433
Q9CY21	Probable 18S rRNA (guanine-N(7))-methyltransferase OS=Mus musculus GN=Wbscr22 PE=1 SV=1 - [WBS22_MOUSE]	Wbscr22	1.12433
Q9WTP6	Adenylate kinase 2, mitochondrial OS=Mus musculus GN=Ak2 PE=1 SV=5 - [KAD2_MOUSE]	Ak2	1.12367
Q8VHN8	Protein syndesmos OS=Mus musculus GN=Nudt16l1 PE=1 SV=2 - [SDOS_MOUSE]	Nudt16l1	1.12333
Q8CHG3	GRIP and coiled-coil domain-containing protein 2 OS=Mus musculus GN=Gcc2 PE=1 SV=2 - [GCC2_MOUSE]	Gcc2	1.12333
P61922	4-aminobutyrate aminotransferase, mitochondrial OS=Mus musculus GN=Abat PE=1 SV=1 - [GABT_MOUSE]	Abat	1.12333
O08664	B-cell CLL/lymphoma 7 protein family member C OS=Mus musculus GN=Bcl7c PE=1 SV=1 - [BCL7C_MOUSE]	Bcl7c	1.12233
Q6ZQI3	Malectin OS=Mus musculus GN=Mlec PE=1 SV=2 - [MLEC_MOUSE]	Mlec	1.12233
Q91YW3	DnaJ homolog subfamily C member 3 OS=Mus musculus GN=Dnajc3 PE=1 SV=1 - [DNJC3_MOUSE]	Dnajc3	1.12233
P58749	Transmembrane 6 superfamily member 1 OS=Mus musculus GN=Tm6sf1 PE=2 SV=2 - [TM6S1_MOUSE]	Tm6sf1	1.122
P47758	Signal recognition particle receptor subunit beta OS=Mus musculus GN=Srprb PE=1 SV=1 - [SRPRB_MOUSE]	Srprb	1.122
Q8BKE6	Cytochrome P450 20A1 OS=Mus musculus GN=Cyp20a1 PE=1 SV=1 - [CP20A_MOUSE]	Cyp20a1	1.12133
P41230	Lysine-specific demethylase 5C OS=Mus musculus GN=Kdm5c PE=1 SV=4 - [KDM5C_MOUSE]	Kdm5c	1.12133
E9PZJ8	Activating signal cointegrator 1 complex subunit 3 OS=Mus musculus GN=Ascc3 PE=1 SV=1 - [ASCC3_MOUSE]	Ascc3	1.121
A2AIV8	Caspase recruitment domain-containing protein 9 OS=Mus musculus GN=Card9 PE=1 SV=1 - [CARD9_MOUSE]	Card9	1.12067
Q9D5V6	Synapse-associated protein 1 OS=Mus musculus GN=Syap1 PE=1 SV=1 - [SYAP1_MOUSE]	Syap1	1.12033
Q9ER39	Torsin-1A OS=Mus musculus GN=Tor1a PE=1 SV=1 - [TOR1A_MOUSE]	Tor1a	1.12033
Q8C052	Microtubule-associated protein 1S OS=Mus musculus GN=Map1s PE=1 SV=2 - [MAP1S_MOUSE]	Map1s	1.11967
Q8BH79	Anoctamin-10 OS=Mus musculus GN=Ano10 PE=1 SV=1 - [ANO10_MOUSE]	Ano10	1.119
Q91XB0	Three-prime repair exonuclease 1 OS=Mus musculus GN=Trex1 PE=1 SV=2 - [TREX1_MOUSE]	Trex1	1.119
Q9DBE8	Alpha-1,3/1,6-mannosyltransferase ALG2 OS=Mus musculus GN=Alg2 PE=1 SV=2 - [ALG2_MOUSE]	Alg2	1.11867
Q3TBT3	Stimulator of interferon genes protein OS=Mus musculus GN=Tmem173 PE=1 SV=2 - [STING_MOUSE]	Tmem173	1.118
Q3THK7	GMP synthase [glutamine-hydrolyzing] OS=Mus musculus GN=Gmps PE=1 SV=2 - [GUAA_MOUSE]	Gmps	1.11767
Q8BVK9	Sp110 nuclear body protein OS=Mus musculus GN=Sp110 PE=1 SV=1 - [SP110_MOUSE]	Sp110	1.11767
Q3UFY0	Ribosomal RNA processing protein 36 homolog OS=Mus musculus GN=Rrp36 PE=1 SV=1 - [RRP36_MOUSE]	Rrp36	1.11733
Q9DBR3	Armadillo repeat-containing protein 8 OS=Mus musculus GN=Armc8 PE=1 SV=2 - [ARMC8_MOUSE]	Armc8	1.11733
P70699	Lysosomal alpha-glucosidase OS=Mus musculus GN=Gaa PE=1 SV=2 - [LYAG_MOUSE]	Gaa	1.11733
P70662	LIM domain-binding protein 1 OS=Mus musculus GN=Ldb1 PE=1 SV=2 - [LDB1_MOUSE]	Ldb1	1.117
Q9CYN2	Signal peptidase complex subunit 2 OS=Mus musculus GN=Spcs2 PE=1 SV=1 - [SPCS2_MOUSE]	Spcs2	1.117
Q62376	U1 small nuclear ribonucleoprotein 70 kDa OS=Mus musculus GN=Snrnp70 PE=1 SV=2 - [RU17_MOUSE]	Snrnp70	1.116
P41241	Tyrosine-protein kinase CSK OS=Mus musculus GN=Csk PE=1 SV=2 - [CSK_MOUSE]	Csk	1.11567
Q9D892	Inosine triphosphate pyrophosphatase OS=Mus musculus GN=Itpa PE=1 SV=2 - [ITPA_MOUSE]	Itpa	1.11533
Q9CXL3	Uncharacterized protein C7orf50 homolog OS=Mus musculus PE=1 SV=3 - [CG050_MOUSE]	NA	1.115
O55143	Sarcoplasmic/endoplasmic reticulum calcium ATPase 2 OS=Mus musculus GN=Atp2a2 PE=1 SV=2 - [AT2A2_MOUSE]	Atp2a2	1.11467
Q8K0S9	snRNA-activating protein complex subunit 1 OS=Mus musculus GN=Snapc1 PE=2 SV=1 - [SNPC1_MOUSE]	Snapc1	1.11367
Q9CR00	26S proteasome non-ATPase regulatory subunit 9 OS=Mus musculus GN=Psmd9 PE=1 SV=1 - [PSMD9_MOUSE]	Psmd9	1.113
Q99JI4	26S proteasome non-ATPase regulatory subunit 6 OS=Mus musculus GN=Psmd6 PE=1 SV=1 - [PSMD6_MOUSE]	Psmd6	1.11267
Q8CFD4	Sorting nexin-8 OS=Mus musculus GN=Snx8 PE=1 SV=1 - [SNX8_MOUSE]	Snx8	1.11267
Q99JW2	Aminoacylase-1 OS=Mus musculus GN=Acy1 PE=1 SV=1 - [ACY1_MOUSE]	Acy1	1.11233
Q9CZ44	NSFL1 cofactor p47 OS=Mus musculus GN=Nsfl1c PE=1 SV=1 - [NSF1C_MOUSE]	Nsfl1c	1.11167
O89110	Caspase-8 OS=Mus musculus GN=Casp8 PE=1 SV=1 - [CASP8_MOUSE]	Casp8	1.11167
Q9D6T0	Nitric oxide synthase-interacting protein OS=Mus musculus GN=Nosip PE=1 SV=1 - [NOSIP_MOUSE]	Nosip	1.11133
Q9JHF7	Hematopoietic prostaglandin D synthase OS=Mus musculus GN=Hpgds PE=1 SV=3 - [HPGDS_MOUSE]	Hpgds	1.11133
O35864	COP9 signalosome complex subunit 5 OS=Mus musculus GN=Cops5 PE=1 SV=3 - [CSN5_MOUSE]	Cops5	1.11133
Q8BYC6	Serine/threonine-protein kinase TAO3 OS=Mus musculus GN=Taok3 PE=1 SV=2 - [TAOK3_MOUSE]	Taok3	1.11133
P03958	Adenosine deaminase OS=Mus musculus GN=Ada PE=1 SV=3 - [ADA_MOUSE]	Ada	1.11067
Q3TX08	tRNA (guanine(26)-N(2))-dimethyltransferase OS=Mus musculus GN=Trmt1 PE=1 SV=2 - [TRM1_MOUSE]	Trmt1	1.11067
Q9R1P4	Proteasome subunit alpha type-1 OS=Mus musculus GN=Psma1 PE=1 SV=1 - [PSA1_MOUSE]	Psma1	1.11033
P97770	THUMP domain-containing protein 3 OS=Mus musculus GN=Thumpd3 PE=1 SV=1 - [THUM3_MOUSE]	Thumpd3	1.11
Q9JMG1	Endothelial differentiation-related factor 1 OS=Mus musculus GN=Edf1 PE=1 SV=1 - [EDF1_MOUSE]	Edf1	1.10933
Q99M28	RNA-binding protein with serine-rich domain 1 OS=Mus musculus GN=Rnps1 PE=1 SV=1 - [RNPS1_MOUSE]	Rnps1	1.10933
Q3USJ8	F-BAR and double SH3 domains protein 2 OS=Mus musculus GN=Fchsd2 PE=1 SV=2 - [FCSD2_MOUSE]	Fchsd2	1.10933
O88554	Poly [ADP-ribose] polymerase 2 OS=Mus musculus GN=Parp2 PE=1 SV=3 - [PARP2_MOUSE]	Parp2	1.109
Q9R0P4	Small acidic protein OS=Mus musculus GN=Smap PE=1 SV=1 - [SMAP_MOUSE]	Smap	1.109
Q8K2M0	39S ribosomal protein L38, mitochondrial OS=Mus musculus GN=Mrpl38 PE=1 SV=2 - [RM38_MOUSE]	Mrpl38	1.109
Q9Z1Q5	Chloride intracellular channel protein 1 OS=Mus musculus GN=Clic1 PE=1 SV=3 - [CLIC1_MOUSE]	Clic1	1.10833
Q8R010	Aminoacyl tRNA synthase complex-interacting multifunctional protein 2 OS=Mus musculus GN=Aimp2 PE=1 SV=2 - [AIMP2_MOUSE]	Aimp2	1.10833
Q08122	Transducin-like enhancer protein 3 OS=Mus musculus GN=Tle3 PE=1 SV=3 - [TLE3_MOUSE]	Tle3	1.10833
Q7TSV4	Phosphoglucomutase-2 OS=Mus musculus GN=Pgm2 PE=1 SV=1 - [PGM2_MOUSE]	Pgm2	1.108
Q2HXL6	ER degradation-enhancing alpha-mannosidase-like protein 3 OS=Mus musculus GN=Edem3 PE=1 SV=2 - [EDEM3_MOUSE]	Edem3	1.108
Q9D0B0	Serine/arginine-rich splicing factor 9 OS=Mus musculus GN=Srsf9 PE=1 SV=1 - [SRSF9_MOUSE]	Srsf9	1.10767
Q8C7X2	ER membrane protein complex subunit 1 OS=Mus musculus GN=Emc1 PE=1 SV=1 - [EMC1_MOUSE]	Emc1	1.10767
O08808	Protein diaphanous homolog 1 OS=Mus musculus GN=Diaph1 PE=1 SV=1 - [DIAP1_MOUSE]	Diaph1	1.10767
Q9Z1T6	1-phosphatidylinositol 3-phosphate 5-kinase OS=Mus musculus GN=Pikfyve PE=1 SV=3 - [FYV1_MOUSE]	Pikfyve	1.10767
Q60692	Proteasome subunit beta type-6 OS=Mus musculus GN=Psmb6 PE=1 SV=3 - [PSB6_MOUSE]	Psmb6	1.10733
Q9D7Z3	Nucleolar protein 7 OS=Mus musculus GN=Nol7 PE=1 SV=1 - [NOL7_MOUSE]	Nol7	1.107
P51660	Peroxisomal multifunctional enzyme type 2 OS=Mus musculus GN=Hsd17b4 PE=1 SV=3 - [DHB4_MOUSE]	Hsd17b4	1.10667
Q9JI11	Serine/threonine-protein kinase 4 OS=Mus musculus GN=Stk4 PE=1 SV=1 - [STK4_MOUSE]	Stk4	1.10667
Q02819	Nucleobindin-1 OS=Mus musculus GN=Nucb1 PE=1 SV=2 - [NUCB1_MOUSE]	Nucb1	1.10633
Q9R0E1	Procollagen-lysine,2-oxoglutarate 5-dioxygenase 3 OS=Mus musculus GN=Plod3 PE=1 SV=1 - [PLOD3_MOUSE]	Plod3	1.10633
Q9QZD8	Mitochondrial dicarboxylate carrier OS=Mus musculus GN=Slc25a10 PE=1 SV=2 - [DIC_MOUSE]	Slc25a10	1.10633
Q9DBG6	Dolichyl-diphosphooligosaccharide--protein glycosyltransferase subunit 2 OS=Mus musculus GN=Rpn2 PE=1 SV=1 - [RPN2_MOUSE]	Rpn2	1.106
A2AR02	Peptidyl-prolyl cis-trans isomerase G OS=Mus musculus GN=Ppig PE=1 SV=1 - [PPIG_MOUSE]	Ppig	1.106
Q61093	Cytochrome b-245 heavy chain OS=Mus musculus GN=Cybb PE=1 SV=1 - [CY24B_MOUSE]	Cybb	1.106
Q91VR5	ATP-dependent RNA helicase DDX1 OS=Mus musculus GN=Ddx1 PE=1 SV=1 - [DDX1_MOUSE]	Ddx1	1.10567
P08113	Endoplasmin OS=Mus musculus GN=Hsp90b1 PE=1 SV=2 - [ENPL_MOUSE]	Hsp90b1	1.10567
Q80ZM7	Transcription initiation factor IIA subunit 2 OS=Mus musculus GN=Gtf2a2 PE=1 SV=2 - [T2AG_MOUSE]	Gtf2a2	1.10533
P63325	40S ribosomal protein S10 OS=Mus musculus GN=Rps10 PE=1 SV=1 - [RS10_MOUSE]	Rps10	1.10533
A2AGH6	Mediator of RNA polymerase II transcription subunit 12 OS=Mus musculus GN=Med12 PE=1 SV=1 - [MED12_MOUSE]	Med12	1.105
Q8R3F5	Malonyl-CoA-acyl carrier protein transacylase, mitochondrial OS=Mus musculus GN=Mcat PE=1 SV=3 - [FABD_MOUSE]	Mcat	1.105
Q812G0	Alpha-1,3-mannosyl-glycoprotein 4-beta-N-acetylglucosaminyltransferase A OS=Mus musculus GN=Mgat4a PE=2 SV=1 - [MGT4A_MOUSE]	Mgat4a	1.10433
Q91X52	L-xylulose reductase OS=Mus musculus GN=Dcxr PE=1 SV=2 - [DCXR_MOUSE]	Dcxr	1.104
P50427	Steryl-sulfatase OS=Mus musculus GN=Sts PE=1 SV=1 - [STS_MOUSE]	Sts	1.10367
Q9WVJ2	26S proteasome non-ATPase regulatory subunit 13 OS=Mus musculus GN=Psmd13 PE=1 SV=1 - [PSD13_MOUSE]	Psmd13	1.10333
P59017	Bcl-2-like protein 13 OS=Mus musculus GN=Bcl2l13 PE=1 SV=2 - [B2L13_MOUSE]	Bcl2l13	1.10333
Q9DC61	Mitochondrial-processing peptidase subunit alpha OS=Mus musculus GN=Pmpca PE=1 SV=1 - [MPPA_MOUSE]	Pmpca	1.103
Q99LM2	CDK5 regulatory subunit-associated protein 3 OS=Mus musculus GN=Cdk5rap3 PE=1 SV=1 - [CK5P3_MOUSE]	Cdk5rap3	1.10267
Q8BWF0	Succinate-semialdehyde dehydrogenase, mitochondrial OS=Mus musculus GN=Aldh5a1 PE=1 SV=1 - [SSDH_MOUSE]	Aldh5a1	1.102
Q9EPL9	Peroxisomal acyl-coenzyme A oxidase 3 OS=Mus musculus GN=Acox3 PE=1 SV=2 - [ACOX3_MOUSE]	Acox3	1.10133
Q9D0K2	Succinyl-CoA:3-ketoacid coenzyme A transferase 1, mitochondrial OS=Mus musculus GN=Oxct1 PE=1 SV=1 - [SCOT1_MOUSE]	Oxct1	1.10133
Q9JMA1	Ubiquitin carboxyl-terminal hydrolase 14 OS=Mus musculus GN=Usp14 PE=1 SV=3 - [UBP14_MOUSE]	Usp14	1.10133
Q9ET22	Dipeptidyl peptidase 2 OS=Mus musculus GN=Dpp7 PE=1 SV=2 - [DPP2_MOUSE]	Dpp7	1.101
Q9ERG0	LIM domain and actin-binding protein 1 OS=Mus musculus GN=Lima1 PE=1 SV=3 - [LIMA1_MOUSE]	Lima1	1.10033
Q6P9R1	ATP-dependent RNA helicase DDX51 OS=Mus musculus GN=Ddx51 PE=1 SV=1 - [DDX51_MOUSE]	Ddx51	1.10033
Q8QZT1	Acetyl-CoA acetyltransferase, mitochondrial OS=Mus musculus GN=Acat1 PE=1 SV=1 - [THIL_MOUSE]	Acat1	1.10033
Q8BHN3	Neutral alpha-glucosidase AB OS=Mus musculus GN=Ganab PE=1 SV=1 - [GANAB_MOUSE]	Ganab	1.09967
Q99JT1	Glutamyl-tRNA(Gln) amidotransferase subunit B, mitochondrial OS=Mus musculus GN=Gatb PE=1 SV=1 - [GATB_MOUSE]	Gatb	1.09967
Q8BFZ9	Erlin-2 OS=Mus musculus GN=Erlin2 PE=1 SV=1 - [ERLN2_MOUSE]	Erlin2	1.09933
Q9CY73	39S ribosomal protein L44, mitochondrial OS=Mus musculus GN=Mrpl44 PE=1 SV=3 - [RM44_MOUSE]	Mrpl44	1.09933
Q01147	Cyclic AMP-responsive element-binding protein 1 OS=Mus musculus GN=Creb1 PE=1 SV=1 - [CREB1_MOUSE]	Creb1	1.09867
Q6NSR8	Probable aminopeptidase NPEPL1 OS=Mus musculus GN=Npepl1 PE=1 SV=1 - [PEPL1_MOUSE]	Npepl1	1.09867
P28700	Retinoic acid receptor RXR-alpha OS=Mus musculus GN=Rxra PE=1 SV=1 - [RXRA_MOUSE]	Rxra	1.098
Q61749	Translation initiation factor eIF-2B subunit delta OS=Mus musculus GN=Eif2b4 PE=1 SV=2 - [EI2BD_MOUSE]	Eif2b4	1.098
Q2TPA8	Hydroxysteroid dehydrogenase-like protein 2 OS=Mus musculus GN=Hsdl2 PE=1 SV=1 - [HSDL2_MOUSE]	Hsdl2	1.098
A2AQ19	RNA polymerase-associated protein RTF1 homolog OS=Mus musculus GN=Rtf1 PE=1 SV=1 - [RTF1_MOUSE]	Rtf1	1.098
Q8C7K6	Prenylcysteine oxidase-like OS=Mus musculus GN=Pcyox1l PE=1 SV=1 - [PCYXL_MOUSE]	Pcyox1l	1.09767
Q91YQ5	Dolichyl-diphosphooligosaccharide--protein glycosyltransferase subunit 1 OS=Mus musculus GN=Rpn1 PE=1 SV=1 - [RPN1_MOUSE]	Rpn1	1.09767
Q9WU84	Copper chaperone for superoxide dismutase OS=Mus musculus GN=Ccs PE=1 SV=1 - [CCS_MOUSE]	Ccs	1.09767
Q91YK2	Ribosomal RNA processing protein 1 homolog B OS=Mus musculus GN=Rrp1b PE=1 SV=2 - [RRP1B_MOUSE]	Rrp1b	1.09767
P18572	Basigin OS=Mus musculus GN=Bsg PE=1 SV=2 - [BASI_MOUSE]	Bsg	1.09733
Q9CQY2	RNMT-activating mini protein OS=Mus musculus GN=Fam103a1 PE=3 SV=1 - [RAM_MOUSE]	Fam103a1	1.09733
Q3TNH5	Protein FAM172A OS=Mus musculus GN=Fam172a PE=1 SV=2 - [F172A_MOUSE]	Fam172a	1.097
O09159	Lysosomal alpha-mannosidase OS=Mus musculus GN=Man2b1 PE=1 SV=4 - [MA2B1_MOUSE]	Man2b1	1.097
P42567	Epidermal growth factor receptor substrate 15 OS=Mus musculus GN=Eps15 PE=1 SV=1 - [EPS15_MOUSE]	Eps15	1.097
Q78IK2	Up-regulated during skeletal muscle growth protein 5 OS=Mus musculus GN=Usmg5 PE=1 SV=1 - [USMG5_MOUSE]	Usmg5	1.09667
P97452	Ribosome biogenesis protein BOP1 OS=Mus musculus GN=Bop1 PE=1 SV=1 - [BOP1_MOUSE]	Bop1	1.09667
Q7TMQ7	WD repeat-containing protein 91 OS=Mus musculus GN=Wdr91 PE=1 SV=1 - [WDR91_MOUSE]	Wdr91	1.09633
P52623	Uridine-cytidine kinase 1 OS=Mus musculus GN=Uck1 PE=1 SV=2 - [UCK1_MOUSE]	Uck1	1.09633
Q5SSH8	Neuferricin OS=Mus musculus GN=Cyb5d2 PE=1 SV=1 - [NEUFC_MOUSE]	Cyb5d2	1.096
Q6P9Q6	FK506-binding protein 15 OS=Mus musculus GN=Fkbp15 PE=1 SV=2 - [FKB15_MOUSE]	Fkbp15	1.09567
Q8VDW0	ATP-dependent RNA helicase DDX39A OS=Mus musculus GN=Ddx39a PE=1 SV=1 - [DX39A_MOUSE]	Ddx39a	1.09567
Q9JJA7	Cyclin-L2 OS=Mus musculus GN=Ccnl2 PE=1 SV=1 - [CCNL2_MOUSE]	Ccnl2	1.09533
A3KGV1	Outer dense fiber protein 2 OS=Mus musculus GN=Odf2 PE=1 SV=1 - [ODFP2_MOUSE]	Odf2	1.095
Q8VE18	Protein SMG8 OS=Mus musculus GN=Smg8 PE=1 SV=1 - [SMG8_MOUSE]	Smg8	1.095
Q9D7H3	RNA 3'-terminal phosphate cyclase OS=Mus musculus GN=RtcA PE=1 SV=2 - [RTCA_MOUSE]	RtcA	1.095
Q9R1P3	Proteasome subunit beta type-2 OS=Mus musculus GN=Psmb2 PE=1 SV=1 - [PSB2_MOUSE]	Psmb2	1.09433
Q9D7N9	Adipocyte plasma membrane-associated protein OS=Mus musculus GN=Apmap PE=1 SV=1 - [APMAP_MOUSE]	Apmap	1.09367
Q8C878	NEDD8-activating enzyme E1 catalytic subunit OS=Mus musculus GN=Uba3 PE=1 SV=2 - [UBA3_MOUSE]	Uba3	1.09367
P62821	Ras-related protein Rab-1A OS=Mus musculus GN=Rab1A PE=1 SV=3 - [RAB1A_MOUSE]	Rab1A	1.09367
Q8BZT9	Laccase domain-containing protein 1 OS=Mus musculus GN=Lacc1 PE=1 SV=1 - [LACC1_MOUSE]	Lacc1	1.093
Q9WVR4	Fragile X mental retardation syndrome-related protein 2 OS=Mus musculus GN=Fxr2 PE=1 SV=1 - [FXR2_MOUSE]	Fxr2	1.09267
P62827	GTP-binding nuclear protein Ran OS=Mus musculus GN=Ran PE=1 SV=3 - [RAN_MOUSE]	Ran	1.09233
P50580	Proliferation-associated protein 2G4 OS=Mus musculus GN=Pa2g4 PE=1 SV=3 - [PA2G4_MOUSE]	Pa2g4	1.092
Q8C570	mRNA export factor OS=Mus musculus GN=Rae1 PE=1 SV=1 - [RAE1L_MOUSE]	Rae1	1.092
P63024	Vesicle-associated membrane protein 3 OS=Mus musculus GN=Vamp3 PE=1 SV=1 - [VAMP3_MOUSE]	Vamp3	1.092
O35969	Guanidinoacetate N-methyltransferase OS=Mus musculus GN=Gamt PE=1 SV=1 - [GAMT_MOUSE]	Gamt	1.09133
Q922H1	Protein arginine N-methyltransferase 3 OS=Mus musculus GN=Prmt3 PE=1 SV=2 - [ANM3_MOUSE]	Prmt3	1.09133
Q60855	Receptor-interacting serine/threonine-protein kinase 1 OS=Mus musculus GN=Ripk1 PE=1 SV=1 - [RIPK1_MOUSE]	Ripk1	1.091
Q8BR90	UPF0600 protein C5orf51 homolog OS=Mus musculus PE=1 SV=1 - [CE051_MOUSE]	NA	1.091
P56135	ATP synthase subunit f, mitochondrial OS=Mus musculus GN=Atp5j2 PE=1 SV=3 - [ATPK_MOUSE]	Atp5j2	1.09067
Q8K400	Syntaxin-binding protein 5 OS=Mus musculus GN=Stxbp5 PE=1 SV=3 - [STXB5_MOUSE]	Stxbp5	1.09067
Q6PDI6	Ubiquitin carboxyl-terminal hydrolase MINDY-2 OS=Mus musculus GN=Fam63b PE=1 SV=1 - [FA63B_MOUSE]	Fam63b	1.09067
Q9JJV0	Beta-crystallin A4 OS=Mus musculus GN=Cryba4 PE=2 SV=3 - [CRBA4_MOUSE]	Cryba4	1.09
Q6PAM1	Alpha-taxilin OS=Mus musculus GN=Txlna PE=1 SV=1 - [TXLNA_MOUSE]	Txlna	1.08967
Q925I1	ATPase family AAA domain-containing protein 3 OS=Mus musculus GN=Atad3 PE=1 SV=1 - [ATAD3_MOUSE]	Atad3	1.08967
Q61666	Protein HIRA OS=Mus musculus GN=Hira PE=1 SV=3 - [HIRA_MOUSE]	Hira	1.08967
Q61263	Sterol O-acyltransferase 1 OS=Mus musculus GN=Soat1 PE=1 SV=2 - [SOAT1_MOUSE]	Soat1	1.08933
P47802	Metaxin-1 OS=Mus musculus GN=Mtx1 PE=1 SV=1 - [MTX1_MOUSE]	Mtx1	1.08933
Q8BGA5	KRR1 small subunit processome component homolog OS=Mus musculus GN=Krr1 PE=2 SV=1 - [KRR1_MOUSE]	Krr1	1.089
Q9CS00	Cactin OS=Mus musculus GN=Cactin PE=1 SV=2 - [CATIN_MOUSE]	Cactin	1.089
Q9QY76	Vesicle-associated membrane protein-associated protein B OS=Mus musculus GN=Vapb PE=1 SV=3 - [VAPB_MOUSE]	Vapb	1.089
Q3TCN2	Putative phospholipase B-like 2 OS=Mus musculus GN=Plbd2 PE=1 SV=2 - [PLBL2_MOUSE]	Plbd2	1.089
Q9DCV4	Regulator of microtubule dynamics protein 1 OS=Mus musculus GN=Rmdn1 PE=1 SV=2 - [RMD1_MOUSE]	Rmdn1	1.08867
Q9CYA6	Zinc finger CCHC domain-containing protein 8 OS=Mus musculus GN=Zcchc8 PE=1 SV=3 - [ZCHC8_MOUSE]	Zcchc8	1.08867
Q2VPQ9	Chromatin modification-related protein MEAF6 OS=Mus musculus GN=Meaf6 PE=1 SV=1 - [EAF6_MOUSE]	Meaf6	1.088
Q9JM14	5'(3')-deoxyribonucleotidase, cytosolic type OS=Mus musculus GN=Nt5c PE=1 SV=1 - [NT5C_MOUSE]	Nt5c	1.088
P26443	Glutamate dehydrogenase 1, mitochondrial OS=Mus musculus GN=Glud1 PE=1 SV=1 - [DHE3_MOUSE]	Glud1	1.08767
Q9JKR6	Hypoxia up-regulated protein 1 OS=Mus musculus GN=Hyou1 PE=1 SV=1 - [HYOU1_MOUSE]	Hyou1	1.087
Q8BJU0	Small glutamine-rich tetratricopeptide repeat-containing protein alpha OS=Mus musculus GN=Sgta PE=1 SV=2 - [SGTA_MOUSE]	Sgta	1.08667
Q9D820	Prolyl-tRNA synthetase associated domain-containing protein 1 OS=Mus musculus GN=Prorsd1 PE=1 SV=1 - [PRXD1_MOUSE]	Prorsd1	1.08667
Q7TPQ3	E3 ubiquitin-protein ligase SHPRH OS=Mus musculus GN=Shprh PE=1 SV=1 - [SHPRH_MOUSE]	Shprh	1.08633
Q8VDP6	CDP-diacylglycerol--inositol 3-phosphatidyltransferase OS=Mus musculus GN=Cdipt PE=1 SV=1 - [CDIPT_MOUSE]	Cdipt	1.08633
Q9WTV7	E3 ubiquitin-protein ligase RLIM OS=Mus musculus GN=Rlim PE=1 SV=2 - [RNF12_MOUSE]	Rlim	1.08633
Q8C0L8	Conserved oligomeric Golgi complex subunit 5 OS=Mus musculus GN=Cog5 PE=1 SV=3 - [COG5_MOUSE]	Cog5	1.08633
Q923G2	DNA-directed RNA polymerases I, II, and III subunit RPABC3 OS=Mus musculus GN=Polr2h PE=1 SV=3 - [RPAB3_MOUSE]	Polr2h	1.086
Q8C092	Transcription initiation factor TFIID subunit 5 OS=Mus musculus GN=Taf5 PE=1 SV=1 - [TAF5_MOUSE]	Taf5	1.08567
Q8BQ47	Protein canopy homolog 4 OS=Mus musculus GN=Cnpy4 PE=1 SV=1 - [CNPY4_MOUSE]	Cnpy4	1.08567
Q6ZQ73	Cullin-associated NEDD8-dissociated protein 2 OS=Mus musculus GN=Cand2 PE=1 SV=2 - [CAND2_MOUSE]	Cand2	1.08533
Q8CGY8	UDP-N-acetylglucosamine--peptide N-acetylglucosaminyltransferase 110 kDa subunit OS=Mus musculus GN=Ogt PE=1 SV=2 - [OGT1_MOUSE]	Ogt	1.08533
Q7TQ95	Protein lunapark OS=Mus musculus GN=Lnp PE=1 SV=1 - [LNP_MOUSE]	Lnp	1.085
P56564	Excitatory amino acid transporter 1 OS=Mus musculus GN=Slc1a3 PE=1 SV=2 - [EAA1_MOUSE]	Slc1a3	1.085
P62270	40S ribosomal protein S18 OS=Mus musculus GN=Rps18 PE=1 SV=3 - [RS18_MOUSE]	Rps18	1.08467
Q923D5	WW domain-binding protein 11 OS=Mus musculus GN=Wbp11 PE=1 SV=2 - [WBP11_MOUSE]	Wbp11	1.08433
A2A8Z1	Oxysterol-binding protein-related protein 9 OS=Mus musculus GN=Osbpl9 PE=1 SV=1 - [OSBL9_MOUSE]	Osbpl9	1.08433
O35643	AP-1 complex subunit beta-1 OS=Mus musculus GN=Ap1b1 PE=1 SV=2 - [AP1B1_MOUSE]	Ap1b1	1.084
Q8CJG1	Protein argonaute-1 OS=Mus musculus GN=Ago1 PE=1 SV=2 - [AGO1_MOUSE]	Ago1	1.08367
Q62348	Translin OS=Mus musculus GN=Tsn PE=1 SV=1 - [TSN_MOUSE]	Tsn	1.08367
P97371	Proteasome activator complex subunit 1 OS=Mus musculus GN=Psme1 PE=1 SV=2 - [PSME1_MOUSE]	Psme1	1.08367
P27773	Protein disulfide-isomerase A3 OS=Mus musculus GN=Pdia3 PE=1 SV=2 - [PDIA3_MOUSE]	Pdia3	1.08367
Q791V5	Mitochondrial carrier homolog 2 OS=Mus musculus GN=Mtch2 PE=1 SV=1 - [MTCH2_MOUSE]	Mtch2	1.08333
P57080	Ubiquitin carboxyl-terminal hydrolase 25 OS=Mus musculus GN=Usp25 PE=1 SV=2 - [UBP25_MOUSE]	Usp25	1.08333
Q69ZN7	Myoferlin OS=Mus musculus GN=Myof PE=1 SV=2 - [MYOF_MOUSE]	Myof	1.08333
P57776	Elongation factor 1-delta OS=Mus musculus GN=Eef1d PE=1 SV=3 - [EF1D_MOUSE]	Eef1d	1.083
A2A4P0	ATP-dependent RNA helicase DHX8 OS=Mus musculus GN=Dhx8 PE=2 SV=1 - [DHX8_MOUSE]	Dhx8	1.08267
Q9DC16	Endoplasmic reticulum-Golgi intermediate compartment protein 1 OS=Mus musculus GN=Ergic1 PE=1 SV=1 - [ERGI1_MOUSE]	Ergic1	1.08267
Q8BM85	TBC domain-containing protein kinase-like protein OS=Mus musculus GN=Tbck PE=1 SV=1 - [TBCK_MOUSE]	Tbck	1.08267
Q9JI78	Peptide-N(4)-(N-acetyl-beta-glucosaminyl)asparagine amidase OS=Mus musculus GN=Ngly1 PE=1 SV=2 - [NGLY1_MOUSE]	Ngly1	1.08267
Q3UJD6	Ubiquitin carboxyl-terminal hydrolase 19 OS=Mus musculus GN=Usp19 PE=1 SV=1 - [UBP19_MOUSE]	Usp19	1.082
Q78PY7	Staphylococcal nuclease domain-containing protein 1 OS=Mus musculus GN=Snd1 PE=1 SV=1 - [SND1_MOUSE]	Snd1	1.082
P17563	Selenium-binding protein 1 OS=Mus musculus GN=Selenbp1 PE=1 SV=2 - [SBP1_MOUSE]	Selenbp1	1.082
Q9QZH3	Peptidyl-prolyl cis-trans isomerase E OS=Mus musculus GN=Ppie PE=1 SV=2 - [PPIE_MOUSE]	Ppie	1.082
Q9QXK3	Coatomer subunit gamma-2 OS=Mus musculus GN=Copg2 PE=1 SV=1 - [COPG2_MOUSE]	Copg2	1.08167
Q61753	D-3-phosphoglycerate dehydrogenase OS=Mus musculus GN=Phgdh PE=1 SV=3 - [SERA_MOUSE]	Phgdh	1.08167
Q9CQW9	Interferon-induced transmembrane protein 3 OS=Mus musculus GN=Ifitm3 PE=1 SV=1 - [IFM3_MOUSE]	Ifitm3	1.08167
Q91YL3	Uridine-cytidine kinase-like 1 OS=Mus musculus GN=Uckl1 PE=1 SV=1 - [UCKL1_MOUSE]	Uckl1	1.08167
Q80TL7	Protein MON2 homolog OS=Mus musculus GN=Mon2 PE=1 SV=2 - [MON2_MOUSE]	Mon2	1.08167
Q8C4B4	Protein unc-119 homolog B OS=Mus musculus GN=Unc119b PE=1 SV=1 - [U119B_MOUSE]	Unc119b	1.08133
Q6P5E6	ADP-ribosylation factor-binding protein GGA2 OS=Mus musculus GN=Gga2 PE=1 SV=1 - [GGA2_MOUSE]	Gga2	1.08133
Q6ZQ08	CCR4-NOT transcription complex subunit 1 OS=Mus musculus GN=Cnot1 PE=1 SV=2 - [CNOT1_MOUSE]	Cnot1	1.081
P35278	Ras-related protein Rab-5C OS=Mus musculus GN=Rab5c PE=1 SV=2 - [RAB5C_MOUSE]	Rab5c	1.08033
Q9D8U8	Sorting nexin-5 OS=Mus musculus GN=Snx5 PE=1 SV=1 - [SNX5_MOUSE]	Snx5	1.08033
O35691	Pinin OS=Mus musculus GN=Pnn PE=1 SV=4 - [PININ_MOUSE]	Pnn	1.08033
P32233	Developmentally-regulated GTP-binding protein 1 OS=Mus musculus GN=Drg1 PE=1 SV=1 - [DRG1_MOUSE]	Drg1	1.08
Q9CZ82	Mediator of RNA polymerase II transcription subunit 18 OS=Mus musculus GN=Med18 PE=1 SV=1 - [MED18_MOUSE]	Med18	1.07967
Q3TDQ1	Dolichyl-diphosphooligosaccharide--protein glycosyltransferase subunit STT3B OS=Mus musculus GN=Stt3b PE=1 SV=2 - [STT3B_MOUSE]	Stt3b	1.079
Q3UHA3	Spatacsin OS=Mus musculus GN=Spg11 PE=1 SV=3 - [SPTCS_MOUSE]	Spg11	1.079
O08756	3-hydroxyacyl-CoA dehydrogenase type-2 OS=Mus musculus GN=Hsd17b10 PE=1 SV=4 - [HCD2_MOUSE]	Hsd17b10	1.07867
Q8VDJ3	Vigilin OS=Mus musculus GN=Hdlbp PE=1 SV=1 - [VIGLN_MOUSE]	Hdlbp	1.07833
Q8BYK6	YTH domain-containing family protein 3 OS=Mus musculus GN=Ythdf3 PE=1 SV=2 - [YTHD3_MOUSE]	Ythdf3	1.07833
Q6P1B1	Xaa-Pro aminopeptidase 1 OS=Mus musculus GN=Xpnpep1 PE=1 SV=1 - [XPP1_MOUSE]	Xpnpep1	1.078
Q810B6	Rabankyrin-5 OS=Mus musculus GN=Ankfy1 PE=1 SV=2 - [ANFY1_MOUSE]	Ankfy1	1.078
Q8BG81	Polymerase delta-interacting protein 3 OS=Mus musculus GN=Poldip3 PE=1 SV=1 - [PDIP3_MOUSE]	Poldip3	1.07733
Q6P1H6	Ankyrin repeat and LEM domain-containing protein 2 OS=Mus musculus GN=Ankle2 PE=1 SV=2 - [ANKL2_MOUSE]	Ankle2	1.07733
Q3UG98	N-acetyltransferase 9 OS=Mus musculus GN=Nat9 PE=1 SV=2 - [NAT9_MOUSE]	Nat9	1.07733
Q9Z2V6	Histone deacetylase 5 OS=Mus musculus GN=Hdac5 PE=1 SV=2 - [HDAC5_MOUSE]	Hdac5	1.077
Q80VL1	Tudor and KH domain-containing protein OS=Mus musculus GN=Tdrkh PE=1 SV=1 - [TDRKH_MOUSE]	Tdrkh	1.077
P61028	Ras-related protein Rab-8B OS=Mus musculus GN=Rab8b PE=1 SV=1 - [RAB8B_MOUSE]	Rab8b	1.077
O35083	1-acyl-sn-glycerol-3-phosphate acyltransferase alpha OS=Mus musculus GN=Agpat1 PE=1 SV=1 - [PLCA_MOUSE]	Agpat1	1.07667
Q8VE47	Ubiquitin-like modifier-activating enzyme 5 OS=Mus musculus GN=Uba5 PE=1 SV=2 - [UBA5_MOUSE]	Uba5	1.076
Q9WVQ5	Methylthioribulose-1-phosphate dehydratase OS=Mus musculus GN=Apip PE=1 SV=1 - [MTNB_MOUSE]	Apip	1.07567
Q8BRF7	Sec1 family domain-containing protein 1 OS=Mus musculus GN=Scfd1 PE=1 SV=1 - [SCFD1_MOUSE]	Scfd1	1.07567
Q8R5A6	TBC1 domain family member 22A OS=Mus musculus GN=Tbc1d22a PE=1 SV=3 - [TB22A_MOUSE]	Tbc1d22a	1.07533
P49290	Eosinophil peroxidase OS=Mus musculus GN=Epx PE=1 SV=2 - [PERE_MOUSE]	Epx	1.07533
Q9CXA2	Trans-L-3-hydroxyproline dehydratase OS=Mus musculus GN=L3hypdh PE=1 SV=1 - [T3HPD_MOUSE]	L3hypdh	1.07533
Q569Z5	Probable ATP-dependent RNA helicase DDX46 OS=Mus musculus GN=Ddx46 PE=1 SV=2 - [DDX46_MOUSE]	Ddx46	1.075
Q3UVK0	Endoplasmic reticulum metallopeptidase 1 OS=Mus musculus GN=Ermp1 PE=1 SV=2 - [ERMP1_MOUSE]	Ermp1	1.075
Q9DC33	High mobility group protein 20A OS=Mus musculus GN=Hmg20a PE=1 SV=1 - [HM20A_MOUSE]	Hmg20a	1.075
Q6PGF3	Mediator of RNA polymerase II transcription subunit 16 OS=Mus musculus GN=Med16 PE=2 SV=2 - [MED16_MOUSE]	Med16	1.075
Q9DCF9	Translocon-associated protein subunit gamma OS=Mus musculus GN=Ssr3 PE=1 SV=1 - [SSRG_MOUSE]	Ssr3	1.07467
Q3UL36	Arginine and glutamate-rich protein 1 OS=Mus musculus GN=Arglu1 PE=1 SV=2 - [ARGL1_MOUSE]	Arglu1	1.07467
Q9EPL8	Importin-7 OS=Mus musculus GN=Ipo7 PE=1 SV=2 - [IPO7_MOUSE]	Ipo7	1.07433
P08003	Protein disulfide-isomerase A4 OS=Mus musculus GN=Pdia4 PE=1 SV=3 - [PDIA4_MOUSE]	Pdia4	1.07367
Q9JJ89	Coiled-coil domain-containing protein 86 OS=Mus musculus GN=Ccdc86 PE=1 SV=2 - [CCD86_MOUSE]	Ccdc86	1.07367
Q922R8	Protein disulfide-isomerase A6 OS=Mus musculus GN=Pdia6 PE=1 SV=3 - [PDIA6_MOUSE]	Pdia6	1.07367
Q8K135	Dyslexia-associated protein KIAA0319-like protein OS=Mus musculus GN=Kiaa0319l PE=1 SV=1 - [K319L_MOUSE]	Kiaa0319l	1.07367
Q8BKC8	Phosphatidylinositol 4-kinase beta OS=Mus musculus GN=Pi4kb PE=1 SV=2 - [PI4KB_MOUSE]	Pi4kb	1.07333
Q9EQ28	DNA polymerase delta subunit 3 OS=Mus musculus GN=Pold3 PE=1 SV=2 - [DPOD3_MOUSE]	Pold3	1.073
Q9Z1M0	P2X purinoceptor 7 OS=Mus musculus GN=P2rx7 PE=1 SV=2 - [P2RX7_MOUSE]	P2rx7	1.07267
Q9CPQ1	Cytochrome c oxidase subunit 6C OS=Mus musculus GN=Cox6c PE=1 SV=3 - [COX6C_MOUSE]	Cox6c	1.07267
Q7TMY8	E3 ubiquitin-protein ligase HUWE1 OS=Mus musculus GN=Huwe1 PE=1 SV=5 - [HUWE1_MOUSE]	Huwe1	1.07233
Q921M7	Protein FAM49B OS=Mus musculus GN=Fam49b PE=1 SV=1 - [FA49B_MOUSE]	Fam49b	1.072
Q9EQH2	Endoplasmic reticulum aminopeptidase 1 OS=Mus musculus GN=Erap1 PE=1 SV=2 - [ERAP1_MOUSE]	Erap1	1.072
Q9Z1J3	Cysteine desulfurase, mitochondrial OS=Mus musculus GN=Nfs1 PE=1 SV=3 - [NFS1_MOUSE]	Nfs1	1.072
O88512	AP-1 complex subunit gamma-like 2 OS=Mus musculus GN=Ap1g2 PE=1 SV=2 - [AP1G2_MOUSE]	Ap1g2	1.072
Q8K1R3	Polyribonucleotide nucleotidyltransferase 1, mitochondrial OS=Mus musculus GN=Pnpt1 PE=1 SV=1 - [PNPT1_MOUSE]	Pnpt1	1.072
Q91YH5	Atlastin-3 OS=Mus musculus GN=Atl3 PE=1 SV=1 - [ATLA3_MOUSE]	Atl3	1.07167
P62717	60S ribosomal protein L18a OS=Mus musculus GN=Rpl18a PE=1 SV=1 - [RL18A_MOUSE]	Rpl18a	1.071
Q9ERS5	Pleckstrin homology domain-containing family A member 2 OS=Mus musculus GN=Plekha2 PE=1 SV=1 - [PKHA2_MOUSE]	Plekha2	1.07067
E9Q3E1	Aldehyde dehydrogenase family 3 member B2 OS=Mus musculus GN=Aldh3b2 PE=1 SV=1 - [AL3B2_MOUSE]	Aldh3b2	1.07067
Q99K28	ADP-ribosylation factor GTPase-activating protein 2 OS=Mus musculus GN=Arfgap2 PE=1 SV=1 - [ARFG2_MOUSE]	Arfgap2	1.07067
Q6PDI5	Proteasome-associated protein ECM29 homolog OS=Mus musculus GN=Ecm29 PE=1 SV=3 - [ECM29_MOUSE]	Ecm29	1.07033
Q9DBS1	Transmembrane protein 43 OS=Mus musculus GN=Tmem43 PE=1 SV=1 - [TMM43_MOUSE]	Tmem43	1.07033
P19783	Cytochrome c oxidase subunit 4 isoform 1, mitochondrial OS=Mus musculus GN=Cox4i1 PE=1 SV=2 - [COX41_MOUSE]	Cox4i1	1.07
Q8BRN9	Coiled-coil and C2 domain-containing protein 1B OS=Mus musculus GN=Cc2d1b PE=1 SV=1 - [C2D1B_MOUSE]	Cc2d1b	1.06967
Q9Z172	Small ubiquitin-related modifier 3 OS=Mus musculus GN=Sumo3 PE=1 SV=1 - [SUMO3_MOUSE]	Sumo3	1.06933
Q80Y44	Probable ATP-dependent RNA helicase DDX10 OS=Mus musculus GN=Ddx10 PE=1 SV=2 - [DDX10_MOUSE]	Ddx10	1.069
P35979	60S ribosomal protein L12 OS=Mus musculus GN=Rpl12 PE=1 SV=2 - [RL12_MOUSE]	Rpl12	1.069
Q8BFR4	N-acetylglucosamine-6-sulfatase OS=Mus musculus GN=Gns PE=1 SV=1 - [GNS_MOUSE]	Gns	1.06867
Q9JJX6	P2X purinoceptor 4 OS=Mus musculus GN=P2rx4 PE=1 SV=1 - [P2RX4_MOUSE]	P2rx4	1.06833
Q8BZ20	Poly [ADP-ribose] polymerase 12 OS=Mus musculus GN=Parp12 PE=1 SV=3 - [PAR12_MOUSE]	Parp12	1.06833
O88967	ATP-dependent zinc metalloprotease YME1L1 OS=Mus musculus GN=Yme1l1 PE=1 SV=1 - [YMEL1_MOUSE]	Yme1l1	1.068
Q9QUM9	Proteasome subunit alpha type-6 OS=Mus musculus GN=Psma6 PE=1 SV=1 - [PSA6_MOUSE]	Psma6	1.068
P59326	YTH domain-containing family protein 1 OS=Mus musculus GN=Ythdf1 PE=1 SV=1 - [YTHD1_MOUSE]	Ythdf1	1.068
P00405	Cytochrome c oxidase subunit 2 OS=Mus musculus GN=Mtco2 PE=1 SV=1 - [COX2_MOUSE]	Mtco2	1.068
Q9QZ73	DCN1-like protein 1 OS=Mus musculus GN=Dcun1d1 PE=1 SV=1 - [DCNL1_MOUSE]	Dcun1d1	1.06767
Q9WTX5	S-phase kinase-associated protein 1 OS=Mus musculus GN=Skp1 PE=1 SV=3 - [SKP1_MOUSE]	Skp1	1.06767
Q9JKB1	Ubiquitin carboxyl-terminal hydrolase isozyme L3 OS=Mus musculus GN=Uchl3 PE=1 SV=2 - [UCHL3_MOUSE]	Uchl3	1.06733
P15532	Nucleoside diphosphate kinase A OS=Mus musculus GN=Nme1 PE=1 SV=1 - [NDKA_MOUSE]	Nme1	1.06733
Q8BK58	HSPB1-associated protein 1 OS=Mus musculus GN=Hspbap1 PE=1 SV=2 - [HBAP1_MOUSE]	Hspbap1	1.06667
Q9DBY8	Nuclear valosin-containing protein-like OS=Mus musculus GN=Nvl PE=1 SV=1 - [NVL_MOUSE]	Nvl	1.06633
Q8BMS9	Ras association domain-containing protein 2 OS=Mus musculus GN=Rassf2 PE=1 SV=1 - [RASF2_MOUSE]	Rassf2	1.06633
O35593	26S proteasome non-ATPase regulatory subunit 14 OS=Mus musculus GN=Psmd14 PE=1 SV=2 - [PSDE_MOUSE]	Psmd14	1.066
Q9JLI6	Selenocysteine lyase OS=Mus musculus GN=Scly PE=1 SV=1 - [SCLY_MOUSE]	Scly	1.06567
P16879	Tyrosine-protein kinase Fes/Fps OS=Mus musculus GN=Fes PE=1 SV=2 - [FES_MOUSE]	Fes	1.065
Q8BPB0	MOB kinase activator 1B OS=Mus musculus GN=Mob1b PE=1 SV=3 - [MOB1B_MOUSE]	Mob1b	1.065
Q60790	Ras GTPase-activating protein 3 OS=Mus musculus GN=Rasa3 PE=1 SV=2 - [RASA3_MOUSE]	Rasa3	1.065
Q6PCP5	Mitochondrial fission factor OS=Mus musculus GN=Mff PE=1 SV=1 - [MFF_MOUSE]	Mff	1.06467
Q8BWW4	La-related protein 4 OS=Mus musculus GN=Larp4 PE=1 SV=2 - [LARP4_MOUSE]	Larp4	1.06467
O35704	Serine palmitoyltransferase 1 OS=Mus musculus GN=Sptlc1 PE=1 SV=2 - [SPTC1_MOUSE]	Sptlc1	1.06433
Q7TQI3	Ubiquitin thioesterase OTUB1 OS=Mus musculus GN=Otub1 PE=1 SV=2 - [OTUB1_MOUSE]	Otub1	1.06433
P52479	Ubiquitin carboxyl-terminal hydrolase 10 OS=Mus musculus GN=Usp10 PE=1 SV=3 - [UBP10_MOUSE]	Usp10	1.06433
Q61409	cGMP-inhibited 3',5'-cyclic phosphodiesterase B OS=Mus musculus GN=Pde3b PE=1 SV=2 - [PDE3B_MOUSE]	Pde3b	1.064
Q8R311	cTAGE family member 5 OS=Mus musculus GN=Ctage5 PE=2 SV=1 - [CTGE5_MOUSE]	Ctage5	1.06367
Q8C5L7	RNA-binding protein 34 OS=Mus musculus GN=Rbm34 PE=1 SV=1 - [RBM34_MOUSE]	Rbm34	1.06333
O09167	60S ribosomal protein L21 OS=Mus musculus GN=Rpl21 PE=1 SV=3 - [RL21_MOUSE]	Rpl21	1.063
Q99NH0	Ankyrin repeat domain-containing protein 17 OS=Mus musculus GN=Ankrd17 PE=1 SV=2 - [ANR17_MOUSE]	Ankrd17	1.06267
O89116	Vesicle transport through interaction with t-SNAREs homolog 1A OS=Mus musculus GN=Vti1a PE=1 SV=1 - [VTI1A_MOUSE]	Vti1a	1.06233
P97807	Fumarate hydratase, mitochondrial OS=Mus musculus GN=Fh PE=1 SV=3 - [FUMH_MOUSE]	Fh	1.06133
O88844	Isocitrate dehydrogenase [NADP] cytoplasmic OS=Mus musculus GN=Idh1 PE=1 SV=2 - [IDHC_MOUSE]	Idh1	1.061
Q99LH1	Nucleolar GTP-binding protein 2 OS=Mus musculus GN=Gnl2 PE=1 SV=2 - [NOG2_MOUSE]	Gnl2	1.061
P54923	[Protein ADP-ribosylarginine] hydrolase OS=Mus musculus GN=Adprh PE=1 SV=1 - [ADPRH_MOUSE]	Adprh	1.061
P51150	Ras-related protein Rab-7a OS=Mus musculus GN=Rab7a PE=1 SV=2 - [RAB7A_MOUSE]	Rab7a	1.06067
Q9CQW1	Synaptobrevin homolog YKT6 OS=Mus musculus GN=Ykt6 PE=1 SV=1 - [YKT6_MOUSE]	Ykt6	1.06067
O08915	AH receptor-interacting protein OS=Mus musculus GN=Aip PE=1 SV=1 - [AIP_MOUSE]	Aip	1.06
Q9DBM1	G patch domain-containing protein 1 OS=Mus musculus GN=Gpatch1 PE=2 SV=1 - [GPTC1_MOUSE]	Gpatch1	1.06
Q91Z49	UAP56-interacting factor OS=Mus musculus GN=Fyttd1 PE=1 SV=1 - [UIF_MOUSE]	Fyttd1	1.05967
Q9ET01	Glycogen phosphorylase, liver form OS=Mus musculus GN=Pygl PE=1 SV=4 - [PYGL_MOUSE]	Pygl	1.05933
Q9CQF0	39S ribosomal protein L11, mitochondrial OS=Mus musculus GN=Mrpl11 PE=1 SV=1 - [RM11_MOUSE]	Mrpl11	1.05933
O88842	FYVE, RhoGEF and PH domain-containing protein 3 OS=Mus musculus GN=Fgd3 PE=1 SV=1 - [FGD3_MOUSE]	Fgd3	1.059
Q0P5W1	Vacuolar protein sorting-associated protein 8 homolog OS=Mus musculus GN=Vps8 PE=1 SV=1 - [VPS8_MOUSE]	Vps8	1.059
Q9CQP0	39S ribosomal protein L33, mitochondrial OS=Mus musculus GN=Mrpl33 PE=1 SV=1 - [RM33_MOUSE]	Mrpl33	1.05867
Q61234	Alpha-1-syntrophin OS=Mus musculus GN=Snta1 PE=1 SV=1 - [SNTA1_MOUSE]	Snta1	1.05833
A2A432	Cullin-4B OS=Mus musculus GN=Cul4b PE=1 SV=1 - [CUL4B_MOUSE]	Cul4b	1.05833
P56380	Bis(5'-nucleosyl)-tetraphosphatase [asymmetrical] OS=Mus musculus GN=Nudt2 PE=1 SV=3 - [AP4A_MOUSE]	Nudt2	1.05833
Q921G7	Electron transfer flavoprotein-ubiquinone oxidoreductase, mitochondrial OS=Mus musculus GN=Etfdh PE=1 SV=1 - [ETFD_MOUSE]	Etfdh	1.058
Q05144	Ras-related C3 botulinum toxin substrate 2 OS=Mus musculus GN=Rac2 PE=1 SV=1 - [RAC2_MOUSE]	Rac2	1.05733
Q9ER72	Cysteine--tRNA ligase, cytoplasmic OS=Mus musculus GN=Cars PE=1 SV=2 - [SYCC_MOUSE]	Cars	1.057
Q8VCF0	Mitochondrial antiviral-signaling protein OS=Mus musculus GN=Mavs PE=1 SV=1 - [MAVS_MOUSE]	Mavs	1.057
Q9R0Q3	Transmembrane emp24 domain-containing protein 2 OS=Mus musculus GN=Tmed2 PE=1 SV=1 - [TMED2_MOUSE]	Tmed2	1.057
Q62446	Peptidyl-prolyl cis-trans isomerase FKBP3 OS=Mus musculus GN=Fkbp3 PE=1 SV=2 - [FKBP3_MOUSE]	Fkbp3	1.05667
P54729	NEDD8 ultimate buster 1 OS=Mus musculus GN=Nub1 PE=1 SV=2 - [NUB1_MOUSE]	Nub1	1.05633
Q921E2	Ras-related protein Rab-31 OS=Mus musculus GN=Rab31 PE=1 SV=1 - [RAB31_MOUSE]	Rab31	1.056
Q80YD1	ATP-dependent RNA helicase SUPV3L1, mitochondrial OS=Mus musculus GN=Supv3l1 PE=1 SV=1 - [SUV3_MOUSE]	Supv3l1	1.056
Q91WE6	Threonylcarbamoyladenosine tRNA methylthiotransferase OS=Mus musculus GN=Cdkal1 PE=2 SV=1 - [CDKAL_MOUSE]	Cdkal1	1.05567
Q9DB25	Dolichyl-phosphate beta-glucosyltransferase OS=Mus musculus GN=Alg5 PE=1 SV=1 - [ALG5_MOUSE]	Alg5	1.05533
Q8VIB3	Type 2 lactosamine alpha-2,3-sialyltransferase OS=Mus musculus GN=St3gal6 PE=2 SV=3 - [SIA10_MOUSE]	St3gal6	1.05467
P54103	DnaJ homolog subfamily C member 2 OS=Mus musculus GN=Dnajc2 PE=1 SV=2 - [DNJC2_MOUSE]	Dnajc2	1.05433
Q9ERN0	Secretory carrier-associated membrane protein 2 OS=Mus musculus GN=Scamp2 PE=1 SV=1 - [SCAM2_MOUSE]	Scamp2	1.05367
Q9EQ32	Phosphoinositide 3-kinase adapter protein 1 OS=Mus musculus GN=Pik3ap1 PE=1 SV=1 - [BCAP_MOUSE]	Pik3ap1	1.05367
Q9CY28	GTP-binding protein 8 OS=Mus musculus GN=Gtpbp8 PE=2 SV=1 - [GTPB8_MOUSE]	Gtpbp8	1.05367
Q80TP3	E3 ubiquitin-protein ligase UBR5 OS=Mus musculus GN=Ubr5 PE=1 SV=2 - [UBR5_MOUSE]	Ubr5	1.05367
P99026	Proteasome subunit beta type-4 OS=Mus musculus GN=Psmb4 PE=1 SV=1 - [PSB4_MOUSE]	Psmb4	1.05367
Q8VDD9	PH-interacting protein OS=Mus musculus GN=Phip PE=1 SV=2 - [PHIP_MOUSE]	Phip	1.05333
Q60952	Centrosome-associated protein CEP250 OS=Mus musculus GN=Cep250 PE=1 SV=4 - [CP250_MOUSE]	Cep250	1.05267
Q3V3R1	Monofunctional C1-tetrahydrofolate synthase, mitochondrial OS=Mus musculus GN=Mthfd1l PE=1 SV=2 - [C1TM_MOUSE]	Mthfd1l	1.05267
Q99M71	Mammalian ependymin-related protein 1 OS=Mus musculus GN=Epdr1 PE=1 SV=1 - [EPDR1_MOUSE]	Epdr1	1.05233
Q80XI3	Eukaryotic translation initiation factor 4 gamma 3 OS=Mus musculus GN=Eif4g3 PE=1 SV=2 - [IF4G3_MOUSE]	Eif4g3	1.05233
Q9DCZ1	GMP reductase 1 OS=Mus musculus GN=Gmpr PE=1 SV=1 - [GMPR1_MOUSE]	Gmpr	1.052
Q9CX97	WD repeat-containing protein 55 OS=Mus musculus GN=Wdr55 PE=1 SV=2 - [WDR55_MOUSE]	Wdr55	1.052
P62264	40S ribosomal protein S14 OS=Mus musculus GN=Rps14 PE=1 SV=3 - [RS14_MOUSE]	Rps14	1.052
Q8R1X6	Spartin OS=Mus musculus GN=Spg20 PE=1 SV=1 - [SPG20_MOUSE]	Spg20	1.05167
Q9WUR2	Enoyl-CoA delta isomerase 2, mitochondrial OS=Mus musculus GN=Eci2 PE=1 SV=2 - [ECI2_MOUSE]	Eci2	1.05167
B9EKI3	TATA element modulatory factor OS=Mus musculus GN=Tmf1 PE=1 SV=2 - [TMF1_MOUSE]	Tmf1	1.05167
Q9JIW9	Ras-related protein Ral-B OS=Mus musculus GN=Ralb PE=1 SV=1 - [RALB_MOUSE]	Ralb	1.05133
A2RSY1	KAT8 regulatory NSL complex subunit 3 OS=Mus musculus GN=Kansl3 PE=1 SV=1 - [KANL3_MOUSE]	Kansl3	1.05133
Q09014	Neutrophil cytosol factor 1 OS=Mus musculus GN=Ncf1 PE=1 SV=3 - [NCF1_MOUSE]	Ncf1	1.051
E9PVA8	eIF-2-alpha kinase activator GCN1 OS=Mus musculus GN=Gcn1 PE=1 SV=1 - [GCN1_MOUSE]	Gcn1l1	1.051
Q810U5	Coiled-coil domain-containing protein 50 OS=Mus musculus GN=Ccdc50 PE=1 SV=1 - [CCD50_MOUSE]	Ccdc50	1.051
Q3UPL0	Protein transport protein Sec31A OS=Mus musculus GN=Sec31a PE=1 SV=2 - [SC31A_MOUSE]	Sec31a	1.05067
Q9QUR6	Prolyl endopeptidase OS=Mus musculus GN=Prep PE=1 SV=1 - [PPCE_MOUSE]	Prep	1.05033
P55937	Golgin subfamily A member 3 OS=Mus musculus GN=Golga3 PE=1 SV=3 - [GOGA3_MOUSE]	Golga3	1.05033
Q9D8T2	Gasdermin-D OS=Mus musculus GN=Gsdmdc1 PE=1 SV=1 - [GSDMD_MOUSE]	Gsdmdc1	1.05033
Q8K0V4	CCR4-NOT transcription complex subunit 3 OS=Mus musculus GN=Cnot3 PE=1 SV=1 - [CNOT3_MOUSE]	Cnot3	1.05033
P07356	Annexin A2 OS=Mus musculus GN=Anxa2 PE=1 SV=2 - [ANXA2_MOUSE]	Anxa2	1.05033
Q7TQH0	Ataxin-2-like protein OS=Mus musculus GN=Atxn2l PE=1 SV=1 - [ATX2L_MOUSE]	Atxn2l	1.05
Q91YR9	Prostaglandin reductase 1 OS=Mus musculus GN=Ptgr1 PE=1 SV=2 - [PTGR1_MOUSE]	Ptgr1	1.04967
Q9D0J8	Parathymosin OS=Mus musculus GN=Ptms PE=1 SV=3 - [PTMS_MOUSE]	Ptms	1.04933
Q8BI84	Melanoma inhibitory activity protein 3 OS=Mus musculus GN=Mia3 PE=1 SV=2 - [MIA3_MOUSE]	Mia3	1.049
Q3UCV8	Ubiquitin thioesterase otulin OS=Mus musculus GN=Otulin PE=1 SV=1 - [OTUL_MOUSE]	Otulin	1.049
P48725	Pericentrin OS=Mus musculus GN=Pcnt PE=1 SV=2 - [PCNT_MOUSE]	Pcnt	1.04833
Q9Z2X2	26S proteasome non-ATPase regulatory subunit 10 OS=Mus musculus GN=Psmd10 PE=1 SV=3 - [PSD10_MOUSE]	Psmd10	1.048
Q9JHS4	ATP-dependent Clp protease ATP-binding subunit clpX-like, mitochondrial OS=Mus musculus GN=Clpx PE=1 SV=2 - [CLPX_MOUSE]	Clpx	1.04767
P35564	Calnexin OS=Mus musculus GN=Canx PE=1 SV=1 - [CALX_MOUSE]	Canx	1.04733
Q8C0L0	Thioredoxin-related transmembrane protein 4 OS=Mus musculus GN=Tmx4 PE=1 SV=2 - [TMX4_MOUSE]	Tmx4	1.047
Q62186	Translocon-associated protein subunit delta OS=Mus musculus GN=Ssr4 PE=1 SV=1 - [SSRD_MOUSE]	Ssr4	1.04667
P23611	Interferon regulatory factor 8 OS=Mus musculus GN=Irf8 PE=1 SV=1 - [IRF8_MOUSE]	Irf8	1.04633
Q8C2E7	WASH complex subunit strumpellin OS=Mus musculus GN=Kiaa0196 PE=1 SV=2 - [STRUM_MOUSE]	Kiaa0196	1.04633
Q61107	Guanylate-binding protein 4 OS=Mus musculus GN=Gbp4 PE=1 SV=1 - [GBP4_MOUSE]	Gbp4	1.04633
Q7TS68	Putative methyltransferase NSUN6 OS=Mus musculus GN=Nsun6 PE=2 SV=2 - [NSUN6_MOUSE]	Nsun6	1.04633
Q6ZQF7	Protein Jade-2 OS=Mus musculus GN=Jade2 PE=1 SV=2 - [JADE2_MOUSE]	Jade2	1.046
P47963	60S ribosomal protein L13 OS=Mus musculus GN=Rpl13 PE=1 SV=3 - [RL13_MOUSE]	Rpl13	1.04533
Q99JR1	Sideroflexin-1 OS=Mus musculus GN=Sfxn1 PE=1 SV=3 - [SFXN1_MOUSE]	Sfxn1	1.04533
Q8VDL4	ADP-dependent glucokinase OS=Mus musculus GN=Adpgk PE=1 SV=2 - [ADPGK_MOUSE]	Adpgk	1.04533
Q9CY64	Biliverdin reductase A OS=Mus musculus GN=Blvra PE=1 SV=1 - [BIEA_MOUSE]	Blvra	1.045
Q6P9J9	Anoctamin-6 OS=Mus musculus GN=Ano6 PE=1 SV=1 - [ANO6_MOUSE]	Ano6	1.04467
Q3UJB9	Enhancer of mRNA-decapping protein 4 OS=Mus musculus GN=Edc4 PE=1 SV=2 - [EDC4_MOUSE]	Edc4	1.04467
Q64324	Syntaxin-binding protein 2 OS=Mus musculus GN=Stxbp2 PE=1 SV=1 - [STXB2_MOUSE]	Stxbp2	1.04467
Q99P31	Hsp70-binding protein 1 OS=Mus musculus GN=Hspbp1 PE=1 SV=1 - [HPBP1_MOUSE]	Hspbp1	1.04467
Q8CGC6	RNA-binding protein 28 OS=Mus musculus GN=Rbm28 PE=1 SV=4 - [RBM28_MOUSE]	Rbm28	1.044
E9Q555	E3 ubiquitin-protein ligase RNF213 OS=Mus musculus GN=Rnf213 PE=1 SV=2 - [RN213_MOUSE]	Rnf213	1.04367
Q99L04	Dehydrogenase/reductase SDR family member 1 OS=Mus musculus GN=Dhrs1 PE=1 SV=1 - [DHRS1_MOUSE]	Dhrs1	1.04333
Q9Z0F8	Disintegrin and metalloproteinase domain-containing protein 17 OS=Mus musculus GN=Adam17 PE=1 SV=3 - [ADA17_MOUSE]	Adam17	1.043
Q3TIR3	Synembryn-A OS=Mus musculus GN=Ric8a PE=1 SV=2 - [RIC8A_MOUSE]	Ric8a	1.043
Q9D8N0	Elongation factor 1-gamma OS=Mus musculus GN=Eef1g PE=1 SV=3 - [EF1G_MOUSE]	Eef1g	1.043
Q8BHJ5	F-box-like/WD repeat-containing protein TBL1XR1 OS=Mus musculus GN=Tbl1xr1 PE=1 SV=1 - [TBL1R_MOUSE]	Tbl1xr1	1.04267
P60670	Nuclear protein localization protein 4 homolog OS=Mus musculus GN=Nploc4 PE=1 SV=3 - [NPL4_MOUSE]	Nploc4	1.04267
Q99LF4	tRNA-splicing ligase RtcB homolog OS=Mus musculus GN=Rtcb PE=1 SV=1 - [RTCB_MOUSE]	Rtcb	1.04167
Q9D2G2	Dihydrolipoyllysine-residue succinyltransferase component of 2-oxoglutarate dehydrogenase complex, mitochondrial OS=Mus musculus GN=Dlst PE=1 SV=1 - [ODO2_MOUSE]	Dlst	1.04167
Q6Q899	Probable ATP-dependent RNA helicase DDX58 OS=Mus musculus GN=Ddx58 PE=1 SV=2 - [DDX58_MOUSE]	Ddx58	1.04133
Q60865	Caprin-1 OS=Mus musculus GN=Caprin1 PE=1 SV=2 - [CAPR1_MOUSE]	Caprin1	1.04133
Q8R1V4	Transmembrane emp24 domain-containing protein 4 OS=Mus musculus GN=Tmed4 PE=1 SV=1 - [TMED4_MOUSE]	Tmed4	1.04133
Q99MR8	Methylcrotonoyl-CoA carboxylase subunit alpha, mitochondrial OS=Mus musculus GN=Mccc1 PE=1 SV=2 - [MCCA_MOUSE]	Mccc1	1.04133
P53702	Cytochrome c-type heme lyase OS=Mus musculus GN=Hccs PE=1 SV=2 - [CCHL_MOUSE]	Hccs	1.041
Q9Z2I8	Succinate--CoA ligase [GDP-forming] subunit beta, mitochondrial OS=Mus musculus GN=Suclg2 PE=1 SV=3 - [SUCB2_MOUSE]	Suclg2	1.041
Q9CY27	Very-long-chain enoyl-CoA reductase OS=Mus musculus GN=Tecr PE=1 SV=1 - [TECR_MOUSE]	Tecr	1.041
Q9DC23	DnaJ homolog subfamily C member 10 OS=Mus musculus GN=Dnajc10 PE=1 SV=2 - [DJC10_MOUSE]	Dnajc10	1.04067
P55194	SH3 domain-binding protein 1 OS=Mus musculus GN=Sh3bp1 PE=1 SV=2 - [3BP1_MOUSE]	Sh3bp1	1.04067
P99024	Tubulin beta-5 chain OS=Mus musculus GN=Tubb5 PE=1 SV=1 - [TBB5_MOUSE]	Tubb5	1.04033
P35279	Ras-related protein Rab-6A OS=Mus musculus GN=Rab6a PE=1 SV=4 - [RAB6A_MOUSE]	Rab6a	1.04
Q8CGK3	Lon protease homolog, mitochondrial OS=Mus musculus GN=Lonp1 PE=1 SV=2 - [LONM_MOUSE]	Lonp1	1.04
Q8VDP2	UPF0428 protein CXorf56 homolog OS=Mus musculus PE=1 SV=1 - [CX056_MOUSE]	NA	1.03967
Q99P65	Equilibrative nucleoside transporter 3 OS=Mus musculus GN=Slc29a3 PE=1 SV=1 - [S29A3_MOUSE]	Slc29a3	1.03967
Q8BYI6	Lysophosphatidylcholine acyltransferase 2 OS=Mus musculus GN=Lpcat2 PE=1 SV=1 - [PCAT2_MOUSE]	Lpcat2	1.03933
B2RRE7	OTU domain-containing protein 4 OS=Mus musculus GN=Otud4 PE=1 SV=1 - [OTUD4_MOUSE]	Otud4	1.03933
Q9WVG6	Histone-arginine methyltransferase CARM1 OS=Mus musculus GN=Carm1 PE=1 SV=2 - [CARM1_MOUSE]	Carm1	1.03933
Q9WTP7	GTP:AMP phosphotransferase AK3, mitochondrial OS=Mus musculus GN=Ak3 PE=1 SV=3 - [KAD3_MOUSE]	Ak3	1.039
Q9D0B6	Protein PBDC1 OS=Mus musculus GN=Pbdc1 PE=1 SV=1 - [PBDC1_MOUSE]	Pbdc1	1.039
P41216	Long-chain-fatty-acid--CoA ligase 1 OS=Mus musculus GN=Acsl1 PE=1 SV=2 - [ACSL1_MOUSE]	Acsl1	1.039
O70492	Sorting nexin-3 OS=Mus musculus GN=Snx3 PE=1 SV=3 - [SNX3_MOUSE]	Snx3	1.03833
Q9WVL0	Maleylacetoacetate isomerase OS=Mus musculus GN=Gstz1 PE=1 SV=1 - [MAAI_MOUSE]	Gstz1	1.03833
Q6P2L7	Protein CASC4 OS=Mus musculus GN=Casc4 PE=1 SV=1 - [CASC4_MOUSE]	Casc4	1.03767
Q80YW0	Cytohesin-4 OS=Mus musculus GN=Cyth4 PE=1 SV=1 - [CYH4_MOUSE]	Cyth4	1.03733
P28867	Protein kinase C delta type OS=Mus musculus GN=Prkcd PE=1 SV=3 - [KPCD_MOUSE]	Prkcd	1.03667
Q9QZE7	Translin-associated protein X OS=Mus musculus GN=Tsnax PE=1 SV=1 - [TSNAX_MOUSE]	Tsnax	1.036
P41105	60S ribosomal protein L28 OS=Mus musculus GN=Rpl28 PE=1 SV=2 - [RL28_MOUSE]	Rpl28	1.03567
Q8K2C9	Very-long-chain (3R)-3-hydroxyacyl-CoA dehydratase 3 OS=Mus musculus GN=Hacd3 PE=1 SV=2 - [HACD3_MOUSE]	Hacd3	1.03533
P20060	Beta-hexosaminidase subunit beta OS=Mus musculus GN=Hexb PE=1 SV=2 - [HEXB_MOUSE]	Hexb	1.035
Q8BGQ7	Alanine--tRNA ligase, cytoplasmic OS=Mus musculus GN=Aars PE=1 SV=1 - [SYAC_MOUSE]	Aars	1.035
Q6PDY2	2-aminoethanethiol dioxygenase OS=Mus musculus GN=Ado PE=1 SV=2 - [AEDO_MOUSE]	Ado	1.035
P62983	Ubiquitin-40S ribosomal protein S27a OS=Mus musculus GN=Rps27a PE=1 SV=2 - [RS27A_MOUSE]	Rps27a	1.03467
Q9Z0X1	Apoptosis-inducing factor 1, mitochondrial OS=Mus musculus GN=Aifm1 PE=1 SV=1 - [AIFM1_MOUSE]	Aifm1	1.03467
Q8BHG9	CGG triplet repeat-binding protein 1 OS=Mus musculus GN=Cggbp1 PE=1 SV=1 - [CGBP1_MOUSE]	Cggbp1	1.03467
Q6ZWQ0	Nesprin-2 OS=Mus musculus GN=Syne2 PE=1 SV=2 - [SYNE2_MOUSE]	Syne2	1.03467
P50171	Estradiol 17-beta-dehydrogenase 8 OS=Mus musculus GN=Hsd17b8 PE=1 SV=2 - [DHB8_MOUSE]	Hsd17b8	1.03433
Q3TC93	HCLS1-binding protein 3 OS=Mus musculus GN=Hs1bp3 PE=1 SV=2 - [H1BP3_MOUSE]	Hs1bp3	1.03433
Q9CPU9	Probable low affinity copper uptake protein 2 OS=Mus musculus GN=Slc31a2 PE=1 SV=1 - [COPT2_MOUSE]	Slc31a2	1.03433
Q61102	ATP-binding cassette sub-family B member 7, mitochondrial OS=Mus musculus GN=Abcb7 PE=1 SV=3 - [ABCB7_MOUSE]	Abcb7	1.034
Q9D855	Cytochrome b-c1 complex subunit 7 OS=Mus musculus GN=Uqcrb PE=1 SV=3 - [QCR7_MOUSE]	Uqcrb	1.03367
Q80TM9	Nischarin OS=Mus musculus GN=Nisch PE=1 SV=2 - [NISCH_MOUSE]	Nisch	1.03333
Q9Z108	Double-stranded RNA-binding protein Staufen homolog 1 OS=Mus musculus GN=Stau1 PE=1 SV=1 - [STAU1_MOUSE]	Stau1	1.03333
Q9ERF3	WD repeat-containing protein 61 OS=Mus musculus GN=Wdr61 PE=1 SV=1 - [WDR61_MOUSE]	Wdr61	1.03333
P61089	Ubiquitin-conjugating enzyme E2 N OS=Mus musculus GN=Ube2n PE=1 SV=1 - [UBE2N_MOUSE]	Ube2n	1.03333
Q9DCW4	Electron transfer flavoprotein subunit beta OS=Mus musculus GN=Etfb PE=1 SV=3 - [ETFB_MOUSE]	Etfb	1.033
Q80W54	CAAX prenyl protease 1 homolog OS=Mus musculus GN=Zmpste24 PE=1 SV=2 - [FACE1_MOUSE]	Zmpste24	1.033
Q8BIJ6	Isoleucine--tRNA ligase, mitochondrial OS=Mus musculus GN=Iars2 PE=1 SV=1 - [SYIM_MOUSE]	Iars2	1.03267
O70435	Proteasome subunit alpha type-3 OS=Mus musculus GN=Psma3 PE=1 SV=3 - [PSA3_MOUSE]	Psma3	1.03267
P47941	Crk-like protein OS=Mus musculus GN=Crkl PE=1 SV=2 - [CRKL_MOUSE]	Crkl	1.03267
Q9D2R6	Cytochrome c oxidase assembly factor 3 homolog, mitochondrial OS=Mus musculus GN=Coa3 PE=1 SV=1 - [COA3_MOUSE]	Coa3	1.032
Q3TL44	NLR family member X1 OS=Mus musculus GN=Nlrx1 PE=1 SV=1 - [NLRX1_MOUSE]	Nlrx1	1.032
Q9JMK2	Casein kinase I isoform epsilon OS=Mus musculus GN=Csnk1e PE=1 SV=2 - [KC1E_MOUSE]	Csnk1e	1.03167
P14206	40S ribosomal protein SA OS=Mus musculus GN=Rpsa PE=1 SV=4 - [RSSA_MOUSE]	Rpsa	1.03133
Q9CRA8	Exosome complex component RRP46 OS=Mus musculus GN=Exosc5 PE=1 SV=1 - [EXOS5_MOUSE]	Exosc5	1.03133
E1U8D0	Protein SOGA1 OS=Mus musculus GN=Soga1 PE=1 SV=3 - [SOGA1_MOUSE]	Soga1	1.031
Q505F5	Leucine-rich repeat-containing protein 47 OS=Mus musculus GN=Lrrc47 PE=1 SV=1 - [LRC47_MOUSE]	Lrrc47	1.03067
Q99LB6	Methionine adenosyltransferase 2 subunit beta OS=Mus musculus GN=Mat2b PE=1 SV=1 - [MAT2B_MOUSE]	Mat2b	1.03067
P60867	40S ribosomal protein S20 OS=Mus musculus GN=Rps20 PE=1 SV=1 - [RS20_MOUSE]	Rps20	1.03033
O09111	NADH dehydrogenase [ubiquinone] 1 beta subcomplex subunit 11, mitochondrial OS=Mus musculus GN=Ndufb11 PE=1 SV=2 - [NDUBB_MOUSE]	Ndufb11	1.03
P56399	Ubiquitin carboxyl-terminal hydrolase 5 OS=Mus musculus GN=Usp5 PE=1 SV=1 - [UBP5_MOUSE]	Usp5	1.03
Q9JHE7	Protein TSSC4 OS=Mus musculus GN=Tssc4 PE=1 SV=1 - [TSSC4_MOUSE]	Tssc4	1.03
Q91YP2	Neurolysin, mitochondrial OS=Mus musculus GN=Nln PE=1 SV=1 - [NEUL_MOUSE]	Nln	1.02967
Q9Z1Q9	Valine--tRNA ligase OS=Mus musculus GN=Vars PE=1 SV=1 - [SYVC_MOUSE]	Vars	1.02967
Q8JZP9	GAS2-like protein 1 OS=Mus musculus GN=Gas2l1 PE=1 SV=1 - [GA2L1_MOUSE]	Gas2l1	1.02933
P70302	Stromal interaction molecule 1 OS=Mus musculus GN=Stim1 PE=1 SV=2 - [STIM1_MOUSE]	Stim1	1.02933
Q60710	Deoxynucleoside triphosphate triphosphohydrolase SAMHD1 OS=Mus musculus GN=Samhd1 PE=1 SV=2 - [SAMH1_MOUSE]	Samhd1	1.02933
Q8K124	Pleckstrin homology domain-containing family O member 2 OS=Mus musculus GN=Plekho2 PE=1 SV=1 - [PKHO2_MOUSE]	Plekho2	1.02867
P21619	Lamin-B2 OS=Mus musculus GN=Lmnb2 PE=1 SV=2 - [LMNB2_MOUSE]	Lmnb2	1.02867
Q9Z1Z0	General vesicular transport factor p115 OS=Mus musculus GN=Uso1 PE=1 SV=2 - [USO1_MOUSE]	Uso1	1.02867
P22437	Prostaglandin G/H synthase 1 OS=Mus musculus GN=Ptgs1 PE=1 SV=1 - [PGH1_MOUSE]	Ptgs1	1.02833
Q640N3	Rho GTPase-activating protein 30 OS=Mus musculus GN=Arhgap30 PE=1 SV=3 - [RHG30_MOUSE]	Arhgap30	1.02833
A6X919	Probable C-mannosyltransferase DPY19L1 OS=Mus musculus GN=Dpy19l1 PE=1 SV=1 - [D19L1_MOUSE]	Dpy19l1	1.02833
P63073	Eukaryotic translation initiation factor 4E OS=Mus musculus GN=Eif4e PE=1 SV=1 - [IF4E_MOUSE]	Eif4e	1.02833
Q9D2V7	Coronin-7 OS=Mus musculus GN=Coro7 PE=1 SV=2 - [CORO7_MOUSE]	Coro7	1.028
Q8C0E3	Tripartite motif-containing protein 47 OS=Mus musculus GN=Trim47 PE=1 SV=2 - [TRI47_MOUSE]	Trim47	1.028
Q80UZ2	Protein SDA1 homolog OS=Mus musculus GN=Sdad1 PE=1 SV=1 - [SDA1_MOUSE]	Sdad1	1.028
Q8C6B9	Active regulator of SIRT1 OS=Mus musculus GN=Rps19bp1 PE=1 SV=1 - [AROS_MOUSE]	Rps19bp1	1.02767
Q9Z0G0	PDZ domain-containing protein GIPC1 OS=Mus musculus GN=Gipc1 PE=1 SV=1 - [GIPC1_MOUSE]	Gipc1	1.02733
Q3UPF5	Zinc finger CCCH-type antiviral protein 1 OS=Mus musculus GN=Zc3hav1 PE=1 SV=1 - [ZCCHV_MOUSE]	Zc3hav1	1.027
Q61249	Immunoglobulin-binding protein 1 OS=Mus musculus GN=Igbp1 PE=1 SV=1 - [IGBP1_MOUSE]	Igbp1	1.02667
Q61584	Fragile X mental retardation syndrome-related protein 1 OS=Mus musculus GN=Fxr1 PE=1 SV=2 - [FXR1_MOUSE]	Fxr1	1.02667
Q9D187	Mitotic spindle-associated MMXD complex subunit MIP18 OS=Mus musculus GN=Fam96b PE=1 SV=1 - [MIP18_MOUSE]	Fam96b	1.02667
Q61084	Mitogen-activated protein kinase kinase kinase 3 OS=Mus musculus GN=Map3k3 PE=1 SV=1 - [M3K3_MOUSE]	Map3k3	1.026
Q8VC30	Triokinase/FMN cyclase OS=Mus musculus GN=Tkfc PE=1 SV=1 - [TKFC_MOUSE]	Dak	1.026
Q8CE50	Sorting nexin-30 OS=Mus musculus GN=Snx30 PE=1 SV=1 - [SNX30_MOUSE]	Snx30	1.026
Q9D880	Mitochondrial import inner membrane translocase subunit TIM50 OS=Mus musculus GN=Timm50 PE=1 SV=1 - [TIM50_MOUSE]	Timm50	1.02567
Q922H4	Mannose-1-phosphate guanyltransferase alpha OS=Mus musculus GN=Gmppa PE=1 SV=1 - [GMPPA_MOUSE]	Gmppa	1.02533
Q8CG72	Poly(ADP-ribose) glycohydrolase ARH3 OS=Mus musculus GN=Adprhl2 PE=1 SV=1 - [ARHL2_MOUSE]	Adprhl2	1.02533
Q8BKX6	Serine/threonine-protein kinase SMG1 OS=Mus musculus GN=Smg1 PE=1 SV=3 - [SMG1_MOUSE]	Smg1	1.02533
Q91YJ2	Sorting nexin-4 OS=Mus musculus GN=Snx4 PE=1 SV=1 - [SNX4_MOUSE]	Snx4	1.02533
Q6Y7W8	PERQ amino acid-rich with GYF domain-containing protein 2 OS=Mus musculus GN=Gigyf2 PE=1 SV=2 - [PERQ2_MOUSE]	Gigyf2	1.025
P49718	DNA replication licensing factor MCM5 OS=Mus musculus GN=Mcm5 PE=1 SV=1 - [MCM5_MOUSE]	Mcm5	1.02467
Q3UMW7	MAP kinase-activated protein kinase 3 OS=Mus musculus GN=Mapkapk3 PE=1 SV=2 - [MAPK3_MOUSE]	Mapkapk3	1.02467
O55023	Inositol monophosphatase 1 OS=Mus musculus GN=Impa1 PE=1 SV=1 - [IMPA1_MOUSE]	Impa1	1.02467
P31230	Aminoacyl tRNA synthase complex-interacting multifunctional protein 1 OS=Mus musculus GN=Aimp1 PE=1 SV=2 - [AIMP1_MOUSE]	Aimp1	1.02467
Q9R099	Transducin beta-like protein 2 OS=Mus musculus GN=Tbl2 PE=1 SV=2 - [TBL2_MOUSE]	Tbl2	1.02467
Q9D6S7	Ribosome-recycling factor, mitochondrial OS=Mus musculus GN=Mrrf PE=1 SV=1 - [RRFM_MOUSE]	Mrrf	1.02433
Q3U2P1	Protein transport protein Sec24A OS=Mus musculus GN=Sec24a PE=1 SV=1 - [SC24A_MOUSE]	Sec24a	1.02433
P26645	Myristoylated alanine-rich C-kinase substrate OS=Mus musculus GN=Marcks PE=1 SV=2 - [MARCS_MOUSE]	Marcks	1.02367
Q921G6	Leucine-rich repeat and calponin homology domain-containing protein 4 OS=Mus musculus GN=Lrch4 PE=1 SV=1 - [LRCH4_MOUSE]	Lrch4	1.02367
Q8JZL3	Thiamine-triphosphatase OS=Mus musculus GN=Thtpa PE=1 SV=3 - [THTPA_MOUSE]	Thtpa	1.02367
Q8WTY4	Anamorsin OS=Mus musculus GN=Ciapin1 PE=1 SV=1 - [CPIN1_MOUSE]	Ciapin1	1.02367
Q922Q4	Pyrroline-5-carboxylate reductase 2 OS=Mus musculus GN=Pycr2 PE=1 SV=1 - [P5CR2_MOUSE]	Pycr2	1.02333
Q7JJ13	Bromodomain-containing protein 2 OS=Mus musculus GN=Brd2 PE=1 SV=1 - [BRD2_MOUSE]	Brd2	1.023
Q9D5V5	Cullin-5 OS=Mus musculus GN=Cul5 PE=1 SV=3 - [CUL5_MOUSE]	Cul5	1.02267
Q8CFX1	GDH/6PGL endoplasmic bifunctional protein OS=Mus musculus GN=H6pd PE=1 SV=2 - [G6PE_MOUSE]	H6pd	1.02267
Q9ER38	Torsin-3A OS=Mus musculus GN=Tor3a PE=1 SV=2 - [TOR3A_MOUSE]	Tor3a	1.02233
Q9R0M6	Ras-related protein Rab-9A OS=Mus musculus GN=Rab9a PE=1 SV=1 - [RAB9A_MOUSE]	Rab9a	1.022
P35821	Tyrosine-protein phosphatase non-receptor type 1 OS=Mus musculus GN=Ptpn1 PE=1 SV=2 - [PTN1_MOUSE]	Ptpn1	1.02167
Q61316	Heat shock 70 kDa protein 4 OS=Mus musculus GN=Hspa4 PE=1 SV=1 - [HSP74_MOUSE]	Hspa4	1.02167
Q03265	ATP synthase subunit alpha, mitochondrial OS=Mus musculus GN=Atp5a1 PE=1 SV=1 - [ATPA_MOUSE]	Atp5a1	1.02133
Q9WUN2	Serine/threonine-protein kinase TBK1 OS=Mus musculus GN=Tbk1 PE=1 SV=1 - [TBK1_MOUSE]	Tbk1	1.02133
Q99L27	GMP reductase 2 OS=Mus musculus GN=Gmpr2 PE=1 SV=2 - [GMPR2_MOUSE]	Gmpr2	1.02133
P16254	Signal recognition particle 14 kDa protein OS=Mus musculus GN=Srp14 PE=1 SV=1 - [SRP14_MOUSE]	Srp14	1.021
Q8CIN4	Serine/threonine-protein kinase PAK 2 OS=Mus musculus GN=Pak2 PE=1 SV=1 - [PAK2_MOUSE]	Pak2	1.02067
Q8BHG1	Nardilysin OS=Mus musculus GN=Nrdc PE=1 SV=1 - [NRDC_MOUSE]	Nrd1	1.02067
Q99JY0	Trifunctional enzyme subunit beta, mitochondrial OS=Mus musculus GN=Hadhb PE=1 SV=1 - [ECHB_MOUSE]	Hadhb	1.02067
Q7TSH2	Phosphorylase b kinase regulatory subunit beta OS=Mus musculus GN=Phkb PE=1 SV=1 - [KPBB_MOUSE]	Phkb	1.02033
P97384	Annexin A11 OS=Mus musculus GN=Anxa11 PE=1 SV=2 - [ANX11_MOUSE]	Anxa11	1.02
Q99P72	Reticulon-4 OS=Mus musculus GN=Rtn4 PE=1 SV=2 - [RTN4_MOUSE]	Rtn4	1.02
Q9JLN9	Serine/threonine-protein kinase mTOR OS=Mus musculus GN=Mtor PE=1 SV=2 - [MTOR_MOUSE]	Mtor	1.02
P51125	Calpastatin OS=Mus musculus GN=Cast PE=1 SV=2 - [ICAL_MOUSE]	Cast	1.01967
Q60870	Receptor expression-enhancing protein 5 OS=Mus musculus GN=Reep5 PE=1 SV=1 - [REEP5_MOUSE]	Reep5	1.01967
P57759	Endoplasmic reticulum resident protein 29 OS=Mus musculus GN=Erp29 PE=1 SV=2 - [ERP29_MOUSE]	Erp29	1.01967
Q8BHY8	Sorting nexin-14 OS=Mus musculus GN=Snx14 PE=1 SV=2 - [SNX14_MOUSE]	Snx14	1.01967
Q8BYH7	TBC1 domain family member 17 OS=Mus musculus GN=Tbc1d17 PE=1 SV=2 - [TBC17_MOUSE]	Tbc1d17	1.01967
O88543	COP9 signalosome complex subunit 3 OS=Mus musculus GN=Cops3 PE=1 SV=3 - [CSN3_MOUSE]	Cops3	1.01933
Q91VI7	Ribonuclease inhibitor OS=Mus musculus GN=Rnh1 PE=1 SV=1 - [RINI_MOUSE]	Rnh1	1.01933
Q9D0L7	Armadillo repeat-containing protein 10 OS=Mus musculus GN=Armc10 PE=1 SV=1 - [ARM10_MOUSE]	Armc10	1.019
Q8BIZ6	Smad nuclear-interacting protein 1 OS=Mus musculus GN=Snip1 PE=1 SV=1 - [SNIP1_MOUSE]	Snip1	1.01867
Q3TLH4	Protein PRRC2C OS=Mus musculus GN=Prrc2c PE=1 SV=3 - [PRC2C_MOUSE]	Prrc2c	1.01867
Q80XN0	D-beta-hydroxybutyrate dehydrogenase, mitochondrial OS=Mus musculus GN=Bdh1 PE=1 SV=2 - [BDH_MOUSE]	Bdh1	1.01867
P61460	DEP domain-containing protein 5 OS=Mus musculus GN=Depdc5 PE=1 SV=2 - [DEPD5_MOUSE]	Depdc5	1.01833
O70310	Glycylpeptide N-tetradecanoyltransferase 1 OS=Mus musculus GN=Nmt1 PE=1 SV=1 - [NMT1_MOUSE]	Nmt1	1.01833
Q91YR1	Twinfilin-1 OS=Mus musculus GN=Twf1 PE=1 SV=2 - [TWF1_MOUSE]	Twf1	1.018
Q61161	Mitogen-activated protein kinase kinase kinase kinase 2 OS=Mus musculus GN=Map4k2 PE=1 SV=1 - [M4K2_MOUSE]	Map4k2	1.018
Q8VD12	Zinc finger protein 385A OS=Mus musculus GN=Znf385a PE=1 SV=2 - [Z385A_MOUSE]	Znf385a	1.01733
Q76MZ3	Serine/threonine-protein phosphatase 2A 65 kDa regulatory subunit A alpha isoform OS=Mus musculus GN=Ppp2r1a PE=1 SV=3 - [2AAA_MOUSE]	Ppp2r1a	1.01733
P35123	Ubiquitin carboxyl-terminal hydrolase 4 OS=Mus musculus GN=Usp4 PE=1 SV=3 - [UBP4_MOUSE]	Usp4	1.01733
Q3TIU4	2',5'-phosphodiesterase 12 OS=Mus musculus GN=Pde12 PE=1 SV=2 - [PDE12_MOUSE]	Pde12	1.017
Q9EP69	Phosphatidylinositide phosphatase SAC1 OS=Mus musculus GN=Sacm1l PE=1 SV=1 - [SAC1_MOUSE]	Sacm1l	1.01667
P29341	Polyadenylate-binding protein 1 OS=Mus musculus GN=Pabpc1 PE=1 SV=2 - [PABP1_MOUSE]	Pabpc1	1.01667
Q9CZA6	Nuclear distribution protein nudE homolog 1 OS=Mus musculus GN=Nde1 PE=1 SV=1 - [NDE1_MOUSE]	Nde1	1.016
P49443	Protein phosphatase 1A OS=Mus musculus GN=Ppm1a PE=1 SV=1 - [PPM1A_MOUSE]	Ppm1a	1.01567
Q3URD3	Sarcolemmal membrane-associated protein OS=Mus musculus GN=Slmap PE=1 SV=2 - [SLMAP_MOUSE]	Slmap	1.01533
Q9JIQ3	Diablo homolog, mitochondrial OS=Mus musculus GN=Diablo PE=1 SV=2 - [DBLOH_MOUSE]	Diablo	1.015
Q9DAU1	Protein canopy homolog 3 OS=Mus musculus GN=Cnpy3 PE=1 SV=1 - [CNPY3_MOUSE]	Cnpy3	1.015
Q9D6Y9	1,4-alpha-glucan-branching enzyme OS=Mus musculus GN=Gbe1 PE=1 SV=1 - [GLGB_MOUSE]	Gbe1	1.01467
P14824	Annexin A6 OS=Mus musculus GN=Anxa6 PE=1 SV=3 - [ANXA6_MOUSE]	Anxa6	1.01433
Q8JZQ2	AFG3-like protein 2 OS=Mus musculus GN=Afg3l2 PE=1 SV=1 - [AFG32_MOUSE]	Afg3l2	1.014
Q9CQV8	14-3-3 protein beta/alpha OS=Mus musculus GN=Ywhab PE=1 SV=3 - [1433B_MOUSE]	Ywhab	1.014
Q9JL15	Galectin-8 OS=Mus musculus GN=Lgals8 PE=1 SV=1 - [LEG8_MOUSE]	Lgals8	1.01333
P63028	Translationally-controlled tumor protein OS=Mus musculus GN=Tpt1 PE=1 SV=1 - [TCTP_MOUSE]	Tpt1	1.01333
Q61578	NADPH:adrenodoxin oxidoreductase, mitochondrial OS=Mus musculus GN=Fdxr PE=1 SV=1 - [ADRO_MOUSE]	Fdxr	1.01333
Q9CQL7	MORF4 family-associated protein 1 OS=Mus musculus GN=Mrfap1 PE=1 SV=1 - [MOFA1_MOUSE]	Mrfap1	1.013
Q8K2B3	Succinate dehydrogenase [ubiquinone] flavoprotein subunit, mitochondrial OS=Mus musculus GN=Sdha PE=1 SV=1 - [SDHA_MOUSE]	Sdha	1.01233
P70290	55 kDa erythrocyte membrane protein OS=Mus musculus GN=Mpp1 PE=1 SV=1 - [EM55_MOUSE]	Mpp1	1.01233
P20029	78 kDa glucose-regulated protein OS=Mus musculus GN=Hspa5 PE=1 SV=3 - [GRP78_MOUSE]	Hspa5	1.01233
Q9CXW4	60S ribosomal protein L11 OS=Mus musculus GN=Rpl11 PE=1 SV=4 - [RL11_MOUSE]	Rpl11	1.01233
Q6PGG6	Guanine nucleotide-binding protein-like 3-like protein OS=Mus musculus GN=Gnl3l PE=1 SV=1 - [GNL3L_MOUSE]	Gnl3l	1.01233
P56480	ATP synthase subunit beta, mitochondrial OS=Mus musculus GN=Atp5b PE=1 SV=2 - [ATPB_MOUSE]	Atp5b	1.01233
Q80WJ7	Protein LYRIC OS=Mus musculus GN=Mtdh PE=1 SV=1 - [LYRIC_MOUSE]	Mtdh	1.012
P84084	ADP-ribosylation factor 5 OS=Mus musculus GN=Arf5 PE=1 SV=2 - [ARF5_MOUSE]	Arf5	1.012
A2AJI0	MAP7 domain-containing protein 1 OS=Mus musculus GN=Map7d1 PE=1 SV=1 - [MA7D1_MOUSE]	Map7d1	1.01133
Q9Z0D9	CX3C chemokine receptor 1 OS=Mus musculus GN=Cx3cr1 PE=1 SV=1 - [CX3C1_MOUSE]	Cx3cr1	1.01133
P14576	Signal recognition particle 54 kDa protein OS=Mus musculus GN=Srp54 PE=1 SV=2 - [SRP54_MOUSE]	Srp54	1.01133
Q76N33	AMSH-like protease OS=Mus musculus GN=Stambpl1 PE=1 SV=1 - [STALP_MOUSE]	Stambpl1	1.011
Q3UDE2	Tubulin--tyrosine ligase-like protein 12 OS=Mus musculus GN=Ttll12 PE=1 SV=1 - [TTL12_MOUSE]	Ttll12	1.011
P50544	Very long-chain specific acyl-CoA dehydrogenase, mitochondrial OS=Mus musculus GN=Acadvl PE=1 SV=3 - [ACADV_MOUSE]	Acadvl	1.01067
Q9EQ06	Estradiol 17-beta-dehydrogenase 11 OS=Mus musculus GN=Hsd17b11 PE=1 SV=1 - [DHB11_MOUSE]	Hsd17b11	1.01033
Q8R050	Eukaryotic peptide chain release factor GTP-binding subunit ERF3A OS=Mus musculus GN=Gspt1 PE=1 SV=2 - [ERF3A_MOUSE]	Gspt1	1.00967
Q99PU8	Putative ATP-dependent RNA helicase DHX30 OS=Mus musculus GN=Dhx30 PE=1 SV=1 - [DHX30_MOUSE]	Dhx30	1.00967
Q61166	Microtubule-associated protein RP/EB family member 1 OS=Mus musculus GN=Mapre1 PE=1 SV=3 - [MARE1_MOUSE]	Mapre1	1.00967
Q9EQH3	Vacuolar protein sorting-associated protein 35 OS=Mus musculus GN=Vps35 PE=1 SV=1 - [VPS35_MOUSE]	Vps35	1.00933
P14152	Malate dehydrogenase, cytoplasmic OS=Mus musculus GN=Mdh1 PE=1 SV=3 - [MDHC_MOUSE]	Mdh1	1.00933
Q8R0X7	Sphingosine-1-phosphate lyase 1 OS=Mus musculus GN=Sgpl1 PE=1 SV=1 - [SGPL1_MOUSE]	Sgpl1	1.00933
P18653	Ribosomal protein S6 kinase alpha-1 OS=Mus musculus GN=Rps6ka1 PE=1 SV=1 - [KS6A1_MOUSE]	Rps6ka1	1.009
P18654	Ribosomal protein S6 kinase alpha-3 OS=Mus musculus GN=Rps6ka3 PE=1 SV=2 - [KS6A3_MOUSE]	Rps6ka3	1.009
P14131	40S ribosomal protein S16 OS=Mus musculus GN=Rps16 PE=1 SV=4 - [RS16_MOUSE]	Rps16	1.009
Q80VW7	AT-hook-containing transcription factor OS=Mus musculus GN=Akna PE=1 SV=1 - [AKNA_MOUSE]	Akna	1.00867
Q9QYY0	GRB2-associated-binding protein 1 OS=Mus musculus GN=Gab1 PE=1 SV=2 - [GAB1_MOUSE]	Gab1	1.00867
Q99LB2	Dehydrogenase/reductase SDR family member 4 OS=Mus musculus GN=Dhrs4 PE=1 SV=3 - [DHRS4_MOUSE]	Dhrs4	1.00867
Q05920	Pyruvate carboxylase, mitochondrial OS=Mus musculus GN=Pc PE=1 SV=1 - [PYC_MOUSE]	Pc	1.00867
Q9CQD1	Ras-related protein Rab-5A OS=Mus musculus GN=Rab5a PE=1 SV=1 - [RAB5A_MOUSE]	Rab5a	1.00833
Q6P1F6	Serine/threonine-protein phosphatase 2A 55 kDa regulatory subunit B alpha isoform OS=Mus musculus GN=Ppp2r2a PE=1 SV=1 - [2ABA_MOUSE]	Ppp2r2a	1.00833
Q62351	Transferrin receptor protein 1 OS=Mus musculus GN=Tfrc PE=1 SV=1 - [TFR1_MOUSE]	Tfrc	1.00833
Q3UJU9	Regulator of microtubule dynamics protein 3 OS=Mus musculus GN=Rmdn3 PE=1 SV=2 - [RMD3_MOUSE]	Rmdn3	1.008
Q64152	Transcription factor BTF3 OS=Mus musculus GN=Btf3 PE=1 SV=3 - [BTF3_MOUSE]	Btf3	1.008
Q3UIA2	Rho GTPase-activating protein 17 OS=Mus musculus GN=Arhgap17 PE=1 SV=1 - [RHG17_MOUSE]	Arhgap17	1.008
Q8C163	Nuclease EXOG, mitochondrial OS=Mus musculus GN=Exog PE=1 SV=1 - [EXOG_MOUSE]	Exog	1.008
Q9JI75	Ribosyldihydronicotinamide dehydrogenase [quinone] OS=Mus musculus GN=Nqo2 PE=1 SV=3 - [NQO2_MOUSE]	Nqo2	1.008
Q80WT5	Aftiphilin OS=Mus musculus GN=Aftph PE=1 SV=2 - [AFTIN_MOUSE]	Aftph	1.008
Q8BVL3	Sorting nexin-17 OS=Mus musculus GN=Snx17 PE=1 SV=2 - [SNX17_MOUSE]	Snx17	1.00767
Q91WF7	Polyphosphoinositide phosphatase OS=Mus musculus GN=Fig4 PE=1 SV=1 - [FIG4_MOUSE]	Fig4	1.00767
Q6QD59	Vesicle transport protein SEC20 OS=Mus musculus GN=Bnip1 PE=1 SV=1 - [SEC20_MOUSE]	Bnip1	1.00767
Q78JE5	F-box only protein 22 OS=Mus musculus GN=Fbxo22 PE=1 SV=2 - [FBX22_MOUSE]	Fbxo22	1.00767
Q6A028	Switch-associated protein 70 OS=Mus musculus GN=Swap70 PE=1 SV=2 - [SWP70_MOUSE]	Swap70	1.00733
Q6ZWX6	Eukaryotic translation initiation factor 2 subunit 1 OS=Mus musculus GN=Eif2s1 PE=1 SV=3 - [IF2A_MOUSE]	Eif2s1	1.00733
Q91VW5	Golgin subfamily A member 4 OS=Mus musculus GN=Golga4 PE=1 SV=2 - [GOGA4_MOUSE]	Golga4	1.00667
Q9JKF1	Ras GTPase-activating-like protein IQGAP1 OS=Mus musculus GN=Iqgap1 PE=1 SV=2 - [IQGA1_MOUSE]	Iqgap1	1.006
Q9CQ80	Vacuolar protein-sorting-associated protein 25 OS=Mus musculus GN=Vps25 PE=1 SV=1 - [VPS25_MOUSE]	Vps25	1.006
Q01853	Transitional endoplasmic reticulum ATPase OS=Mus musculus GN=Vcp PE=1 SV=4 - [TERA_MOUSE]	Vcp	1.00567
P47791	Glutathione reductase, mitochondrial OS=Mus musculus GN=Gsr PE=1 SV=3 - [GSHR_MOUSE]	Gsr	1.00567
Q9ERL7	Glia maturation factor gamma OS=Mus musculus GN=Gmfg PE=1 SV=1 - [GMFG_MOUSE]	Gmfg	1.00567
P59325	Eukaryotic translation initiation factor 5 OS=Mus musculus GN=Eif5 PE=1 SV=1 - [IF5_MOUSE]	Eif5	1.00533
Q6ZWV3	60S ribosomal protein L10 OS=Mus musculus GN=Rpl10 PE=1 SV=3 - [RL10_MOUSE]	Rpl10	1.00467
P14211	Calreticulin OS=Mus musculus GN=Calr PE=1 SV=1 - [CALR_MOUSE]	Calr	1.00467
Q8BGB7	Enolase-phosphatase E1 OS=Mus musculus GN=Enoph1 PE=1 SV=1 - [ENOPH_MOUSE]	Enoph1	1.00433
P51410	60S ribosomal protein L9 OS=Mus musculus GN=Rpl9 PE=2 SV=2 - [RL9_MOUSE]	Rpl9	1.004
Q8BIE6	FERM domain-containing protein 4A OS=Mus musculus GN=Frmd4a PE=1 SV=2 - [FRM4A_MOUSE]	Frmd4a	1.004
Q61335	B-cell receptor-associated protein 31 OS=Mus musculus GN=Bcap31 PE=1 SV=4 - [BAP31_MOUSE]	Bcap31	1.004
P70698	CTP synthase 1 OS=Mus musculus GN=Ctps1 PE=1 SV=2 - [PYRG1_MOUSE]	Ctps1	1.00367
P12970	60S ribosomal protein L7a OS=Mus musculus GN=Rpl7a PE=1 SV=2 - [RL7A_MOUSE]	Rpl7a	1.00333
Q9R0N0	Galactokinase OS=Mus musculus GN=Galk1 PE=1 SV=2 - [GALK1_MOUSE]	Galk1	1.00267
Q99JY4	TraB domain-containing protein OS=Mus musculus GN=Trabd PE=1 SV=1 - [TRABD_MOUSE]	Trabd	1.002
Q9JHI5	Isovaleryl-CoA dehydrogenase, mitochondrial OS=Mus musculus GN=Ivd PE=1 SV=1 - [IVD_MOUSE]	Ivd	1.00167
Q9CX34	Protein SGT1 homolog OS=Mus musculus GN=Sugt1 PE=1 SV=3 - [SGT1_MOUSE]	Sugt1	1.00167
Q9QXX4	Calcium-binding mitochondrial carrier protein Aralar2 OS=Mus musculus GN=Slc25a13 PE=1 SV=1 - [CMC2_MOUSE]	Slc25a13	1.00133
O08738	Caspase-6 OS=Mus musculus GN=Casp6 PE=1 SV=1 - [CASP6_MOUSE]	Casp6	1.001
G5E829	Plasma membrane calcium-transporting ATPase 1 OS=Mus musculus GN=Atp2b1 PE=1 SV=1 - [AT2B1_MOUSE]	Atp2b1	1.001
Q7TSI3	Serine/threonine-protein phosphatase 6 regulatory subunit 1 OS=Mus musculus GN=Ppp6r1 PE=1 SV=1 - [PP6R1_MOUSE]	Ppp6r1	1.001
Q66GT5	Phosphatidylglycerophosphatase and protein-tyrosine phosphatase 1 OS=Mus musculus GN=Ptpmt1 PE=1 SV=1 - [PTPM1_MOUSE]	Ptpmt1	1.001
Q3UBX0	Transmembrane protein 109 OS=Mus musculus GN=Tmem109 PE=1 SV=2 - [TM109_MOUSE]	Tmem109	1.001
Q60715	Prolyl 4-hydroxylase subunit alpha-1 OS=Mus musculus GN=P4ha1 PE=1 SV=2 - [P4HA1_MOUSE]	P4ha1	1.00067
P17427	AP-2 complex subunit alpha-2 OS=Mus musculus GN=Ap2a2 PE=1 SV=2 - [AP2A2_MOUSE]	Ap2a2	1.00033
P22682	E3 ubiquitin-protein ligase CBL OS=Mus musculus GN=Cbl PE=1 SV=3 - [CBL_MOUSE]	Cbl	1.00033
Q61288	Serine/threonine-protein kinase receptor R3 OS=Mus musculus GN=Acvrl1 PE=1 SV=2 - [ACVL1_MOUSE]	Acvrl1	1.00033
Q8BK62	Olfactomedin-like protein 3 OS=Mus musculus GN=Olfml3 PE=2 SV=2 - [OLFL3_MOUSE]	Olfml3	1.00033
Q9Z0N1	Eukaryotic translation initiation factor 2 subunit 3, X-linked OS=Mus musculus GN=Eif2s3x PE=1 SV=2 - [IF2G_MOUSE]	Eif2s3x	1
Q61160	FAS-associated death domain protein OS=Mus musculus GN=Fadd PE=1 SV=1 - [FADD_MOUSE]	Fadd	1
Q922B2	Aspartate--tRNA ligase, cytoplasmic OS=Mus musculus GN=Dars PE=1 SV=2 - [SYDC_MOUSE]	Dars	0.999667
Q99MS7	EH domain-binding protein 1-like protein 1 OS=Mus musculus GN=Ehbp1l1 PE=1 SV=1 - [EH1L1_MOUSE]	Ehbp1l1	0.999667
Q9CQ60	6-phosphogluconolactonase OS=Mus musculus GN=Pgls PE=1 SV=1 - [6PGL_MOUSE]	Pgls	0.999667
Q7TSC1	Protein PRRC2A OS=Mus musculus GN=Prrc2a PE=1 SV=1 - [PRC2A_MOUSE]	Prrc2a	0.999
P67778	Prohibitin OS=Mus musculus GN=Phb PE=1 SV=1 - [PHB_MOUSE]	Phb	0.998333
P97454	Mothers against decapentaplegic homolog 5 OS=Mus musculus GN=Smad5 PE=1 SV=2 - [SMAD5_MOUSE]	Smad5	0.998333
Q91YI0	Argininosuccinate lyase OS=Mus musculus GN=Asl PE=1 SV=1 - [ARLY_MOUSE]	Asl	0.998
Q9CQM9	Glutaredoxin-3 OS=Mus musculus GN=Glrx3 PE=1 SV=1 - [GLRX3_MOUSE]	Glrx3	0.998
P47740	Fatty aldehyde dehydrogenase OS=Mus musculus GN=Aldh3a2 PE=1 SV=2 - [AL3A2_MOUSE]	Aldh3a2	0.997667
Q9Z1Z2	Serine-threonine kinase receptor-associated protein OS=Mus musculus GN=Strap PE=1 SV=2 - [STRAP_MOUSE]	Strap	0.997667
Q9DBC7	cAMP-dependent protein kinase type I-alpha regulatory subunit OS=Mus musculus GN=Prkar1a PE=1 SV=3 - [KAP0_MOUSE]	Prkar1a	0.997667
Q9D3S3	Sorting nexin-29 OS=Mus musculus GN=Snx29 PE=1 SV=2 - [SNX29_MOUSE]	Snx29	0.997333
Q9D666	SUN domain-containing protein 1 OS=Mus musculus GN=Sun1 PE=1 SV=2 - [SUN1_MOUSE]	Sun1	0.997333
Q9CRC8	Leucine-rich repeat-containing protein 40 OS=Mus musculus GN=Lrrc40 PE=1 SV=2 - [LRC40_MOUSE]	Lrrc40	0.997333
P63242	Eukaryotic translation initiation factor 5A-1 OS=Mus musculus GN=Eif5a PE=1 SV=2 - [IF5A1_MOUSE]	Eif5a	0.997
P27612	Phospholipase A-2-activating protein OS=Mus musculus GN=Plaa PE=1 SV=4 - [PLAP_MOUSE]	Plaa	0.997
Q91WU5	Arsenite methyltransferase OS=Mus musculus GN=As3mt PE=1 SV=2 - [AS3MT_MOUSE]	As3mt	0.997
Q91W59	RNA-binding motif, single-stranded-interacting protein 1 OS=Mus musculus GN=Rbms1 PE=1 SV=1 - [RBMS1_MOUSE]	Rbms1	0.997
Q6PGC1	ATP-dependent RNA helicase DHX29 OS=Mus musculus GN=Dhx29 PE=1 SV=1 - [DHX29_MOUSE]	Dhx29	0.997
Q6A065	Centrosomal protein of 170 kDa OS=Mus musculus GN=Cep170 PE=1 SV=2 - [CE170_MOUSE]	Cep170	0.996667
Q6ZQK5	Arf-GAP with coiled-coil, ANK repeat and PH domain-containing protein 2 OS=Mus musculus GN=Acap2 PE=1 SV=2 - [ACAP2_MOUSE]	Acap2	0.996333
Q99LI2	Chloride channel CLIC-like protein 1 OS=Mus musculus GN=Clcc1 PE=1 SV=1 - [CLCC1_MOUSE]	Clcc1	0.996333
Q8VE88	Protein FAM114A2 OS=Mus musculus GN=Fam114a2 PE=1 SV=2 - [F1142_MOUSE]	Fam114a2	0.996333
Q91YP3	Deoxyribose-phosphate aldolase OS=Mus musculus GN=Dera PE=1 SV=1 - [DEOC_MOUSE]	Dera	0.996
Q61470	Leukocyte antigen CD37 OS=Mus musculus GN=Cd37 PE=1 SV=1 - [CD37_MOUSE]	Cd37	0.996
Q8K0Q5	Rho GTPase-activating protein 18 OS=Mus musculus GN=Arhgap18 PE=1 SV=1 - [RHG18_MOUSE]	Arhgap18	0.995667
O55142	60S ribosomal protein L35a OS=Mus musculus GN=Rpl35a PE=1 SV=2 - [RL35A_MOUSE]	Rpl35a	0.995667
P62889	60S ribosomal protein L30 OS=Mus musculus GN=Rpl30 PE=1 SV=2 - [RL30_MOUSE]	Rpl30	0.995333
O70404	Vesicle-associated membrane protein 8 OS=Mus musculus GN=Vamp8 PE=1 SV=1 - [VAMP8_MOUSE]	Vamp8	0.995
O54984	ATPase Asna1 OS=Mus musculus GN=Asna1 PE=1 SV=2 - [ASNA_MOUSE]	Asna1	0.995
Q8K2Q7	BRO1 domain-containing protein BROX OS=Mus musculus GN=Brox PE=1 SV=1 - [BROX_MOUSE]	Brox	0.994667
Q5F2E7	Nuclear fragile X mental retardation-interacting protein 2 OS=Mus musculus GN=Nufip2 PE=1 SV=1 - [NUFP2_MOUSE]	Nufip2	0.994667
Q8BJY1	26S proteasome non-ATPase regulatory subunit 5 OS=Mus musculus GN=Psmd5 PE=1 SV=4 - [PSMD5_MOUSE]	Psmd5	0.994667
Q8K1Z0	Ubiquinone biosynthesis protein COQ9, mitochondrial OS=Mus musculus GN=Coq9 PE=1 SV=1 - [COQ9_MOUSE]	Coq9	0.994333
Q9WTU0	Lysine-specific demethylase PHF2 OS=Mus musculus GN=Phf2 PE=1 SV=2 - [PHF2_MOUSE]	Phf2	0.994333
Q9CZR8	Elongation factor Ts, mitochondrial OS=Mus musculus GN=Tsfm PE=1 SV=1 - [EFTS_MOUSE]	Tsfm	0.994333
Q9D1G1	Ras-related protein Rab-1B OS=Mus musculus GN=Rab1b PE=1 SV=1 - [RAB1B_MOUSE]	Rab1b	0.994
Q80VQ0	Aldehyde dehydrogenase family 3 member B1 OS=Mus musculus GN=Aldh3b1 PE=1 SV=1 - [AL3B1_MOUSE]	Aldh3b1	0.993
Q5EG47	5'-AMP-activated protein kinase catalytic subunit alpha-1 OS=Mus musculus GN=Prkaa1 PE=1 SV=2 - [AAPK1_MOUSE]	Prkaa1	0.993
Q8BG07	Phospholipase D4 OS=Mus musculus GN=Pld4 PE=1 SV=1 - [PLD4_MOUSE]	Pld4	0.992667
Q8BVW0	Neutral alpha-glucosidase C OS=Mus musculus GN=Ganc PE=1 SV=2 - [GANC_MOUSE]	Ganc	0.992333
Q99L45	Eukaryotic translation initiation factor 2 subunit 2 OS=Mus musculus GN=Eif2s2 PE=1 SV=1 - [IF2B_MOUSE]	Eif2s2	0.992333
Q62418	Drebrin-like protein OS=Mus musculus GN=Dbnl PE=1 SV=2 - [DBNL_MOUSE]	Dbnl	0.992333
Q8VBT6	Apolipoprotein B receptor OS=Mus musculus GN=Apobr PE=1 SV=1 - [APOBR_MOUSE]	Apobr	0.992
Q8BTX9	Inactive hydroxysteroid dehydrogenase-like protein 1 OS=Mus musculus GN=Hsdl1 PE=1 SV=1 - [HSDL1_MOUSE]	Hsdl1	0.991667
Q9WUA2	Phenylalanine--tRNA ligase beta subunit OS=Mus musculus GN=Farsb PE=1 SV=2 - [SYFB_MOUSE]	Farsb	0.991667
Q6NZC7	SEC23-interacting protein OS=Mus musculus GN=Sec23ip PE=1 SV=2 - [S23IP_MOUSE]	Sec23ip	0.991
Q64430	Copper-transporting ATPase 1 OS=Mus musculus GN=Atp7a PE=1 SV=3 - [ATP7A_MOUSE]	Atp7a	0.990667
Q9D404	3-oxoacyl-[acyl-carrier-protein] synthase, mitochondrial OS=Mus musculus GN=Oxsm PE=1 SV=1 - [OXSM_MOUSE]	Oxsm	0.990333
Q91ZR1	Ras-related protein Rab-4B OS=Mus musculus GN=Rab4b PE=1 SV=2 - [RAB4B_MOUSE]	Rab4b	0.990333
Q8BK72	28S ribosomal protein S27, mitochondrial OS=Mus musculus GN=Mrps27 PE=1 SV=2 - [RT27_MOUSE]	Mrps27	0.990333
P62046	Leucine-rich repeat and calponin homology domain-containing protein 1 OS=Mus musculus GN=Lrch1 PE=1 SV=2 - [LRCH1_MOUSE]	Lrch1	0.99
P40630	Transcription factor A, mitochondrial OS=Mus musculus GN=Tfam PE=1 SV=2 - [TFAM_MOUSE]	Tfam	0.989667
Q8VDC1	FYVE and coiled-coil domain-containing protein 1 OS=Mus musculus GN=Fyco1 PE=1 SV=1 - [FYCO1_MOUSE]	Fyco1	0.989667
Q9JKF7	39S ribosomal protein L39, mitochondrial OS=Mus musculus GN=Mrpl39 PE=1 SV=4 - [RM39_MOUSE]	Mrpl39	0.989333
Q9Z1R2	Large proline-rich protein BAG6 OS=Mus musculus GN=Bag6 PE=1 SV=1 - [BAG6_MOUSE]	Bag6	0.989333
Q9DCL9	Multifunctional protein ADE2 OS=Mus musculus GN=Paics PE=1 SV=4 - [PUR6_MOUSE]	Paics	0.989
Q62448	Eukaryotic translation initiation factor 4 gamma 2 OS=Mus musculus GN=Eif4g2 PE=1 SV=2 - [IF4G2_MOUSE]	Eif4g2	0.989
Q9CZ42	ATP-dependent (S)-NAD(P)H-hydrate dehydratase OS=Mus musculus GN=Naxd PE=1 SV=1 - [NNRD_MOUSE]	Carkd	0.989
Q3U0S6	Ras-interacting protein 1 OS=Mus musculus GN=Rasip1 PE=1 SV=3 - [RAIN_MOUSE]	Rasip1	0.989
P61750	ADP-ribosylation factor 4 OS=Mus musculus GN=Arf4 PE=1 SV=2 - [ARF4_MOUSE]	Arf4	0.989
P09581	Macrophage colony-stimulating factor 1 receptor OS=Mus musculus GN=Csf1r PE=1 SV=3 - [CSF1R_MOUSE]	Csf1r	0.988667
Q9CR57	60S ribosomal protein L14 OS=Mus musculus GN=Rpl14 PE=1 SV=3 - [RL14_MOUSE]	Rpl14	0.988667
Q8BY35	FYVE, RhoGEF and PH domain-containing protein 2 OS=Mus musculus GN=Fgd2 PE=1 SV=1 - [FGD2_MOUSE]	Fgd2	0.988
P50247	Adenosylhomocysteinase OS=Mus musculus GN=Ahcy PE=1 SV=3 - [SAHH_MOUSE]	Ahcy	0.988
O35129	Prohibitin-2 OS=Mus musculus GN=Phb2 PE=1 SV=1 - [PHB2_MOUSE]	Phb2	0.987667
P63038	60 kDa heat shock protein, mitochondrial OS=Mus musculus GN=Hspd1 PE=1 SV=1 - [CH60_MOUSE]	Hspd1	0.987667
Q9Z2D1	Myotubularin-related protein 2 OS=Mus musculus GN=Mtmr2 PE=1 SV=3 - [MTMR2_MOUSE]	Mtmr2	0.987667
P97351	40S ribosomal protein S3a OS=Mus musculus GN=Rps3a PE=1 SV=3 - [RS3A_MOUSE]	Rps3a	0.987
Q8BM72	Heat shock 70 kDa protein 13 OS=Mus musculus GN=Hspa13 PE=1 SV=1 - [HSP13_MOUSE]	Hspa13	0.987
Q8K1H1	Tudor domain-containing protein 7 OS=Mus musculus GN=Tdrd7 PE=1 SV=1 - [TDRD7_MOUSE]	Tdrd7	0.986667
Q99KV1	DnaJ homolog subfamily B member 11 OS=Mus musculus GN=Dnajb11 PE=1 SV=1 - [DJB11_MOUSE]	Dnajb11	0.986667
Q8BWM0	Prostaglandin E synthase 2 OS=Mus musculus GN=Ptges2 PE=1 SV=3 - [PGES2_MOUSE]	Ptges2	0.986667
O88544	COP9 signalosome complex subunit 4 OS=Mus musculus GN=Cops4 PE=1 SV=1 - [CSN4_MOUSE]	Cops4	0.986333
Q9EPB4	Apoptosis-associated speck-like protein containing a CARD OS=Mus musculus GN=Pycard PE=1 SV=1 - [ASC_MOUSE]	Pycard	0.986333
O08663	Methionine aminopeptidase 2 OS=Mus musculus GN=Metap2 PE=1 SV=1 - [MAP2_MOUSE]	Metap2	0.986
P12367	cAMP-dependent protein kinase type II-alpha regulatory subunit OS=Mus musculus GN=Prkar2a PE=1 SV=2 - [KAP2_MOUSE]	Prkar2a	0.986
Q8C5H8	NAD kinase 2, mitochondrial OS=Mus musculus GN=Nadk2 PE=1 SV=2 - [NAKD2_MOUSE]	Nadk2	0.985667
Q8JZV7	N-acetylglucosamine-6-phosphate deacetylase OS=Mus musculus GN=Amdhd2 PE=1 SV=1 - [NAGA_MOUSE]	Amdhd2	0.985667
Q9EPU0	Regulator of nonsense transcripts 1 OS=Mus musculus GN=Upf1 PE=1 SV=2 - [RENT1_MOUSE]	Upf1	0.985667
P30999	Catenin delta-1 OS=Mus musculus GN=Ctnnd1 PE=1 SV=2 - [CTND1_MOUSE]	Ctnnd1	0.985667
Q8K1R7	Serine/threonine-protein kinase Nek9 OS=Mus musculus GN=Nek9 PE=1 SV=2 - [NEK9_MOUSE]	Nek9	0.985333
Q6A0A9	Constitutive coactivator of PPAR-gamma-like protein 1 OS=Mus musculus GN=FAM120A PE=1 SV=2 - [F120A_MOUSE]	FAM120A	0.985
Q8N7N5	DDB1- and CUL4-associated factor 8 OS=Mus musculus GN=Dcaf8 PE=1 SV=1 - [DCAF8_MOUSE]	Dcaf8	0.985
Q8R5H1	Ubiquitin carboxyl-terminal hydrolase 15 OS=Mus musculus GN=Usp15 PE=1 SV=1 - [UBP15_MOUSE]	Usp15	0.984667
Q6PIJ4	Nuclear factor related to kappa-B-binding protein OS=Mus musculus GN=Nfrkb PE=1 SV=1 - [NFRKB_MOUSE]	Nfrkb	0.984667
Q99LR1	Monoacylglycerol lipase ABHD12 OS=Mus musculus GN=Abhd12 PE=1 SV=2 - [ABD12_MOUSE]	Abhd12	0.984667
Q5SSK3	Transcription elongation factor, mitochondrial OS=Mus musculus GN=Tefm PE=1 SV=1 - [TEFM_MOUSE]	Tefm	0.984
Q9QXB9	Developmentally-regulated GTP-binding protein 2 OS=Mus musculus GN=Drg2 PE=1 SV=1 - [DRG2_MOUSE]	Drg2	0.983333
Q9JHG7	Phosphatidylinositol 4,5-bisphosphate 3-kinase catalytic subunit gamma isoform OS=Mus musculus GN=Pik3cg PE=1 SV=2 - [PK3CG_MOUSE]	Pik3cg	0.983
Q5SUA5	Unconventional myosin-Ig OS=Mus musculus GN=Myo1g PE=1 SV=1 - [MYO1G_MOUSE]	Myo1g	0.983
P70313	Nitric oxide synthase, endothelial OS=Mus musculus GN=Nos3 PE=1 SV=4 - [NOS3_MOUSE]	Nos3	0.982667
Q9WUD1	STIP1 homology and U box-containing protein 1 OS=Mus musculus GN=Stub1 PE=1 SV=1 - [CHIP_MOUSE]	Stub1	0.982667
Q9CZX8	40S ribosomal protein S19 OS=Mus musculus GN=Rps19 PE=1 SV=3 - [RS19_MOUSE]	Rps19	0.982333
Q9D0I9	Arginine--tRNA ligase, cytoplasmic OS=Mus musculus GN=Rars PE=1 SV=2 - [SYRC_MOUSE]	Rars	0.982333
Q8BYA0	Tubulin-specific chaperone D OS=Mus musculus GN=Tbcd PE=1 SV=1 - [TBCD_MOUSE]	Tbcd	0.982333
Q9DCG9	Multifunctional methyltransferase subunit TRM112-like protein OS=Mus musculus GN=Trmt112 PE=1 SV=1 - [TR112_MOUSE]	Trmt112	0.982
P59279	Ras-related protein Rab-2B OS=Mus musculus GN=Rab2b PE=1 SV=1 - [RAB2B_MOUSE]	Rab2b	0.982
P50295	Arylamine N-acetyltransferase 2 OS=Mus musculus GN=Nat2 PE=1 SV=1 - [ARY2_MOUSE]	Nat2	0.981333
Q9Z2G6	Protein sel-1 homolog 1 OS=Mus musculus GN=Sel1l PE=1 SV=2 - [SE1L1_MOUSE]	Sel1l	0.981333
Q9D662	Protein transport protein Sec23B OS=Mus musculus GN=Sec23b PE=1 SV=1 - [SC23B_MOUSE]	Sec23b	0.981
Q8K1X1	WD repeat-containing protein 11 OS=Mus musculus GN=Wdr11 PE=1 SV=1 - [WDR11_MOUSE]	Wdr11	0.980667
Q9CWF2	Tubulin beta-2B chain OS=Mus musculus GN=Tubb2b PE=1 SV=1 - [TBB2B_MOUSE]	Tubb2b	0.980333
Q9CRD0	OCIA domain-containing protein 1 OS=Mus musculus GN=Ociad1 PE=1 SV=1 - [OCAD1_MOUSE]	Ociad1	0.980333
Q922B9	Sperm-specific antigen 2 homolog OS=Mus musculus GN=Ssfa2 PE=1 SV=3 - [SSFA2_MOUSE]	Ssfa2	0.98
Q9CYW4	Haloacid dehalogenase-like hydrolase domain-containing protein 3 OS=Mus musculus GN=Hdhd3 PE=1 SV=1 - [HDHD3_MOUSE]	Hdhd3	0.98
Q6ZQ38	Cullin-associated NEDD8-dissociated protein 1 OS=Mus musculus GN=Cand1 PE=1 SV=2 - [CAND1_MOUSE]	Cand1	0.979667
Q8C561	LMBR1 domain-containing protein 2 OS=Mus musculus GN=Lmbrd2 PE=1 SV=1 - [LMBD2_MOUSE]	Lmbrd2	0.979667
O35658	Complement component 1 Q subcomponent-binding protein, mitochondrial OS=Mus musculus GN=C1qbp PE=1 SV=1 - [C1QBP_MOUSE]	C1qbp	0.979333
P37040	NADPH--cytochrome P450 reductase OS=Mus musculus GN=Por PE=1 SV=2 - [NCPR_MOUSE]	Por	0.979333
P53811	Phosphatidylinositol transfer protein beta isoform OS=Mus musculus GN=Pitpnb PE=1 SV=2 - [PIPNB_MOUSE]	Pitpnb	0.979333
Q8VE19	WD repeat-containing protein mio OS=Mus musculus GN=Mios PE=1 SV=2 - [MIO_MOUSE]	Mios	0.979333
Q9CZU6	Citrate synthase, mitochondrial OS=Mus musculus GN=Cs PE=1 SV=1 - [CISY_MOUSE]	Cs	0.978333
Q78ZA7	Nucleosome assembly protein 1-like 4 OS=Mus musculus GN=Nap1l4 PE=1 SV=1 - [NP1L4_MOUSE]	Nap1l4	0.978333
Q5U4C3	Splicing factor, arginine/serine-rich 19 OS=Mus musculus GN=Scaf1 PE=1 SV=1 - [SFR19_MOUSE]	Scaf1	0.978333
O55098	Serine/threonine-protein kinase 10 OS=Mus musculus GN=Stk10 PE=1 SV=2 - [STK10_MOUSE]	Stk10	0.978
Q9CWJ9	Bifunctional purine biosynthesis protein PURH OS=Mus musculus GN=Atic PE=1 SV=2 - [PUR9_MOUSE]	Atic	0.978
P25799	Nuclear factor NF-kappa-B p105 subunit OS=Mus musculus GN=Nfkb1 PE=1 SV=2 - [NFKB1_MOUSE]	Nfkb1	0.978
P46467	Vacuolar protein sorting-associated protein 4B OS=Mus musculus GN=Vps4b PE=1 SV=2 - [VPS4B_MOUSE]	Vps4b	0.977667
Q9Z2U0	Proteasome subunit alpha type-7 OS=Mus musculus GN=Psma7 PE=1 SV=1 - [PSA7_MOUSE]	Psma7	0.977667
Q9CQ22	Ragulator complex protein LAMTOR1 OS=Mus musculus GN=Lamtor1 PE=1 SV=1 - [LTOR1_MOUSE]	Lamtor1	0.977333
Q8BU30	Isoleucine--tRNA ligase, cytoplasmic OS=Mus musculus GN=Iars PE=1 SV=2 - [SYIC_MOUSE]	Iars	0.977
Q61035	Histidine--tRNA ligase, cytoplasmic OS=Mus musculus GN=Hars PE=1 SV=2 - [SYHC_MOUSE]	Hars	0.976667
P34022	Ran-specific GTPase-activating protein OS=Mus musculus GN=Ranbp1 PE=1 SV=2 - [RANG_MOUSE]	Ranbp1	0.976333
Q8BH58	TIP41-like protein OS=Mus musculus GN=Tiprl PE=1 SV=1 - [TIPRL_MOUSE]	Tiprl	0.976333
Q99KP3	Lambda-crystallin homolog OS=Mus musculus GN=Cryl1 PE=1 SV=3 - [CRYL1_MOUSE]	Cryl1	0.976333
Q9DCD0	6-phosphogluconate dehydrogenase, decarboxylating OS=Mus musculus GN=Pgd PE=1 SV=3 - [6PGD_MOUSE]	Pgd	0.976
Q9Z280	Phospholipase D1 OS=Mus musculus GN=Pld1 PE=2 SV=1 - [PLD1_MOUSE]	Pld1	0.976
O70251	Elongation factor 1-beta OS=Mus musculus GN=Eef1b PE=1 SV=5 - [EF1B_MOUSE]	Eef1b	0.976
Q01405	Protein transport protein Sec23A OS=Mus musculus GN=Sec23a PE=1 SV=2 - [SC23A_MOUSE]	Sec23a	0.976
Q8BGC4	Prostaglandin reductase-3 OS=Mus musculus GN=Zadh2 PE=1 SV=1 - [PTGR3_MOUSE]	Zadh2	0.975667
P47713	Cytosolic phospholipase A2 OS=Mus musculus GN=Pla2g4a PE=1 SV=1 - [PA24A_MOUSE]	Pla2g4a	0.975
Q68FD5	Clathrin heavy chain 1 OS=Mus musculus GN=Cltc PE=1 SV=3 - [CLH1_MOUSE]	Cltc	0.974667
P51881	ADP/ATP translocase 2 OS=Mus musculus GN=Slc25a5 PE=1 SV=3 - [ADT2_MOUSE]	Slc25a5	0.974667
Q99KY4	Cyclin-G-associated kinase OS=Mus musculus GN=Gak PE=1 SV=2 - [GAK_MOUSE]	Gak	0.974667
Q7TQK5	Coiled-coil domain-containing protein 93 OS=Mus musculus GN=Ccdc93 PE=1 SV=1 - [CCD93_MOUSE]	Ccdc93	0.974333
P70398	Probable ubiquitin carboxyl-terminal hydrolase FAF-X OS=Mus musculus GN=Usp9x PE=1 SV=2 - [USP9X_MOUSE]	Usp9x	0.973667
Q9QYA2	Mitochondrial import receptor subunit TOM40 homolog OS=Mus musculus GN=Tomm40 PE=1 SV=3 - [TOM40_MOUSE]	Tomm40	0.973667
P50136	2-oxoisovalerate dehydrogenase subunit alpha, mitochondrial OS=Mus musculus GN=Bckdha PE=1 SV=1 - [ODBA_MOUSE]	Bckdha	0.973333
O89079	Coatomer subunit epsilon OS=Mus musculus GN=Cope PE=1 SV=3 - [COPE_MOUSE]	Cope	0.973
Q6WVG3	BTB/POZ domain-containing protein KCTD12 OS=Mus musculus GN=Kctd12 PE=1 SV=1 - [KCD12_MOUSE]	Kctd12	0.973
Q80U87	Ubiquitin carboxyl-terminal hydrolase 8 OS=Mus musculus GN=Usp8 PE=1 SV=2 - [UBP8_MOUSE]	Usp8	0.972667
Q3UVL4	Vacuolar protein sorting-associated protein 51 homolog OS=Mus musculus GN=Vps51 PE=1 SV=2 - [VPS51_MOUSE]	Vps51	0.972667
P82343	N-acylglucosamine 2-epimerase OS=Mus musculus GN=Renbp PE=1 SV=3 - [RENBP_MOUSE]	Renbp	0.972667
Q9CPW4	Actin-related protein 2/3 complex subunit 5 OS=Mus musculus GN=Arpc5 PE=1 SV=3 - [ARPC5_MOUSE]	Arpc5	0.972333
Q80T85	DDB1- and CUL4-associated factor 5 OS=Mus musculus GN=Dcaf5 PE=1 SV=2 - [DCAF5_MOUSE]	Dcaf5	0.972333
Q8K3J1	NADH dehydrogenase [ubiquinone] iron-sulfur protein 8, mitochondrial OS=Mus musculus GN=Ndufs8 PE=1 SV=1 - [NDUS8_MOUSE]	Ndufs8	0.972
Q6IRU2	Tropomyosin alpha-4 chain OS=Mus musculus GN=Tpm4 PE=1 SV=3 - [TPM4_MOUSE]	Tpm4	0.971333
Q8BMI3	ADP-ribosylation factor-binding protein GGA3 OS=Mus musculus GN=Gga3 PE=1 SV=2 - [GGA3_MOUSE]	Gga3	0.971333
P54071	Isocitrate dehydrogenase [NADP], mitochondrial OS=Mus musculus GN=Idh2 PE=1 SV=3 - [IDHP_MOUSE]	Idh2	0.971
Q3UDK1	TRAF-type zinc finger domain-containing protein 1 OS=Mus musculus GN=Trafd1 PE=1 SV=1 - [TRAD1_MOUSE]	Trafd1	0.971
Q8K330	Protein phosphatase Slingshot homolog 3 OS=Mus musculus GN=Ssh3 PE=1 SV=1 - [SSH3_MOUSE]	Ssh3	0.970667
Q8BMS1	Trifunctional enzyme subunit alpha, mitochondrial OS=Mus musculus GN=Hadha PE=1 SV=1 - [ECHA_MOUSE]	Hadha	0.970667
Q99JX4	Eukaryotic translation initiation factor 3 subunit M OS=Mus musculus GN=Eif3m PE=1 SV=1 - [EIF3M_MOUSE]	Eif3m	0.970333
Q8CI75	DIS3-like exonuclease 2 OS=Mus musculus GN=Dis3l2 PE=1 SV=1 - [DI3L2_MOUSE]	Dis3l2	0.970333
Q5FWK3	Rho GTPase-activating protein 1 OS=Mus musculus GN=Arhgap1 PE=1 SV=1 - [RHG01_MOUSE]	Arhgap1	0.97
Q03347	Runt-related transcription factor 1 OS=Mus musculus GN=Runx1 PE=1 SV=1 - [RUNX1_MOUSE]	Runx1	0.97
Q6PHQ8	N-alpha-acetyltransferase 35, NatC auxiliary subunit OS=Mus musculus GN=Naa35 PE=1 SV=1 - [NAA35_MOUSE]	Naa35	0.969
Q3TYA6	M-phase phosphoprotein 8 OS=Mus musculus GN=Mphosph8 PE=1 SV=1 - [MPP8_MOUSE]	Mphosph8	0.969
O54833	Casein kinase II subunit alpha' OS=Mus musculus GN=Csnk2a2 PE=1 SV=1 - [CSK22_MOUSE]	Csnk2a2	0.968667
Q91WQ3	Tyrosine--tRNA ligase, cytoplasmic OS=Mus musculus GN=Yars PE=1 SV=3 - [SYYC_MOUSE]	Yars	0.968333
Q8K0H5	Transcription initiation factor TFIID subunit 10 OS=Mus musculus GN=Taf10 PE=1 SV=1 - [TAF10_MOUSE]	Taf10	0.968333
Q8VI36	Paxillin OS=Mus musculus GN=Pxn PE=1 SV=1 - [PAXI_MOUSE]	Pxn	0.968
P38647	Stress-70 protein, mitochondrial OS=Mus musculus GN=Hspa9 PE=1 SV=3 - [GRP75_MOUSE]	Hspa9	0.967667
Q9Z2I0	LETM1 and EF-hand domain-containing protein 1, mitochondrial OS=Mus musculus GN=Letm1 PE=1 SV=1 - [LETM1_MOUSE]	Letm1	0.967333
Q9D8S3	ADP-ribosylation factor GTPase-activating protein 3 OS=Mus musculus GN=Arfgap3 PE=1 SV=2 - [ARFG3_MOUSE]	Arfgap3	0.967
Q9JHJ0	Tropomodulin-3 OS=Mus musculus GN=Tmod3 PE=1 SV=1 - [TMOD3_MOUSE]	Tmod3	0.967
Q9CQQ7	ATP synthase F(0) complex subunit B1, mitochondrial OS=Mus musculus GN=Atp5f1 PE=1 SV=1 - [AT5F1_MOUSE]	Atp5f1	0.967
P55302	Alpha-2-macroglobulin receptor-associated protein OS=Mus musculus GN=Lrpap1 PE=1 SV=1 - [AMRP_MOUSE]	Lrpap1	0.966667
P49710	Hematopoietic lineage cell-specific protein OS=Mus musculus GN=Hcls1 PE=1 SV=2 - [HCLS1_MOUSE]	Hcls1	0.966667
D3YZP9	Coiled-coil domain-containing protein 6 OS=Mus musculus GN=Ccdc6 PE=1 SV=1 - [CCDC6_MOUSE]	Ccdc6	0.966333
P30416	Peptidyl-prolyl cis-trans isomerase FKBP4 OS=Mus musculus GN=Fkbp4 PE=1 SV=5 - [FKBP4_MOUSE]	Fkbp4	0.966
O70503	Very-long-chain 3-oxoacyl-CoA reductase OS=Mus musculus GN=Hsd17b12 PE=1 SV=1 - [DHB12_MOUSE]	Hsd17b12	0.966
Q8K411	Presequence protease, mitochondrial OS=Mus musculus GN=Pitrm1 PE=1 SV=1 - [PREP_MOUSE]	Pitrm1	0.966
P45952	Medium-chain specific acyl-CoA dehydrogenase, mitochondrial OS=Mus musculus GN=Acadm PE=1 SV=1 - [ACADM_MOUSE]	Acadm	0.965667
Q8BMJ2	Leucine--tRNA ligase, cytoplasmic OS=Mus musculus GN=Lars PE=1 SV=2 - [SYLC_MOUSE]	Lars	0.964667
Q8C754	Vacuolar protein sorting-associated protein 52 homolog OS=Mus musculus GN=Vps52 PE=1 SV=1 - [VPS52_MOUSE]	Vps52	0.964667
Q64518	Sarcoplasmic/endoplasmic reticulum calcium ATPase 3 OS=Mus musculus GN=Atp2a3 PE=1 SV=3 - [AT2A3_MOUSE]	Atp2a3	0.964667
P26350	Prothymosin alpha OS=Mus musculus GN=Ptma PE=1 SV=2 - [PTMA_MOUSE]	Ptma	0.964333
Q9CQH3	NADH dehydrogenase [ubiquinone] 1 beta subcomplex subunit 5, mitochondrial OS=Mus musculus GN=Ndufb5 PE=1 SV=1 - [NDUB5_MOUSE]	Ndufb5	0.964333
P80315	T-complex protein 1 subunit delta OS=Mus musculus GN=Cct4 PE=1 SV=3 - [TCPD_MOUSE]	Cct4	0.964
O08586	Phosphatidylinositol 3,4,5-trisphosphate 3-phosphatase and dual-specificity protein phosphatase PTEN OS=Mus musculus GN=Pten PE=1 SV=1 - [PTEN_MOUSE]	Pten	0.964
Q9D3B1	Very-long-chain (3R)-3-hydroxyacyl-CoA dehydratase 2 OS=Mus musculus GN=Hacd2 PE=1 SV=1 - [HACD2_MOUSE]	Hacd2	0.964
P38060	Hydroxymethylglutaryl-CoA lyase, mitochondrial OS=Mus musculus GN=Hmgcl PE=1 SV=2 - [HMGCL_MOUSE]	Hmgcl	0.963333
Q9JHQ5	Leucine zipper transcription factor-like protein 1 OS=Mus musculus GN=Lztfl1 PE=1 SV=1 - [LZTL1_MOUSE]	Lztfl1	0.963333
Q6Y685	Transforming acidic coiled-coil-containing protein 1 OS=Mus musculus GN=Tacc1 PE=1 SV=1 - [TACC1_MOUSE]	Tacc1	0.962667
O70305	Ataxin-2 OS=Mus musculus GN=Atxn2 PE=1 SV=1 - [ATX2_MOUSE]	Atxn2	0.962
Q4LDD4	Arf-GAP with Rho-GAP domain, ANK repeat and PH domain-containing protein 1 OS=Mus musculus GN=Arap1 PE=1 SV=2 - [ARAP1_MOUSE]	Arap1	0.961333
P62245	40S ribosomal protein S15a OS=Mus musculus GN=Rps15a PE=1 SV=2 - [RS15A_MOUSE]	Rps15a	0.961
Q7TT37	Elongator complex protein 1 OS=Mus musculus GN=Ikbkap PE=1 SV=2 - [ELP1_MOUSE]	Ikbkap	0.961
Q640M1	U3 small nucleolar RNA-associated protein 14 homolog A OS=Mus musculus GN=Utp14a PE=1 SV=1 - [UT14A_MOUSE]	Utp14a	0.960667
Q64514	Tripeptidyl-peptidase 2 OS=Mus musculus GN=Tpp2 PE=1 SV=3 - [TPP2_MOUSE]	Tpp2	0.960333
P68040	Receptor of activated protein C kinase 1 OS=Mus musculus GN=Rack1 PE=1 SV=3 - [RACK1_MOUSE]	Gnb2l1	0.960333
P83887	Tubulin gamma-1 chain OS=Mus musculus GN=Tubg1 PE=1 SV=1 - [TBG1_MOUSE]	Tubg1	0.960333
Q8BRT1	CLIP-associating protein 2 OS=Mus musculus GN=Clasp2 PE=1 SV=1 - [CLAP2_MOUSE]	Clasp2	0.96
Q9QXJ4	ADP-ribosylation factor-like protein 10 OS=Mus musculus GN=Arl10 PE=1 SV=2 - [ARL10_MOUSE]	Arl10	0.96
Q3UHX2	28 kDa heat- and acid-stable phosphoprotein OS=Mus musculus GN=Pdap1 PE=1 SV=1 - [HAP28_MOUSE]	Pdap1	0.959667
Q9DBL1	Short/branched chain specific acyl-CoA dehydrogenase, mitochondrial OS=Mus musculus GN=Acadsb PE=1 SV=1 - [ACDSB_MOUSE]	Acadsb	0.959333
O08739	AMP deaminase 3 OS=Mus musculus GN=Ampd3 PE=1 SV=2 - [AMPD3_MOUSE]	Ampd3	0.959333
P70261	Paladin OS=Mus musculus GN=Pald1 PE=1 SV=1 - [PALD_MOUSE]	Pald1	0.959333
Q9EQQ9	Protein O-GlcNAcase OS=Mus musculus GN=Mgea5 PE=1 SV=2 - [OGA_MOUSE]	Mgea5	0.958667
Q8VD75	Huntingtin-interacting protein 1 OS=Mus musculus GN=Hip1 PE=1 SV=2 - [HIP1_MOUSE]	Hip1	0.958667
Q9JLV5	Cullin-3 OS=Mus musculus GN=Cul3 PE=1 SV=1 - [CUL3_MOUSE]	Cul3	0.958333
O35857	Mitochondrial import inner membrane translocase subunit TIM44 OS=Mus musculus GN=Timm44 PE=1 SV=2 - [TIM44_MOUSE]	Timm44	0.958333
Q9WTK3	Glycosylphosphatidylinositol anchor attachment 1 protein OS=Mus musculus GN=Gpaa1 PE=1 SV=3 - [GPAA1_MOUSE]	Gpaa1	0.958333
Q6PNC0	DmX-like protein 1 OS=Mus musculus GN=Dmxl1 PE=1 SV=1 - [DMXL1_MOUSE]	Dmxl1	0.958
Q9DCN2	NADH-cytochrome b5 reductase 3 OS=Mus musculus GN=Cyb5r3 PE=1 SV=3 - [NB5R3_MOUSE]	Cyb5r3	0.958
Q9CX00	IST1 homolog OS=Mus musculus GN=Ist1 PE=1 SV=1 - [IST1_MOUSE]	Ist1	0.958
Q8VDQ1	Prostaglandin reductase 2 OS=Mus musculus GN=Ptgr2 PE=1 SV=2 - [PTGR2_MOUSE]	Ptgr2	0.957667
Q61739	Integrin alpha-6 OS=Mus musculus GN=Itga6 PE=1 SV=3 - [ITA6_MOUSE]	Itga6	0.957333
P40336	Vacuolar protein sorting-associated protein 26A OS=Mus musculus GN=Vps26a PE=1 SV=1 - [VP26A_MOUSE]	Vps26a	0.957333
P27659	60S ribosomal protein L3 OS=Mus musculus GN=Rpl3 PE=1 SV=3 - [RL3_MOUSE]	Rpl3	0.957
Q91YQ1	Ras-related protein Rab-7L1 OS=Mus musculus GN=Rab29 PE=1 SV=1 - [RAB7L_MOUSE]	Rab29	0.957
Q68FL6	Methionine--tRNA ligase, cytoplasmic OS=Mus musculus GN=Mars PE=1 SV=1 - [SYMC_MOUSE]	Mars	0.957
Q8BVE3	V-type proton ATPase subunit H OS=Mus musculus GN=Atp6v1h PE=1 SV=1 - [VATH_MOUSE]	Atp6v1h	0.956667
Q9CQ48	NudC domain-containing protein 2 OS=Mus musculus GN=Nudcd2 PE=1 SV=1 - [NUDC2_MOUSE]	Nudcd2	0.956667
Q91V92	ATP-citrate synthase OS=Mus musculus GN=Acly PE=1 SV=1 - [ACLY_MOUSE]	Acly	0.956667
Q61210	Rho guanine nucleotide exchange factor 1 OS=Mus musculus GN=Arhgef1 PE=1 SV=2 - [ARHG1_MOUSE]	Arhgef1	0.956333
Q9Z0P5	Twinfilin-2 OS=Mus musculus GN=Twf2 PE=1 SV=1 - [TWF2_MOUSE]	Twf2	0.956333
P42125	Enoyl-CoA delta isomerase 1, mitochondrial OS=Mus musculus GN=Eci1 PE=1 SV=2 - [ECI1_MOUSE]	Eci1	0.956333
Q8BGD9	Eukaryotic translation initiation factor 4B OS=Mus musculus GN=Eif4b PE=1 SV=1 - [IF4B_MOUSE]	Eif4b	0.956333
Q9ES70	Serine/threonine-protein kinase Nek6 OS=Mus musculus GN=Nek6 PE=1 SV=1 - [NEK6_MOUSE]	Nek6	0.956
Q61211	Eukaryotic translation initiation factor 2D OS=Mus musculus GN=Eif2d PE=1 SV=3 - [EIF2D_MOUSE]	Eif2d	0.956
O08749	Dihydrolipoyl dehydrogenase, mitochondrial OS=Mus musculus GN=Dld PE=1 SV=2 - [DLDH_MOUSE]	Dld	0.955667
Q6P1Y8	Type II inositol 3,4-bisphosphate 4-phosphatase OS=Mus musculus GN=Inpp4b PE=2 SV=1 - [INP4B_MOUSE]	Inpp4b	0.955667
Q61735	Leukocyte surface antigen CD47 OS=Mus musculus GN=Cd47 PE=1 SV=2 - [CD47_MOUSE]	Cd47	0.955667
Q9CXW3	Calcyclin-binding protein OS=Mus musculus GN=Cacybp PE=1 SV=1 - [CYBP_MOUSE]	Cacybp	0.955
Q9Z1D1	Eukaryotic translation initiation factor 3 subunit G OS=Mus musculus GN=Eif3g PE=1 SV=2 - [EIF3G_MOUSE]	Eif3g	0.955
Q64010	Adapter molecule crk OS=Mus musculus GN=Crk PE=1 SV=1 - [CRK_MOUSE]	Crk	0.955
P97494	Glutamate--cysteine ligase catalytic subunit OS=Mus musculus GN=Gclc PE=1 SV=4 - [GSH1_MOUSE]	Gclc	0.954667
Q9JID9	SH2B adapter protein 2 OS=Mus musculus GN=Sh2b2 PE=1 SV=2 - [SH2B2_MOUSE]	Sh2b2	0.954333
Q9EQN3	TSC22 domain family protein 4 OS=Mus musculus GN=Tsc22d4 PE=1 SV=2 - [T22D4_MOUSE]	Tsc22d4	0.954333
Q60597	2-oxoglutarate dehydrogenase, mitochondrial OS=Mus musculus GN=Ogdh PE=1 SV=3 - [ODO1_MOUSE]	Ogdh	0.954333
Q6PB44	Tyrosine-protein phosphatase non-receptor type 23 OS=Mus musculus GN=Ptpn23 PE=1 SV=2 - [PTN23_MOUSE]	Ptpn23	0.954333
Q9EQI8	39S ribosomal protein L46, mitochondrial OS=Mus musculus GN=Mrpl46 PE=1 SV=1 - [RM46_MOUSE]	Mrpl46	0.954
Q9ESP1	Stromal cell-derived factor 2-like protein 1 OS=Mus musculus GN=Sdf2l1 PE=1 SV=2 - [SDF2L_MOUSE]	Sdf2l1	0.954
Q9ERS2	NADH dehydrogenase [ubiquinone] 1 alpha subcomplex subunit 13 OS=Mus musculus GN=Ndufa13 PE=1 SV=3 - [NDUAD_MOUSE]	Ndufa13	0.953667
Q9EQP2	EH domain-containing protein 4 OS=Mus musculus GN=Ehd4 PE=1 SV=1 - [EHD4_MOUSE]	Ehd4	0.953667
Q99JX3	Golgi reassembly-stacking protein 2 OS=Mus musculus GN=Gorasp2 PE=1 SV=3 - [GORS2_MOUSE]	Gorasp2	0.953333
Q99J99	3-mercaptopyruvate sulfurtransferase OS=Mus musculus GN=Mpst PE=1 SV=3 - [THTM_MOUSE]	Mpst	0.952667
P63276	40S ribosomal protein S17 OS=Mus musculus GN=Rps17 PE=1 SV=2 - [RS17_MOUSE]	Rps17	0.952333
Q9D8I2	P2Y purinoceptor 13 OS=Mus musculus GN=P2yr13 PE=2 SV=2 - [P2Y13_MOUSE]	P2yr13	0.952
P62259	14-3-3 protein epsilon OS=Mus musculus GN=Ywhae PE=1 SV=1 - [1433E_MOUSE]	Ywhae	0.951667
Q9JI10	Serine/threonine-protein kinase 3 OS=Mus musculus GN=Stk3 PE=1 SV=1 - [STK3_MOUSE]	Stk3	0.951667
P09055	Integrin beta-1 OS=Mus musculus GN=Itgb1 PE=1 SV=1 - [ITB1_MOUSE]	Itgb1	0.951333
Q3UHD6	Sorting nexin-27 OS=Mus musculus GN=Snx27 PE=1 SV=2 - [SNX27_MOUSE]	Snx27	0.951333
Q99LC5	Electron transfer flavoprotein subunit alpha, mitochondrial OS=Mus musculus GN=Etfa PE=1 SV=2 - [ETFA_MOUSE]	Etfa	0.951333
P63330	Serine/threonine-protein phosphatase 2A catalytic subunit alpha isoform OS=Mus musculus GN=Ppp2ca PE=1 SV=1 - [PP2AA_MOUSE]	Ppp2ca	0.950667
P27546	Microtubule-associated protein 4 OS=Mus musculus GN=Map4 PE=1 SV=3 - [MAP4_MOUSE]	Map4	0.950333
P47753	F-actin-capping protein subunit alpha-1 OS=Mus musculus GN=Capza1 PE=1 SV=4 - [CAZA1_MOUSE]	Capza1	0.950333
Q9QZQ8	Core histone macro-H2A.1 OS=Mus musculus GN=H2afy PE=1 SV=3 - [H2AY_MOUSE]	H2afy	0.95
Q69ZR2	E3 ubiquitin-protein ligase HECTD1 OS=Mus musculus GN=Hectd1 PE=1 SV=2 - [HECD1_MOUSE]	Hectd1	0.95
P36916	Guanine nucleotide-binding protein-like 1 OS=Mus musculus GN=Gnl1 PE=1 SV=4 - [GNL1_MOUSE]	Gnl1	0.95
P42227	Signal transducer and activator of transcription 3 OS=Mus musculus GN=Stat3 PE=1 SV=2 - [STAT3_MOUSE]	Stat3	0.949667
Q9CQ75	NADH dehydrogenase [ubiquinone] 1 alpha subcomplex subunit 2 OS=Mus musculus GN=Ndufa2 PE=1 SV=3 - [NDUA2_MOUSE]	Ndufa2	0.949333
P11881	Inositol 1,4,5-trisphosphate receptor type 1 OS=Mus musculus GN=Itpr1 PE=1 SV=2 - [ITPR1_MOUSE]	Itpr1	0.949
Q8R361	Rab11 family-interacting protein 5 OS=Mus musculus GN=Rab11fip5 PE=1 SV=2 - [RFIP5_MOUSE]	Rab11fip5	0.949
Q8K389	CDK5 regulatory subunit-associated protein 2 OS=Mus musculus GN=Cdk5rap2 PE=1 SV=3 - [CK5P2_MOUSE]	Cdk5rap2	0.948667
Q6PGL7	WASH complex subunit FAM21 OS=Mus musculus GN=Fam21 PE=1 SV=1 - [FAM21_MOUSE]	Fam21	0.948333
Q923M0	Protein phosphatase 1 regulatory subunit 16A OS=Mus musculus GN=Ppp1r16a PE=1 SV=1 - [PP16A_MOUSE]	Ppp1r16a	0.948333
Q9D1J1	Adaptin ear-binding coat-associated protein 2 OS=Mus musculus GN=Necap2 PE=1 SV=1 - [NECP2_MOUSE]	Necap2	0.948
Q62188	Dihydropyrimidinase-related protein 3 OS=Mus musculus GN=Dpysl3 PE=1 SV=1 - [DPYL3_MOUSE]	Dpysl3	0.948
P06797	Cathepsin L1 OS=Mus musculus GN=Ctsl PE=1 SV=2 - [CATL1_MOUSE]	Ctsl	0.947667
O88587	Catechol O-methyltransferase OS=Mus musculus GN=Comt PE=1 SV=2 - [COMT_MOUSE]	Comt	0.947667
Q9QUI0	Transforming protein RhoA OS=Mus musculus GN=Rhoa PE=1 SV=1 - [RHOA_MOUSE]	Rhoa	0.947333
Q9CXF4	TBC1 domain family member 15 OS=Mus musculus GN=Tbc1d15 PE=1 SV=1 - [TBC15_MOUSE]	Tbc1d15	0.947333
Q9D0R8	Protein LSM12 homolog OS=Mus musculus GN=Lsm12 PE=1 SV=1 - [LSM12_MOUSE]	Lsm12	0.947333
Q6PE01	U5 small nuclear ribonucleoprotein 40 kDa protein OS=Mus musculus GN=Snrnp40 PE=1 SV=1 - [SNR40_MOUSE]	Snrnp40	0.947
Q9QYI3	DnaJ homolog subfamily C member 7 OS=Mus musculus GN=Dnajc7 PE=1 SV=2 - [DNJC7_MOUSE]	Dnajc7	0.946667
B2RXS4	Plexin-B2 OS=Mus musculus GN=Plxnb2 PE=1 SV=1 - [PLXB2_MOUSE]	Plxnb2	0.946667
P70697	Uroporphyrinogen decarboxylase OS=Mus musculus GN=Urod PE=1 SV=2 - [DCUP_MOUSE]	Urod	0.946333
Q99KQ4	Nicotinamide phosphoribosyltransferase OS=Mus musculus GN=Nampt PE=1 SV=1 - [NAMPT_MOUSE]	Nampt	0.946
Q8BYH8	Chromodomain-helicase-DNA-binding protein 9 OS=Mus musculus GN=Chd9 PE=1 SV=2 - [CHD9_MOUSE]	Chd9	0.946
P58252	Elongation factor 2 OS=Mus musculus GN=Eef2 PE=1 SV=2 - [EF2_MOUSE]	Eef2	0.946
P06800	Receptor-type tyrosine-protein phosphatase C OS=Mus musculus GN=Ptprc PE=1 SV=3 - [PTPRC_MOUSE]	Ptprc	0.946
Q3UMB9	WASH complex subunit SWIP OS=Mus musculus GN=Kiaa1033 PE=1 SV=2 - [WASH7_MOUSE]	Kiaa1033	0.945667
Q63844	Mitogen-activated protein kinase 3 OS=Mus musculus GN=Mapk3 PE=1 SV=5 - [MK03_MOUSE]	Mapk3	0.945667
Q9QZE5	Coatomer subunit gamma-1 OS=Mus musculus GN=Copg1 PE=1 SV=1 - [COPG1_MOUSE]	Copg1	0.945333
Q99LC8	Translation initiation factor eIF-2B subunit alpha OS=Mus musculus GN=Eif2b1 PE=1 SV=1 - [EI2BA_MOUSE]	Eif2b1	0.945333
Q8K212	Phosphofurin acidic cluster sorting protein 1 OS=Mus musculus GN=Pacs1 PE=1 SV=2 - [PACS1_MOUSE]	Pacs1	0.945333
Q8BW96	Calcium/calmodulin-dependent protein kinase type 1D OS=Mus musculus GN=Camk1d PE=1 SV=2 - [KCC1D_MOUSE]	Camk1d	0.945
Q8CIZ8	von Willebrand factor OS=Mus musculus GN=Vwf PE=1 SV=2 - [VWF_MOUSE]	Vwf	0.945
Q8BX10	Serine/threonine-protein phosphatase PGAM5, mitochondrial OS=Mus musculus GN=Pgam5 PE=1 SV=1 - [PGAM5_MOUSE]	Pgam5	0.945
Q11011	Puromycin-sensitive aminopeptidase OS=Mus musculus GN=Npepps PE=1 SV=2 - [PSA_MOUSE]	Npepps	0.944667
O35215	D-dopachrome decarboxylase OS=Mus musculus GN=Ddt PE=1 SV=3 - [DOPD_MOUSE]	Ddt	0.944667
P70268	Serine/threonine-protein kinase N1 OS=Mus musculus GN=Pkn1 PE=1 SV=3 - [PKN1_MOUSE]	Pkn1	0.944333
Q9ER00	Syntaxin-12 OS=Mus musculus GN=Stx12 PE=1 SV=1 - [STX12_MOUSE]	Stx12	0.944333
Q91W50	Cold shock domain-containing protein E1 OS=Mus musculus GN=Csde1 PE=1 SV=1 - [CSDE1_MOUSE]	Csde1	0.944
Q8BMA6	Signal recognition particle subunit SRP68 OS=Mus musculus GN=Srp68 PE=1 SV=2 - [SRP68_MOUSE]	Srp68	0.944
Q8BKI2	Trinucleotide repeat-containing gene 6B protein OS=Mus musculus GN=Tnrc6b PE=1 SV=2 - [TNR6B_MOUSE]	Tnrc6b	0.944
Q8CFJ7	Solute carrier family 25 member 45 OS=Mus musculus GN=Slc25a45 PE=1 SV=1 - [S2545_MOUSE]	Slc25a45	0.943667
Q6PAR5	GTPase-activating protein and VPS9 domain-containing protein 1 OS=Mus musculus GN=Gapvd1 PE=1 SV=2 - [GAPD1_MOUSE]	Gapvd1	0.943667
Q6PB66	Leucine-rich PPR motif-containing protein, mitochondrial OS=Mus musculus GN=Lrpprc PE=1 SV=2 - [LPPRC_MOUSE]	Lrpprc	0.943667
Q9CZW5	Mitochondrial import receptor subunit TOM70 OS=Mus musculus GN=Tomm70 PE=1 SV=2 - [TOM70_MOUSE]	Tomm70a	0.943667
P42669	Transcriptional activator protein Pur-alpha OS=Mus musculus GN=Pura PE=1 SV=1 - [PURA_MOUSE]	Pura	0.942667
Q6ZQB6	Inositol hexakisphosphate and diphosphoinositol-pentakisphosphate kinase 2 OS=Mus musculus GN=Ppip5k2 PE=1 SV=3 - [VIP2_MOUSE]	Ppip5k2	0.942333
Q8VEE0	Ribulose-phosphate 3-epimerase OS=Mus musculus GN=Rpe PE=1 SV=1 - [RPE_MOUSE]	Rpe	0.942333
P14685	26S proteasome non-ATPase regulatory subunit 3 OS=Mus musculus GN=Psmd3 PE=1 SV=3 - [PSMD3_MOUSE]	Psmd3	0.942333
Q91YI4	Beta-arrestin-2 OS=Mus musculus GN=Arrb2 PE=1 SV=1 - [ARRB2_MOUSE]	Arrb2	0.942
Q9JHW2	Omega-amidase NIT2 OS=Mus musculus GN=Nit2 PE=1 SV=1 - [NIT2_MOUSE]	Nit2	0.942
Q8K4L3	Supervillin OS=Mus musculus GN=Svil PE=1 SV=1 - [SVIL_MOUSE]	Svil	0.942
Q9EPC1	Alpha-parvin OS=Mus musculus GN=Parva PE=1 SV=1 - [PARVA_MOUSE]	Parva	0.942
Q7TMC8	L-fucose kinase OS=Mus musculus GN=Fuk PE=1 SV=1 - [FUK_MOUSE]	Fuk	0.941667
P61022	Calcineurin B homologous protein 1 OS=Mus musculus GN=Chp1 PE=1 SV=2 - [CHP1_MOUSE]	Chp1	0.941667
O35609	Secretory carrier-associated membrane protein 3 OS=Mus musculus GN=Scamp3 PE=1 SV=3 - [SCAM3_MOUSE]	Scamp3	0.941333
P19973	Lymphocyte-specific protein 1 OS=Mus musculus GN=Lsp1 PE=1 SV=2 - [LSP1_MOUSE]	Lsp1	0.941
P62301	40S ribosomal protein S13 OS=Mus musculus GN=Rps13 PE=1 SV=2 - [RS13_MOUSE]	Rps13	0.941
Q3TCJ1	BRISC complex subunit Abro1 OS=Mus musculus GN=Fam175b PE=1 SV=1 - [F175B_MOUSE]	Fam175b	0.941
Q9DCC4	Pyrroline-5-carboxylate reductase 3 OS=Mus musculus GN=Pycrl PE=1 SV=2 - [P5CR3_MOUSE]	Pycrl	0.941
P97369	Neutrophil cytosol factor 4 OS=Mus musculus GN=Ncf4 PE=1 SV=2 - [NCF4_MOUSE]	Ncf4	0.940333
P11499	Heat shock protein HSP 90-beta OS=Mus musculus GN=Hsp90ab1 PE=1 SV=3 - [HS90B_MOUSE]	Hsp90ab1	0.94
Q9QYJ3	DnaJ homolog subfamily B member 1 OS=Mus musculus GN=Dnajb1 PE=1 SV=3 - [DNJB1_MOUSE]	Dnajb1	0.939333
Q8R4U7	Leucine zipper protein 1 OS=Mus musculus GN=Luzp1 PE=1 SV=2 - [LUZP1_MOUSE]	Luzp1	0.939333
Q9DCH4	Eukaryotic translation initiation factor 3 subunit F OS=Mus musculus GN=Eif3f PE=1 SV=2 - [EIF3F_MOUSE]	Eif3f	0.939
Q91WG2	Rab GTPase-binding effector protein 2 OS=Mus musculus GN=Rabep2 PE=1 SV=3 - [RABE2_MOUSE]	Rabep2	0.939
Q922Q1	Mitochondrial amidoxime reducing component 2 OS=Mus musculus GN=Marc2 PE=1 SV=1 - [MARC2_MOUSE]	37316	0.938667
P62908	40S ribosomal protein S3 OS=Mus musculus GN=Rps3 PE=1 SV=1 - [RS3_MOUSE]	Rps3	0.938333
P10107	Annexin A1 OS=Mus musculus GN=Anxa1 PE=1 SV=2 - [ANXA1_MOUSE]	Anxa1	0.938
Q3UM45	Protein phosphatase 1 regulatory subunit 7 OS=Mus musculus GN=Ppp1r7 PE=1 SV=2 - [PP1R7_MOUSE]	Ppp1r7	0.937667
Q6PAL8	DENN domain-containing protein 5A OS=Mus musculus GN=Dennd5a PE=1 SV=1 - [DEN5A_MOUSE]	Dennd5a	0.937333
Q9EQF6	Dihydropyrimidinase-related protein 5 OS=Mus musculus GN=Dpysl5 PE=1 SV=1 - [DPYL5_MOUSE]	Dpysl5	0.937333
Q3ULD5	Methylcrotonoyl-CoA carboxylase beta chain, mitochondrial OS=Mus musculus GN=Mccc2 PE=1 SV=1 - [MCCB_MOUSE]	Mccc2	0.937
Q9R062	Glycogenin-1 OS=Mus musculus GN=Gyg1 PE=1 SV=3 - [GLYG_MOUSE]	Gyg1	0.936667
Q80UP5	Ankyrin repeat domain-containing protein 13A OS=Mus musculus GN=Ankrd13a PE=1 SV=2 - [AN13A_MOUSE]	Ankrd13a	0.936333
Q9WV32	Actin-related protein 2/3 complex subunit 1B OS=Mus musculus GN=Arpc1b PE=1 SV=4 - [ARC1B_MOUSE]	Arpc1b	0.936333
O35551	Rab GTPase-binding effector protein 1 OS=Mus musculus GN=Rabep1 PE=1 SV=2 - [RABE1_MOUSE]	Rabep1	0.936333
Q8VCW4	Protein unc-93 homolog B1 OS=Mus musculus GN=Unc93b1 PE=1 SV=2 - [UN93B_MOUSE]	Unc93b1	0.936
Q80WQ2	Protein VAC14 homolog OS=Mus musculus GN=Vac14 PE=1 SV=1 - [VAC14_MOUSE]	Vac14	0.936
O08582	GTP-binding protein 1 OS=Mus musculus GN=Gtpbp1 PE=1 SV=2 - [GTPB1_MOUSE]	Gtpbp1	0.936
Q9DBS5	Kinesin light chain 4 OS=Mus musculus GN=Klc4 PE=1 SV=1 - [KLC4_MOUSE]	Klc4	0.935667
Q99M51	Cytoplasmic protein NCK1 OS=Mus musculus GN=Nck1 PE=1 SV=1 - [NCK1_MOUSE]	Nck1	0.935667
Q9DBH5	Vesicular integral-membrane protein VIP36 OS=Mus musculus GN=Lman2 PE=1 SV=2 - [LMAN2_MOUSE]	Lman2	0.935667
Q640Q5	PAB-dependent poly(A)-specific ribonuclease subunit PAN3 OS=Mus musculus GN=Pan3 PE=1 SV=3 - [PAN3_MOUSE]	Pan3	0.935
Q9JJC6	RILP-like protein 1 OS=Mus musculus GN=Rilpl1 PE=1 SV=1 - [RIPL1_MOUSE]	Rilpl1	0.935
P55258	Ras-related protein Rab-8A OS=Mus musculus GN=Rab8a PE=1 SV=2 - [RAB8A_MOUSE]	Rab8a	0.934
O88351	Inhibitor of nuclear factor kappa-B kinase subunit beta OS=Mus musculus GN=Ikbkb PE=1 SV=1 - [IKKB_MOUSE]	Ikbkb	0.933667
P62281	40S ribosomal protein S11 OS=Mus musculus GN=Rps11 PE=1 SV=3 - [RS11_MOUSE]	Rps11	0.933667
P54823	Probable ATP-dependent RNA helicase DDX6 OS=Mus musculus GN=Ddx6 PE=1 SV=1 - [DDX6_MOUSE]	Ddx6	0.933667
Q9CXD6	Mitochondrial calcium uniporter regulator 1 OS=Mus musculus GN=Mcur1 PE=1 SV=1 - [MCUR1_MOUSE]	Mcur1	0.933333
O08528	Hexokinase-2 OS=Mus musculus GN=Hk2 PE=1 SV=1 - [HXK2_MOUSE]	Hk2	0.933333
O88696	ATP-dependent Clp protease proteolytic subunit, mitochondrial OS=Mus musculus GN=Clpp PE=1 SV=1 - [CLPP_MOUSE]	Clpp	0.932667
Q9R0L6	Pericentriolar material 1 protein OS=Mus musculus GN=Pcm1 PE=1 SV=2 - [PCM1_MOUSE]	Pcm1	0.932333
Q9WVA4	Transgelin-2 OS=Mus musculus GN=Tagln2 PE=1 SV=4 - [TAGL2_MOUSE]	Tagln2	0.932
P29758	Ornithine aminotransferase, mitochondrial OS=Mus musculus GN=Oat PE=1 SV=1 - [OAT_MOUSE]	Oat	0.932
Q8JZR0	Long-chain-fatty-acid--CoA ligase 5 OS=Mus musculus GN=Acsl5 PE=1 SV=1 - [ACSL5_MOUSE]	Acsl5	0.931667
O89032	SH3 and PX domain-containing protein 2A OS=Mus musculus GN=Sh3pxd2a PE=1 SV=2 - [SPD2A_MOUSE]	Sh3pxd2a	0.931667
P62702	40S ribosomal protein S4, X isoform OS=Mus musculus GN=Rps4x PE=1 SV=2 - [RS4X_MOUSE]	Rps4x	0.931333
P36423	Thromboxane-A synthase OS=Mus musculus GN=Tbxas1 PE=1 SV=2 - [THAS_MOUSE]	Tbxas1	0.931333
Q6P5D3	Putative ATP-dependent RNA helicase DHX57 OS=Mus musculus GN=Dhx57 PE=1 SV=2 - [DHX57_MOUSE]	Dhx57	0.931
Q9CQN1	Heat shock protein 75 kDa, mitochondrial OS=Mus musculus GN=Trap1 PE=1 SV=1 - [TRAP1_MOUSE]	Trap1	0.931
P80314	T-complex protein 1 subunit beta OS=Mus musculus GN=Cct2 PE=1 SV=4 - [TCPB_MOUSE]	Cct2	0.930333
P35980	60S ribosomal protein L18 OS=Mus musculus GN=Rpl18 PE=1 SV=3 - [RL18_MOUSE]	Rpl18	0.930333
Q99PT1	Rho GDP-dissociation inhibitor 1 OS=Mus musculus GN=Arhgdia PE=1 SV=3 - [GDIR1_MOUSE]	Arhgdia	0.930333
P46062	Signal-induced proliferation-associated protein 1 OS=Mus musculus GN=Sipa1 PE=1 SV=2 - [SIPA1_MOUSE]	Sipa1	0.930333
P17742	Peptidyl-prolyl cis-trans isomerase A OS=Mus musculus GN=Ppia PE=1 SV=2 - [PPIA_MOUSE]	Ppia	0.930333
Q8BWY3	Eukaryotic peptide chain release factor subunit 1 OS=Mus musculus GN=Etf1 PE=1 SV=4 - [ERF1_MOUSE]	Etf1	0.93
O89001	Carboxypeptidase D OS=Mus musculus GN=Cpd PE=1 SV=2 - [CBPD_MOUSE]	Cpd	0.93
Q60996	Serine/threonine-protein phosphatase 2A 56 kDa regulatory subunit gamma isoform OS=Mus musculus GN=Ppp2r5c PE=1 SV=2 - [2A5G_MOUSE]	Ppp2r5c	0.929667
P07901	Heat shock protein HSP 90-alpha OS=Mus musculus GN=Hsp90aa1 PE=1 SV=4 - [HS90A_MOUSE]	Hsp90aa1	0.929667
Q9CQX8	28S ribosomal protein S36, mitochondrial OS=Mus musculus GN=Mrps36 PE=1 SV=1 - [RT36_MOUSE]	Mrps36	0.929667
Q91WD5	NADH dehydrogenase [ubiquinone] iron-sulfur protein 2, mitochondrial OS=Mus musculus GN=Ndufs2 PE=1 SV=1 - [NDUS2_MOUSE]	Ndufs2	0.929667
Q9CYG7	Mitochondrial import receptor subunit TOM34 OS=Mus musculus GN=Tomm34 PE=1 SV=1 - [TOM34_MOUSE]	Tomm34	0.929333
Q8BP47	Asparagine--tRNA ligase, cytoplasmic OS=Mus musculus GN=Nars PE=1 SV=2 - [SYNC_MOUSE]	Nars	0.929333
Q61941	NAD(P) transhydrogenase, mitochondrial OS=Mus musculus GN=Nnt PE=1 SV=2 - [NNTM_MOUSE]	Nnt	0.929
Q9WUM5	Succinate--CoA ligase [ADP/GDP-forming] subunit alpha, mitochondrial OS=Mus musculus GN=Suclg1 PE=1 SV=4 - [SUCA_MOUSE]	Suclg1	0.929
O35682	Myeloid-associated differentiation marker OS=Mus musculus GN=Myadm PE=1 SV=2 - [MYADM_MOUSE]	Myadm	0.928667
Q8C2K1	Differentially expressed in FDCP 6 OS=Mus musculus GN=Def6 PE=1 SV=1 - [DEFI6_MOUSE]	Def6	0.928667
P56477	Interferon regulatory factor 5 OS=Mus musculus GN=Irf5 PE=1 SV=1 - [IRF5_MOUSE]	Irf5	0.928333
Q99MN9	Propionyl-CoA carboxylase beta chain, mitochondrial OS=Mus musculus GN=Pccb PE=1 SV=2 - [PCCB_MOUSE]	Pccb	0.927667
Q9QXZ0	Microtubule-actin cross-linking factor 1 OS=Mus musculus GN=Macf1 PE=1 SV=2 - [MACF1_MOUSE]	Macf1	0.927667
Q3U7R1	Extended synaptotagmin-1 OS=Mus musculus GN=Esyt1 PE=1 SV=2 - [ESYT1_MOUSE]	Esyt1	0.927667
B1AZP2	Disks large-associated protein 4 OS=Mus musculus GN=Dlgap4 PE=1 SV=1 - [DLGP4_MOUSE]	Dlgap4	0.927333
P20152	Vimentin OS=Mus musculus GN=Vim PE=1 SV=3 - [VIME_MOUSE]	Vim	0.927
A2AB59	Rho GTPase-activating protein 27 OS=Mus musculus GN=Arhgap27 PE=1 SV=1 - [RHG27_MOUSE]	Arhgap27	0.927
Q8K449	ATP-binding cassette sub-family A member 9 OS=Mus musculus GN=Abca9 PE=1 SV=2 - [ABCA9_MOUSE]	Abca9	0.926667
Q8K021	Secretory carrier-associated membrane protein 1 OS=Mus musculus GN=Scamp1 PE=1 SV=1 - [SCAM1_MOUSE]	Scamp1	0.926667
P53810	Phosphatidylinositol transfer protein alpha isoform OS=Mus musculus GN=Pitpna PE=1 SV=2 - [PIPNA_MOUSE]	Pitpna	0.926333
Q8BQ30	Phostensin OS=Mus musculus GN=Ppp1r18 PE=1 SV=1 - [PPR18_MOUSE]	Ppp1r18	0.926
Q8C6E0	Cilia- and flagella-associated protein 36 OS=Mus musculus GN=Cfap36 PE=1 SV=1 - [CFA36_MOUSE]	Cfap36	0.926
Q5FWH2	Putative E3 ubiquitin-protein ligase UNKL OS=Mus musculus GN=Unkl PE=2 SV=2 - [UNKL_MOUSE]	Unkl	0.926
P00493	Hypoxanthine-guanine phosphoribosyltransferase OS=Mus musculus GN=Hprt1 PE=1 SV=3 - [HPRT_MOUSE]	Hprt1	0.925667
Q921I1	Serotransferrin OS=Mus musculus GN=Tf PE=1 SV=1 - [TRFE_MOUSE]	Tf	0.925667
P83940	Elongin-C OS=Mus musculus GN=Eloc PE=1 SV=1 - [ELOC_MOUSE]	Tceb1	0.925667
Q3UMC0	Spermatogenesis-associated protein 5 OS=Mus musculus GN=Spata5 PE=1 SV=2 - [SPAT5_MOUSE]	Spata5	0.925667
P67984	60S ribosomal protein L22 OS=Mus musculus GN=Rpl22 PE=1 SV=2 - [RL22_MOUSE]	Rpl22	0.925333
Q3UI43	BRISC and BRCA1-A complex member 1 OS=Mus musculus GN=Babam1 PE=1 SV=1 - [BABA1_MOUSE]	Babam1	0.925333
P97797	Tyrosine-protein phosphatase non-receptor type substrate 1 OS=Mus musculus GN=Sirpa PE=1 SV=1 - [SHPS1_MOUSE]	Sirpa	0.925333
O70194	Eukaryotic translation initiation factor 3 subunit D OS=Mus musculus GN=Eif3d PE=1 SV=2 - [EIF3D_MOUSE]	Eif3d	0.925333
Q80VI1	E3 ubiquitin-protein ligase TRIM56 OS=Mus musculus GN=Trim56 PE=1 SV=1 - [TRI56_MOUSE]	Trim56	0.925333
A3KMP2	Tetratricopeptide repeat protein 38 OS=Mus musculus GN=Ttc38 PE=1 SV=2 - [TTC38_MOUSE]	Ttc38	0.925
Q8CIE6	Coatomer subunit alpha OS=Mus musculus GN=Copa PE=1 SV=2 - [COPA_MOUSE]	Copa	0.925
P62204	Calmodulin OS=Mus musculus GN=Calm1 PE=1 SV=2 - [CALM_MOUSE]	Calm1	0.925
Q8CI51	PDZ and LIM domain protein 5 OS=Mus musculus GN=Pdlim5 PE=1 SV=4 - [PDLI5_MOUSE]	Pdlim5	0.925
P80313	T-complex protein 1 subunit eta OS=Mus musculus GN=Cct7 PE=1 SV=1 - [TCPH_MOUSE]	Cct7	0.924667
Q8BUR4	Dedicator of cytokinesis protein 1 OS=Mus musculus GN=Dock1 PE=1 SV=3 - [DOCK1_MOUSE]	Dock1	0.924667
Q3UPH7	Rho guanine nucleotide exchange factor 40 OS=Mus musculus GN=Arhgef40 PE=1 SV=1 - [ARH40_MOUSE]	Arhgef40	0.924333
Q91VD9	NADH-ubiquinone oxidoreductase 75 kDa subunit, mitochondrial OS=Mus musculus GN=Ndufs1 PE=1 SV=2 - [NDUS1_MOUSE]	Ndufs1	0.924333
A2AL36	Centriolin OS=Mus musculus GN=Cntrl PE=1 SV=2 - [CNTRL_MOUSE]	Cntrl	0.924333
O35972	39S ribosomal protein L23, mitochondrial OS=Mus musculus GN=Mrpl23 PE=1 SV=1 - [RM23_MOUSE]	Mrpl23	0.924333
Q91V64	Isochorismatase domain-containing protein 1 OS=Mus musculus GN=Isoc1 PE=1 SV=1 - [ISOC1_MOUSE]	Isoc1	0.924333
P61021	Ras-related protein Rab-5B OS=Mus musculus GN=Rab5b PE=1 SV=1 - [RAB5B_MOUSE]	Rab5b	0.924
Q3TDD9	Protein phosphatase 1 regulatory subunit 21 OS=Mus musculus GN=Ppp1r21 PE=1 SV=2 - [PPR21_MOUSE]	Ppp1r21	0.923333
P23492	Purine nucleoside phosphorylase OS=Mus musculus GN=Pnp PE=1 SV=2 - [PNPH_MOUSE]	Pnp	0.923333
Q9JIG7	Coiled-coil domain-containing protein 22 OS=Mus musculus GN=Ccdc22 PE=1 SV=1 - [CCD22_MOUSE]	Ccdc22	0.923333
Q8CHP8	Glycerol-3-phosphate phosphatase OS=Mus musculus GN=Pgp PE=1 SV=1 - [PGP_MOUSE]	Pgp	0.923333
Q8BKZ9	Pyruvate dehydrogenase protein X component, mitochondrial OS=Mus musculus GN=Pdhx PE=1 SV=1 - [ODPX_MOUSE]	Pdhx	0.923333
Q8CI32	BAG family molecular chaperone regulator 5 OS=Mus musculus GN=Bag5 PE=1 SV=1 - [BAG5_MOUSE]	Bag5	0.923
P47757	F-actin-capping protein subunit beta OS=Mus musculus GN=Capzb PE=1 SV=3 - [CAPZB_MOUSE]	Capzb	0.922667
P97372	Proteasome activator complex subunit 2 OS=Mus musculus GN=Psme2 PE=1 SV=4 - [PSME2_MOUSE]	Psme2	0.922667
Q8R3B1	1-phosphatidylinositol 4,5-bisphosphate phosphodiesterase delta-1 OS=Mus musculus GN=Plcd1 PE=1 SV=2 - [PLCD1_MOUSE]	Plcd1	0.922667
Q6P8I4	PEST proteolytic signal-containing nuclear protein OS=Mus musculus GN=Pcnp PE=1 SV=1 - [PCNP_MOUSE]	Pcnp	0.922667
Q99K30	Epidermal growth factor receptor kinase substrate 8-like protein 2 OS=Mus musculus GN=Eps8l2 PE=1 SV=1 - [ES8L2_MOUSE]	Eps8l2	0.922333
Q68FG3	Protein SPT2 homolog OS=Mus musculus GN=Spty2d1 PE=2 SV=1 - [SPT2_MOUSE]	Spty2d1	0.922333
P17918	Proliferating cell nuclear antigen OS=Mus musculus GN=Pcna PE=1 SV=2 - [PCNA_MOUSE]	Pcna	0.921333
Q3UMT1	Protein phosphatase 1 regulatory subunit 12C OS=Mus musculus GN=Ppp1r12c PE=1 SV=1 - [PP12C_MOUSE]	Ppp1r12c	0.921333
O88522	NF-kappa-B essential modulator OS=Mus musculus GN=Ikbkg PE=1 SV=2 - [NEMO_MOUSE]	Ikbkg	0.921
P97429	Annexin A4 OS=Mus musculus GN=Anxa4 PE=1 SV=4 - [ANXA4_MOUSE]	Anxa4	0.921
Q99PL6	UBX domain-containing protein 6 OS=Mus musculus GN=Ubxn6 PE=1 SV=1 - [UBXN6_MOUSE]	Ubxn6	0.920667
Q3ULJ0	Glycerol-3-phosphate dehydrogenase 1-like protein OS=Mus musculus GN=Gpd1l PE=1 SV=2 - [GPD1L_MOUSE]	Gpd1l	0.920667
P28271	Cytoplasmic aconitate hydratase OS=Mus musculus GN=Aco1 PE=1 SV=3 - [ACOC_MOUSE]	Aco1	0.920667
Q64442	Sorbitol dehydrogenase OS=Mus musculus GN=Sord PE=1 SV=3 - [DHSO_MOUSE]	Sord	0.92
Q5U3K5	Rab-like protein 6 OS=Mus musculus GN=Rabl6 PE=1 SV=2 - [RABL6_MOUSE]	Rabl6	0.92
Q8BFR5	Elongation factor Tu, mitochondrial OS=Mus musculus GN=Tufm PE=1 SV=1 - [EFTU_MOUSE]	Tufm	0.92
Q9WTL7	Acyl-protein thioesterase 2 OS=Mus musculus GN=Lypla2 PE=1 SV=1 - [LYPA2_MOUSE]	Lypla2	0.92
O08573	Galectin-9 OS=Mus musculus GN=Lgals9 PE=1 SV=1 - [LEG9_MOUSE]	Lgals9	0.919667
O35309	N-myc-interactor OS=Mus musculus GN=Nmi PE=1 SV=1 - [NMI_MOUSE]	Nmi	0.919667
Q8K2L8	Trafficking protein particle complex subunit 12 OS=Mus musculus GN=Trappc12 PE=1 SV=2 - [TPC12_MOUSE]	Trappc12	0.919
Q9JIY5	Serine protease HTRA2, mitochondrial OS=Mus musculus GN=Htra2 PE=1 SV=2 - [HTRA2_MOUSE]	Htra2	0.919
Q923U0	TOM1-like protein 1 OS=Mus musculus GN=Tom1l1 PE=1 SV=1 - [TM1L1_MOUSE]	Tom1l1	0.918667
P48036	Annexin A5 OS=Mus musculus GN=Anxa5 PE=1 SV=1 - [ANXA5_MOUSE]	Anxa5	0.918333
P59764	Dedicator of cytokinesis protein 4 OS=Mus musculus GN=Dock4 PE=1 SV=1 - [DOCK4_MOUSE]	Dock4	0.918
P62962	Profilin-1 OS=Mus musculus GN=Pfn1 PE=1 SV=2 - [PROF1_MOUSE]	Pfn1	0.918
Q6P542	ATP-binding cassette sub-family F member 1 OS=Mus musculus GN=Abcf1 PE=1 SV=1 - [ABCF1_MOUSE]	Abcf1	0.918
Q922D8	C-1-tetrahydrofolate synthase, cytoplasmic OS=Mus musculus GN=Mthfd1 PE=1 SV=4 - [C1TC_MOUSE]	Mthfd1	0.918
Q9D0R2	Threonine--tRNA ligase, cytoplasmic OS=Mus musculus GN=Tars PE=1 SV=2 - [SYTC_MOUSE]	Tars	0.917667
P62309	Small nuclear ribonucleoprotein G OS=Mus musculus GN=Snrpg PE=1 SV=1 - [RUXG_MOUSE]	Snrpg	0.917667
O55029	Coatomer subunit beta' OS=Mus musculus GN=Copb2 PE=1 SV=2 - [COPB2_MOUSE]	Copb2	0.917333
Q99KI0	Aconitate hydratase, mitochondrial OS=Mus musculus GN=Aco2 PE=1 SV=1 - [ACON_MOUSE]	Aco2	0.917
Q8CAQ8	MICOS complex subunit Mic60 OS=Mus musculus GN=Immt PE=1 SV=1 - [MIC60_MOUSE]	Immt	0.916667
Q8BIJ7	RUN and FYVE domain-containing protein 1 OS=Mus musculus GN=Rufy1 PE=1 SV=1 - [RUFY1_MOUSE]	Rufy1	0.916667
Q9JL26	Formin-like protein 1 OS=Mus musculus GN=Fmnl1 PE=1 SV=1 - [FMNL1_MOUSE]	Fmnl1	0.916333
P58404	Striatin-4 OS=Mus musculus GN=Strn4 PE=1 SV=2 - [STRN4_MOUSE]	Strn4	0.916333
O70493	Sorting nexin-12 OS=Mus musculus GN=Snx12 PE=1 SV=1 - [SNX12_MOUSE]	Snx12	0.916
Q8C0C7	Phenylalanine--tRNA ligase alpha subunit OS=Mus musculus GN=Farsa PE=1 SV=1 - [SYFA_MOUSE]	Farsa	0.916
Q9DCL8	Protein phosphatase inhibitor 2 OS=Mus musculus GN=Ppp1r2 PE=1 SV=3 - [IPP2_MOUSE]	Ppp1r2	0.916
Q8K352	SAM and SH3 domain-containing protein 3 OS=Mus musculus GN=Sash3 PE=1 SV=2 - [SASH3_MOUSE]	Sash3	0.915667
O35685	Nuclear migration protein nudC OS=Mus musculus GN=Nudc PE=1 SV=1 - [NUDC_MOUSE]	Nudc	0.915667
Q99LD4	COP9 signalosome complex subunit 1 OS=Mus musculus GN=Gps1 PE=1 SV=1 - [CSN1_MOUSE]	Gps1	0.915333
O08553	Dihydropyrimidinase-related protein 2 OS=Mus musculus GN=Dpysl2 PE=1 SV=2 - [DPYL2_MOUSE]	Dpysl2	0.915
P68373	Tubulin alpha-1C chain OS=Mus musculus GN=Tuba1c PE=1 SV=1 - [TBA1C_MOUSE]	Tuba1c	0.914667
P18052	Receptor-type tyrosine-protein phosphatase alpha OS=Mus musculus GN=Ptpra PE=1 SV=3 - [PTPRA_MOUSE]	Ptpra	0.914667
Q8C8T8	Pre-rRNA-processing protein TSR2 homolog OS=Mus musculus GN=Tsr2 PE=1 SV=1 - [TSR2_MOUSE]	Tsr2	0.914333
Q920Q4	Vacuolar protein sorting-associated protein 16 homolog OS=Mus musculus GN=Vps16 PE=1 SV=3 - [VPS16_MOUSE]	Vps16	0.914
Q99L47	Hsc70-interacting protein OS=Mus musculus GN=St13 PE=1 SV=1 - [F10A1_MOUSE]	St13	0.914
P70362	Ubiquitin fusion degradation protein 1 homolog OS=Mus musculus GN=Ufd1l PE=1 SV=2 - [UFD1_MOUSE]	Ufd1l	0.913667
Q61510	E3 ubiquitin/ISG15 ligase TRIM25 OS=Mus musculus GN=Trim25 PE=1 SV=2 - [TRI25_MOUSE]	Trim25	0.913667
Q9ERG2	Striatin-3 OS=Mus musculus GN=Strn3 PE=1 SV=1 - [STRN3_MOUSE]	Strn3	0.913667
Q99MN1	Lysine--tRNA ligase OS=Mus musculus GN=Kars PE=1 SV=1 - [SYK_MOUSE]	Kars	0.913333
P63017	Heat shock cognate 71 kDa protein OS=Mus musculus GN=Hspa8 PE=1 SV=1 - [HSP7C_MOUSE]	Hspa8	0.913333
P54822	Adenylosuccinate lyase OS=Mus musculus GN=Adsl PE=1 SV=2 - [PUR8_MOUSE]	Adsl	0.913
Q04447	Creatine kinase B-type OS=Mus musculus GN=Ckb PE=1 SV=1 - [KCRB_MOUSE]	Ckb	0.912667
Q9CXR1	Dehydrogenase/reductase SDR family member 7 OS=Mus musculus GN=Dhrs7 PE=1 SV=2 - [DHRS7_MOUSE]	Dhrs7	0.912667
Q8C5W3	Tubulin-specific chaperone cofactor E-like protein OS=Mus musculus GN=Tbcel PE=1 SV=1 - [TBCEL_MOUSE]	Tbcel	0.912333
Q8BXV2	BRI3-binding protein OS=Mus musculus GN=Bri3bp PE=1 SV=1 - [BRI3B_MOUSE]	Bri3bp	0.912
[truncated: 1,008 more rows]

## Sheet: WT12w
Uniprot Accession	Description WT 12 weeks	Gene name	Mean
P51829	Adenylate cyclase type 7 OS=Mus musculus GN=Adcy7 PE=2 SV=2 - [ADCY7_MOUSE]	Adcy7	14.465
Q60675	Laminin subunit alpha-2 OS=Mus musculus GN=Lama2 PE=1 SV=2 - [LAMA2_MOUSE]	Lama2	3.48767
Q9Z2D6	Methyl-CpG-binding protein 2 OS=Mus musculus GN=Mecp2 PE=1 SV=1 - [MECP2_MOUSE]	Mecp2	2.576
P10493	Nidogen-1 OS=Mus musculus GN=Nid1 PE=1 SV=2 - [NID1_MOUSE]	Nid1	2.431
Q61292	Laminin subunit beta-2 OS=Mus musculus GN=Lamb2 PE=1 SV=2 - [LAMB2_MOUSE]	Lamb2	2.37167
Q9D8T7	SRA stem-loop-interacting RNA-binding protein, mitochondrial OS=Mus musculus GN=Slirp PE=1 SV=2 - [SLIRP_MOUSE]	Slirp	2.34167
Q8VDD5	Myosin-9 OS=Mus musculus GN=Myh9 PE=1 SV=4 - [MYH9_MOUSE]	Myh9	2.275
Q9D2P8	Myelin-associated oligodendrocyte basic protein OS=Mus musculus GN=Mobp PE=1 SV=1 - [MOBP_MOUSE]	Mobp	2.255
P02468	Laminin subunit gamma-1 OS=Mus musculus GN=Lamc1 PE=1 SV=2 - [LAMC1_MOUSE]	Lamc1	2.166
Q64523	Histone H2A type 2-C OS=Mus musculus GN=Hist2h2ac PE=1 SV=3 - [H2A2C_MOUSE]	Hist2h2ac	2.15467
Q80XL6	Acyl-CoA dehydrogenase family member 11 OS=Mus musculus GN=Acad11 PE=1 SV=2 - [ACD11_MOUSE]	Acad11	2.10633
P17095	High mobility group protein HMG-I/HMG-Y OS=Mus musculus GN=Hmga1 PE=1 SV=4 - [HMGA1_MOUSE]	Hmga1	2.08133
P02301	Histone H3.3C OS=Mus musculus GN=H3f3c PE=3 SV=3 - [H3C_MOUSE]	H3f3c	2.07033
P15864	Histone H1.2 OS=Mus musculus GN=Hist1h1c PE=1 SV=2 - [H12_MOUSE]	Hist1h1c	2.05467
Q9DCJ1	Target of rapamycin complex subunit LST8 OS=Mus musculus GN=Mlst8 PE=1 SV=1 - [LST8_MOUSE]	Mlst8	2.014
Q61001	Laminin subunit alpha-5 OS=Mus musculus GN=Lama5 PE=1 SV=4 - [LAMA5_MOUSE]	Lama5	1.91133
Q60605	Myosin light polypeptide 6 OS=Mus musculus GN=Myl6 PE=1 SV=3 - [MYL6_MOUSE]	Myl6	1.90167
P59108	Copine-2 OS=Mus musculus GN=Cpne2 PE=1 SV=1 - [CPNE2_MOUSE]	Cpne2	1.88833
P19137	Laminin subunit alpha-1 OS=Mus musculus GN=Lama1 PE=1 SV=1 - [LAMA1_MOUSE]	Lama1	1.857
P02469	Laminin subunit beta-1 OS=Mus musculus GN=Lamb1 PE=1 SV=3 - [LAMB1_MOUSE]	Lamb1	1.75
Q9QZQ8	Core histone macro-H2A.1 OS=Mus musculus GN=H2afy PE=1 SV=3 - [H2AY_MOUSE]	H2afy	1.75
Q3UV70	[Pyruvate dehydrogenase [acetyl-transferring]]-phosphatase 1, mitochondrial OS=Mus musculus GN=Pdp1 PE=1 SV=1 - [PDP1_MOUSE]	Pdp1	1.73467
Q8BGN3	Ectonucleotide pyrophosphatase/phosphodiesterase family member 6 OS=Mus musculus GN=Enpp6 PE=1 SV=1 - [ENPP6_MOUSE]	Enpp6	1.729
Q9CPV9	P2Y purinoceptor 12 OS=Mus musculus GN=P2ry12 PE=1 SV=1 - [P2Y12_MOUSE]	P2ry12	1.69867
P62806	Histone H4 OS=Mus musculus GN=Hist1h4a PE=1 SV=2 - [H4_MOUSE]	Hist1h4a	1.654
P43274	Histone H1.4 OS=Mus musculus GN=Hist1h1e PE=1 SV=2 - [H14_MOUSE]	Hist1h1e	1.63567
P56564	Excitatory amino acid transporter 1 OS=Mus musculus GN=Slc1a3 PE=1 SV=2 - [EAA1_MOUSE]	Slc1a3	1.63267
P70313	Nitric oxide synthase, endothelial OS=Mus musculus GN=Nos3 PE=1 SV=4 - [NOS3_MOUSE]	Nos3	1.62267
P27661	Histone H2AX OS=Mus musculus GN=H2afx PE=1 SV=2 - [H2AX_MOUSE]	H2afx	1.61
P10922	Histone H1.0 OS=Mus musculus GN=H1f0 PE=2 SV=4 - [H10_MOUSE]	H1f0	1.605
P09602	Non-histone chromosomal protein HMG-17 OS=Mus musculus GN=Hmgn2 PE=1 SV=2 - [HMGN2_MOUSE]	Hmgn2	1.60167
Q9D964	Glycine amidinotransferase, mitochondrial OS=Mus musculus GN=Gatm PE=1 SV=1 - [GATM_MOUSE]	Gatm	1.60033
Q6P5D4	Centrosomal protein of 135 kDa OS=Mus musculus GN=Cep135 PE=1 SV=1 - [CP135_MOUSE]	Cep135	1.59733
Q8CGP6	Histone H2A type 1-H OS=Mus musculus GN=Hist1h2ah PE=1 SV=3 - [H2A1H_MOUSE]	Hist1h2ah	1.59667
P49290	Eosinophil peroxidase OS=Mus musculus GN=Epx PE=1 SV=2 - [PERE_MOUSE]	Epx	1.513
P10853	Histone H2B type 1-F/J/L OS=Mus musculus GN=Hist1h2bf PE=1 SV=2 - [H2B1F_MOUSE]	Hist1h2bf	1.502
Q60952	Centrosome-associated protein CEP250 OS=Mus musculus GN=Cep250 PE=1 SV=4 - [CP250_MOUSE]	Cep250	1.49133
P97350	Plakophilin-1 OS=Mus musculus GN=Pkp1 PE=1 SV=1 - [PKP1_MOUSE]	Pkp1	1.48933
P55772	Ectonucleoside triphosphate diphosphohydrolase 1 OS=Mus musculus GN=Entpd1 PE=1 SV=1 - [ENTP1_MOUSE]	Entpd1	1.476
Q61288	Serine/threonine-protein kinase receptor R3 OS=Mus musculus GN=Acvrl1 PE=1 SV=2 - [ACVL1_MOUSE]	Acvrl1	1.47167
Q61792	LIM and SH3 domain protein 1 OS=Mus musculus GN=Lasp1 PE=1 SV=1 - [LASP1_MOUSE]	Lasp1	1.46833
Q8BGT8	Phytanoyl-CoA hydroxylase-interacting protein-like OS=Mus musculus GN=Phyhipl PE=1 SV=1 - [PHIPL_MOUSE]	Phyhipl	1.45233
Q99K30	Epidermal growth factor receptor kinase substrate 8-like protein 2 OS=Mus musculus GN=Eps8l2 PE=1 SV=1 - [ES8L2_MOUSE]	Eps8l2	1.452
Q8R138	Transmembrane protein 119 OS=Mus musculus GN=Tmem119 PE=1 SV=1 - [TM119_MOUSE]	Tmem119	1.45133
O09117	Synaptophysin-like protein 1 OS=Mus musculus GN=Sypl1 PE=1 SV=2 - [SYPL1_MOUSE]	Sypl1	1.45
P17665	Cytochrome c oxidase subunit 7C, mitochondrial OS=Mus musculus GN=Cox7c PE=1 SV=1 - [COX7C_MOUSE]	Cox7c	1.44667
Q8BXB6	Solute carrier organic anion transporter family member 2B1 OS=Mus musculus GN=Slco2b1 PE=1 SV=1 - [SO2B1_MOUSE]	Slco2b1	1.446
Q9Z127	Large neutral amino acids transporter small subunit 1 OS=Mus musculus GN=Slc7a5 PE=1 SV=2 - [LAT1_MOUSE]	Slc7a5	1.44467
P70663	SPARC-like protein 1 OS=Mus musculus GN=Sparcl1 PE=1 SV=3 - [SPRL1_MOUSE]	Sparcl1	1.44067
Q80VW7	AT-hook-containing transcription factor OS=Mus musculus GN=Akna PE=1 SV=1 - [AKNA_MOUSE]	Akna	1.43733
O09044	Synaptosomal-associated protein 23 OS=Mus musculus GN=Snap23 PE=1 SV=1 - [SNP23_MOUSE]	Snap23	1.435
P43277	Histone H1.3 OS=Mus musculus GN=Hist1h1d PE=1 SV=2 - [H13_MOUSE]	Hist1h1d	1.434
Q64511	DNA topoisomerase 2-beta OS=Mus musculus GN=Top2b PE=1 SV=2 - [TOP2B_MOUSE]	Top2b	1.43167
Q9CZJ2	Heat shock 70 kDa protein 12B OS=Mus musculus GN=Hspa12b PE=1 SV=1 - [HS12B_MOUSE]	Hspa12b	1.425
Q6ZPF4	Formin-like protein 3 OS=Mus musculus GN=Fmnl3 PE=1 SV=2 - [FMNL3_MOUSE]	Fmnl3	1.42467
Q62187	Transcription termination factor 1 OS=Mus musculus GN=Ttf1 PE=1 SV=2 - [TTF1_MOUSE]	Ttf1	1.42367
Q9D8Y7	Tumor necrosis factor alpha-induced protein 8-like protein 2 OS=Mus musculus GN=Tnfaip8l2 PE=1 SV=1 - [TP8L2_MOUSE]	Tnfaip8l2	1.41567
P97797	Tyrosine-protein phosphatase non-receptor type substrate 1 OS=Mus musculus GN=Sirpa PE=1 SV=1 - [SHPS1_MOUSE]	Sirpa	1.41133
P22091	T-cell acute lymphocytic leukemia protein 1 homolog OS=Mus musculus GN=Tal1 PE=1 SV=1 - [TAL1_MOUSE]	Tal1	1.41033
P63321	Ras-related protein Ral-A OS=Mus musculus GN=Rala PE=1 SV=1 - [RALA_MOUSE]	Rala	1.40767
Q8CCK0	Core histone macro-H2A.2 OS=Mus musculus GN=H2afy2 PE=1 SV=3 - [H2AW_MOUSE]	H2afy2	1.40567
P39447	Tight junction protein ZO-1 OS=Mus musculus GN=Tjp1 PE=1 SV=2 - [ZO1_MOUSE]	Tjp1	1.40167
Q9D7V9	N-acylethanolamine-hydrolyzing acid amidase OS=Mus musculus GN=Naaa PE=1 SV=2 - [NAAA_MOUSE]	Naaa	1.40067
Q9CPS7	RNA-binding protein PNO1 OS=Mus musculus GN=Pno1 PE=1 SV=1 - [PNO1_MOUSE]	Pno1	1.40067
P48025	Tyrosine-protein kinase SYK OS=Mus musculus GN=Syk PE=1 SV=2 - [KSYK_MOUSE]	Syk	1.39733
P57724	Poly(rC)-binding protein 4 OS=Mus musculus GN=Pcbp4 PE=1 SV=1 - [PCBP4_MOUSE]	Pcbp4	1.39533
P10518	Delta-aminolevulinic acid dehydratase OS=Mus musculus GN=Alad PE=1 SV=1 - [HEM2_MOUSE]	Alad	1.39267
Q3U1Z5	G-protein-signaling modulator 3 OS=Mus musculus GN=Gpsm3 PE=1 SV=2 - [GPSM3_MOUSE]	Gpsm3	1.39167
Q6ZPZ3	Zinc finger CCCH domain-containing protein 4 OS=Mus musculus GN=Zc3h4 PE=1 SV=2 - [ZC3H4_MOUSE]	Zc3h4	1.38833
Q91XV3	Brain acid soluble protein 1 OS=Mus musculus GN=Basp1 PE=1 SV=3 - [BASP1_MOUSE]	Basp1	1.38433
Q9DCJ9	N-acetylneuraminate lyase OS=Mus musculus GN=Npl PE=1 SV=1 - [NPL_MOUSE]	Npl	1.38167
Q9JHJ0	Tropomodulin-3 OS=Mus musculus GN=Tmod3 PE=1 SV=1 - [TMOD3_MOUSE]	Tmod3	1.381
Q91W29	Cytochrome c oxidase subunit 4 isoform 2, mitochondrial OS=Mus musculus GN=Cox4i2 PE=1 SV=1 - [COX42_MOUSE]	Cox4i2	1.37967
Q5XG71	Small subunit processome component 20 homolog OS=Mus musculus GN=Utp20 PE=1 SV=2 - [UTP20_MOUSE]	Utp20	1.37833
Q9WV02	RNA-binding motif protein, X chromosome OS=Mus musculus GN=Rbmx PE=1 SV=1 - [RBMX_MOUSE]	Rbmx	1.37567
Q9EQ32	Phosphoinositide 3-kinase adapter protein 1 OS=Mus musculus GN=Pik3ap1 PE=1 SV=1 - [BCAP_MOUSE]	Pik3ap1	1.375
Q8R1I1	Cytochrome b-c1 complex subunit 9 OS=Mus musculus GN=Uqcr10 PE=1 SV=1 - [QCR9_MOUSE]	Uqcr10	1.373
Q920B9	FACT complex subunit SPT16 OS=Mus musculus GN=Supt16h PE=1 SV=2 - [SP16H_MOUSE]	Supt16h	1.371
P43276	Histone H1.5 OS=Mus musculus GN=Hist1h1b PE=1 SV=2 - [H15_MOUSE]	Hist1h1b	1.36933
P25911	Tyrosine-protein kinase Lyn OS=Mus musculus GN=Lyn PE=1 SV=4 - [LYN_MOUSE]	Lyn	1.359
Q8VCR7	Protein ABHD14B OS=Mus musculus GN=Abhd14b PE=1 SV=1 - [ABHEB_MOUSE]	Abhd14b	1.357
Q9JIW9	Ras-related protein Ral-B OS=Mus musculus GN=Ralb PE=1 SV=1 - [RALB_MOUSE]	Ralb	1.357
P21447	Multidrug resistance protein 1A OS=Mus musculus GN=Abcb1a PE=1 SV=3 - [MDR1A_MOUSE]	Abcb1a	1.35133
Q9QZK7	Docking protein 3 OS=Mus musculus GN=Dok3 PE=1 SV=1 - [DOK3_MOUSE]	Dok3	1.35067
Q08943	FACT complex subunit SSRP1 OS=Mus musculus GN=Ssrp1 PE=1 SV=2 - [SSRP1_MOUSE]	Ssrp1	1.35033
Q9Z0D9	CX3C chemokine receptor 1 OS=Mus musculus GN=Cx3cr1 PE=1 SV=1 - [CX3C1_MOUSE]	Cx3cr1	1.342
O35658	Complement component 1 Q subcomponent-binding protein, mitochondrial OS=Mus musculus GN=C1qbp PE=1 SV=1 - [C1QBP_MOUSE]	C1qbp	1.34167
A2AL36	Centriolin OS=Mus musculus GN=Cntrl PE=1 SV=2 - [CNTRL_MOUSE]	Cntrl	1.341
Q6ZPU9	KIF1-binding protein OS=Mus musculus GN=Kif1bp PE=1 SV=2 - [KBP_MOUSE]	Kbp	1.338
Q8BK58	HSPB1-associated protein 1 OS=Mus musculus GN=Hspbap1 PE=1 SV=2 - [HBAP1_MOUSE]	Hspbap1	1.33233
Q9WV54	Acid ceramidase OS=Mus musculus GN=Asah1 PE=1 SV=1 - [ASAH1_MOUSE]	Asah1	1.332
Q9ER58	Testican-2 OS=Mus musculus GN=Spock2 PE=1 SV=1 - [TICN2_MOUSE]	Spock2	1.33033
Q3U0S6	Ras-interacting protein 1 OS=Mus musculus GN=Rasip1 PE=1 SV=3 - [RAIN_MOUSE]	Rasip1	1.33
O35215	D-dopachrome decarboxylase OS=Mus musculus GN=Ddt PE=1 SV=3 - [DOPD_MOUSE]	Ddt	1.329
P43406	Integrin alpha-V OS=Mus musculus GN=Itgav PE=1 SV=2 - [ITAV_MOUSE]	Itgav	1.32867
Q8K449	ATP-binding cassette sub-family A member 9 OS=Mus musculus GN=Abca9 PE=1 SV=2 - [ABCA9_MOUSE]	Abca9	1.32633
Q80XU3	Nuclear ubiquitous casein and cyclin-dependent kinase substrate 1 OS=Mus musculus GN=Nucks1 PE=1 SV=1 - [NUCKS_MOUSE]	Nucks1	1.32533
Q9R112	Sulfide:quinone oxidoreductase, mitochondrial OS=Mus musculus GN=Sqrdl PE=1 SV=3 - [SQRD_MOUSE]	Sqrdl	1.325
P97823	Acyl-protein thioesterase 1 OS=Mus musculus GN=Lypla1 PE=1 SV=1 - [LYPA1_MOUSE]	Lypla1	1.324
Q99JI6	Ras-related protein Rap-1b OS=Mus musculus GN=Rap1b PE=1 SV=2 - [RAP1B_MOUSE]	Rap1b	1.32
Q61470	Leukocyte antigen CD37 OS=Mus musculus GN=Cd37 PE=1 SV=1 - [CD37_MOUSE]	Cd37	1.31667
P85094	Isochorismatase domain-containing protein 2A OS=Mus musculus GN=Isoc2a PE=1 SV=1 - [ISC2A_MOUSE]	Isoc2a	1.31633
Q8R2V5	Arf-GAP with dual PH domain-containing protein 2 OS=Mus musculus GN=Adap2 PE=1 SV=1 - [ADAP2_MOUSE]	Adap2	1.313
Q80VQ0	Aldehyde dehydrogenase family 3 member B1 OS=Mus musculus GN=Aldh3b1 PE=1 SV=1 - [AL3B1_MOUSE]	Aldh3b1	1.31
Q8R3Y8	Interferon regulatory factor 2-binding protein 1 OS=Mus musculus GN=Irf2bp1 PE=1 SV=2 - [I2BP1_MOUSE]	Irf2bp1	1.30967
Q99KG7	Hermansky-Pudlak syndrome 4 protein homolog OS=Mus musculus GN=Hps4 PE=1 SV=2 - [HPS4_MOUSE]	Hps4	1.30833
P62880	Guanine nucleotide-binding protein G(I)/G(S)/G(T) subunit beta-2 OS=Mus musculus GN=Gnb2 PE=1 SV=3 - [GBB2_MOUSE]	Gnb2	1.30667
O54824	Pro-interleukin-16 OS=Mus musculus GN=Il16 PE=1 SV=3 - [IL16_MOUSE]	Il16	1.30567
P59764	Dedicator of cytokinesis protein 4 OS=Mus musculus GN=Dock4 PE=1 SV=1 - [DOCK4_MOUSE]	Dock4	1.305
Q99P72	Reticulon-4 OS=Mus musculus GN=Rtn4 PE=1 SV=2 - [RTN4_MOUSE]	Rtn4	1.305
P97369	Neutrophil cytosol factor 4 OS=Mus musculus GN=Ncf4 PE=1 SV=2 - [NCF4_MOUSE]	Ncf4	1.30433
P06537	Glucocorticoid receptor OS=Mus musculus GN=Nr3c1 PE=1 SV=1 - [GCR_MOUSE]	Nr3c1	1.30367
Q8BYZ1	ABI gene family member 3 OS=Mus musculus GN=Abi3 PE=1 SV=3 - [ABI3_MOUSE]	Abi3	1.30367
P26645	Myristoylated alanine-rich C-kinase substrate OS=Mus musculus GN=Marcks PE=1 SV=2 - [MARCS_MOUSE]	Marcks	1.30333
Q61879	Myosin-10 OS=Mus musculus GN=Myh10 PE=1 SV=2 - [MYH10_MOUSE]	Myh10	1.303
Q9D8I2	P2Y purinoceptor 13 OS=Mus musculus GN=P2yr13 PE=2 SV=2 - [P2Y13_MOUSE]	P2yr13	1.30233
O70318	Band 4.1-like protein 2 OS=Mus musculus GN=Epb41l2 PE=1 SV=2 - [E41L2_MOUSE]	Epb41l2	1.30167
P56371	Ras-related protein Rab-4A OS=Mus musculus GN=Rab4a PE=1 SV=2 - [RAB4A_MOUSE]	Rab4a	1.3
Q8BY35	FYVE, RhoGEF and PH domain-containing protein 2 OS=Mus musculus GN=Fgd2 PE=1 SV=1 - [FGD2_MOUSE]	Fgd2	1.29967
P21981	Protein-glutamine gamma-glutamyltransferase 2 OS=Mus musculus GN=Tgm2 PE=1 SV=4 - [TGM2_MOUSE]	Tgm2	1.29833
P21107	Tropomyosin alpha-3 chain OS=Mus musculus GN=Tpm3 PE=1 SV=3 - [TPM3_MOUSE]	Tpm3	1.29533
Q99LD8	N(G),N(G)-dimethylarginine dimethylaminohydrolase 2 OS=Mus musculus GN=Ddah2 PE=1 SV=1 - [DDAH2_MOUSE]	Ddah2	1.295
P08752	Guanine nucleotide-binding protein G(i) subunit alpha-2 OS=Mus musculus GN=Gnai2 PE=1 SV=5 - [GNAI2_MOUSE]	Gnai2	1.292
P09055	Integrin beta-1 OS=Mus musculus GN=Itgb1 PE=1 SV=1 - [ITB1_MOUSE]	Itgb1	1.292
Q61739	Integrin alpha-6 OS=Mus musculus GN=Itga6 PE=1 SV=3 - [ITA6_MOUSE]	Itga6	1.29133
Q9EP97	Sentrin-specific protease 3 OS=Mus musculus GN=Senp3 PE=1 SV=1 - [SENP3_MOUSE]	Senp3	1.29133
Q61084	Mitogen-activated protein kinase kinase kinase 3 OS=Mus musculus GN=Map3k3 PE=1 SV=1 - [M3K3_MOUSE]	Map3k3	1.29033
P61208	ADP-ribosylation factor-like protein 4C OS=Mus musculus GN=Arl4c PE=2 SV=1 - [ARL4C_MOUSE]	Arl4c	1.28933
Q60974	Nuclear receptor corepressor 1 OS=Mus musculus GN=Ncor1 PE=1 SV=1 - [NCOR1_MOUSE]	Ncor1	1.287
O35711	Liprin-beta-2 OS=Mus musculus GN=Ppfibp2 PE=1 SV=3 - [LIPB2_MOUSE]	Ppfibp2	1.28567
P63024	Vesicle-associated membrane protein 3 OS=Mus musculus GN=Vamp3 PE=1 SV=1 - [VAMP3_MOUSE]	Vamp3	1.28533
P14115	60S ribosomal protein L27a OS=Mus musculus GN=Rpl27a PE=1 SV=5 - [RL27A_MOUSE]	Rpl27a	1.279
A2AIV8	Caspase recruitment domain-containing protein 9 OS=Mus musculus GN=Card9 PE=1 SV=1 - [CARD9_MOUSE]	Card9	1.27767
Q01730	Ras suppressor protein 1 OS=Mus musculus GN=Rsu1 PE=1 SV=3 - [RSU1_MOUSE]	Rsu1	1.277
P62835	Ras-related protein Rap-1A OS=Mus musculus GN=Rap1a PE=1 SV=1 - [RAP1A_MOUSE]	Rap1a	1.277
P08103	Tyrosine-protein kinase HCK OS=Mus musculus GN=Hck PE=1 SV=4 - [HCK_MOUSE]	Hck	1.27467
P56380	Bis(5'-nucleosyl)-tetraphosphatase [asymmetrical] OS=Mus musculus GN=Nudt2 PE=1 SV=3 - [AP4A_MOUSE]	Nudt2	1.27433
Q3TDX8	Cytochrome b5 reductase 4 OS=Mus musculus GN=Cyb5r4 PE=2 SV=3 - [NB5R4_MOUSE]	Cyb5r4	1.274
Q6P9J9	Anoctamin-6 OS=Mus musculus GN=Ano6 PE=1 SV=1 - [ANO6_MOUSE]	Ano6	1.27267
P08508	Low affinity immunoglobulin gamma Fc region receptor III OS=Mus musculus GN=Fcgr3 PE=1 SV=1 - [FCGR3_MOUSE]	Fcgr3	1.27267
P48725	Pericentrin OS=Mus musculus GN=Pcnt PE=1 SV=2 - [PCNT_MOUSE]	Pcnt	1.27033
Q61329	Zinc finger homeobox protein 3 OS=Mus musculus GN=Zfhx3 PE=1 SV=1 - [ZFHX3_MOUSE]	Zfhx3	1.26933
Q3THE2	Myosin regulatory light chain 12B OS=Mus musculus GN=Myl12b PE=1 SV=2 - [ML12B_MOUSE]	Myl12b	1.26867
P16546	Spectrin alpha chain, non-erythrocytic 1 OS=Mus musculus GN=Sptan1 PE=1 SV=4 - [SPTN1_MOUSE]	Sptan1	1.26667
Q9D855	Cytochrome b-c1 complex subunit 7 OS=Mus musculus GN=Uqcrb PE=1 SV=3 - [QCR7_MOUSE]	Uqcrb	1.26567
Q3U1G5	Interferon-stimulated 20 kDa exonuclease-like 2 OS=Mus musculus GN=Isg20l2 PE=1 SV=2 - [I20L2_MOUSE]	Isg20l2	1.265
Q3UMF0	Cordon-bleu protein-like 1 OS=Mus musculus GN=Cobll1 PE=1 SV=2 - [COBL1_MOUSE]	Cobll1	1.26433
Q8BZW8	NHL repeat-containing protein 2 OS=Mus musculus GN=Nhlrc2 PE=1 SV=1 - [NHLC2_MOUSE]	Nhlrc2	1.26433
P50136	2-oxoisovalerate dehydrogenase subunit alpha, mitochondrial OS=Mus musculus GN=Bckdha PE=1 SV=1 - [ODBA_MOUSE]	Bckdha	1.26433
O55222	Integrin-linked protein kinase OS=Mus musculus GN=Ilk PE=1 SV=2 - [ILK_MOUSE]	Ilk	1.26333
Q9CXS4	Centromere protein V OS=Mus musculus GN=Cenpv PE=1 SV=2 - [CENPV_MOUSE]	Cenpv	1.263
P19973	Lymphocyte-specific protein 1 OS=Mus musculus GN=Lsp1 PE=1 SV=2 - [LSP1_MOUSE]	Lsp1	1.261
P05555	Integrin alpha-M OS=Mus musculus GN=Itgam PE=1 SV=2 - [ITAM_MOUSE]	Itgam	1.26033
A6H5Y3	Methionine synthase OS=Mus musculus GN=Mtr PE=1 SV=1 - [METH_MOUSE]	Mtr	1.26033
Q9ERB0	Synaptosomal-associated protein 29 OS=Mus musculus GN=Snap29 PE=1 SV=1 - [SNP29_MOUSE]	Snap29	1.25967
Q8R2T8	General transcription factor 3C polypeptide 5 OS=Mus musculus GN=Gtf3c5 PE=2 SV=2 - [TF3C5_MOUSE]	Gtf3c5	1.25967
Q8BRK9	Alpha-mannosidase 2x OS=Mus musculus GN=Man2a2 PE=1 SV=2 - [MA2A2_MOUSE]	Man2a2	1.25833
Q3V3R4	Integrin alpha-1 OS=Mus musculus GN=Itga1 PE=1 SV=2 - [ITA1_MOUSE]	Itga1	1.258
Q9R0G7	Zinc finger E-box-binding homeobox 2 OS=Mus musculus GN=Zeb2 PE=1 SV=2 - [ZEB2_MOUSE]	Zeb2	1.25767
O70200	Allograft inflammatory factor 1 OS=Mus musculus GN=Aif1 PE=1 SV=1 - [AIF1_MOUSE]	Aif1	1.25633
Q6PDI6	Ubiquitin carboxyl-terminal hydrolase MINDY-2 OS=Mus musculus GN=Fam63b PE=1 SV=1 - [FA63B_MOUSE]	Fam63b	1.25633
P50396	Rab GDP dissociation inhibitor alpha OS=Mus musculus GN=Gdi1 PE=1 SV=3 - [GDIA_MOUSE]	Gdi1	1.255
P62331	ADP-ribosylation factor 6 OS=Mus musculus GN=Arf6 PE=1 SV=2 - [ARF6_MOUSE]	Arf6	1.25367
Q9QX47	Protein SON OS=Mus musculus GN=Son PE=1 SV=2 - [SON_MOUSE]	Son	1.253
Q9QXY6	EH domain-containing protein 3 OS=Mus musculus GN=Ehd3 PE=1 SV=2 - [EHD3_MOUSE]	Ehd3	1.25267
O35601	FYN-binding protein OS=Mus musculus GN=Fyb PE=1 SV=2 - [FYB_MOUSE]	Fyb	1.252
Q7TSI3	Serine/threonine-protein phosphatase 6 regulatory subunit 1 OS=Mus musculus GN=Ppp6r1 PE=1 SV=1 - [PP6R1_MOUSE]	Ppp6r1	1.25167
P11835	Integrin beta-2 OS=Mus musculus GN=Itgb2 PE=1 SV=2 - [ITB2_MOUSE]	Itgb2	1.251
P62717	60S ribosomal protein L18a OS=Mus musculus GN=Rpl18a PE=1 SV=1 - [RL18A_MOUSE]	Rpl18a	1.25067
Q9D0L4	Uncharacterized aarF domain-containing protein kinase 1 OS=Mus musculus GN=Adck1 PE=1 SV=1 - [ADCK1_MOUSE]	Adck1	1.25033
Q8CFJ7	Solute carrier family 25 member 45 OS=Mus musculus GN=Slc25a45 PE=1 SV=1 - [S2545_MOUSE]	Slc25a45	1.25
Q8C4B4	Protein unc-119 homolog B OS=Mus musculus GN=Unc119b PE=1 SV=1 - [U119B_MOUSE]	Unc119b	1.24933
Q9DC07	LIM zinc-binding domain-containing Nebulette OS=Mus musculus GN=Nebl PE=1 SV=1 - [LNEBL_MOUSE]	Nebl	1.248
O88531	Palmitoyl-protein thioesterase 1 OS=Mus musculus GN=Ppt1 PE=1 SV=2 - [PPT1_MOUSE]	Ppt1	1.24733
Q8VE47	Ubiquitin-like modifier-activating enzyme 5 OS=Mus musculus GN=Uba5 PE=1 SV=2 - [UBA5_MOUSE]	Uba5	1.24733
Q9CRD0	OCIA domain-containing protein 1 OS=Mus musculus GN=Ociad1 PE=1 SV=1 - [OCAD1_MOUSE]	Ociad1	1.246
Q5SYD0	Unconventional myosin-Id OS=Mus musculus GN=Myo1d PE=1 SV=1 - [MYO1D_MOUSE]	Myo1d	1.246
Q68FL4	Putative adenosylhomocysteinase 3 OS=Mus musculus GN=Ahcyl2 PE=1 SV=1 - [SAHH3_MOUSE]	Ahcyl2	1.245
O35744	Chitinase-like protein 3 OS=Mus musculus GN=Chil3 PE=1 SV=2 - [CHIL3_MOUSE]	Chil3	1.245
Q924N4	Solute carrier family 12 member 6 OS=Mus musculus GN=Slc12a6 PE=1 SV=2 - [S12A6_MOUSE]	Slc12a6	1.24433
Q2HXL6	ER degradation-enhancing alpha-mannosidase-like protein 3 OS=Mus musculus GN=Edem3 PE=1 SV=2 - [EDEM3_MOUSE]	Edem3	1.24433
Q9JM76	Actin-related protein 2/3 complex subunit 3 OS=Mus musculus GN=Arpc3 PE=1 SV=3 - [ARPC3_MOUSE]	Arpc3	1.244
Q4G0F8	Ubinuclein-1 OS=Mus musculus GN=Ubn1 PE=2 SV=1 - [UBN1_MOUSE]	Ubn1	1.24333
Q9Z280	Phospholipase D1 OS=Mus musculus GN=Pld1 PE=2 SV=1 - [PLD1_MOUSE]	Pld1	1.24233
P40201	Chromodomain-helicase-DNA-binding protein 1 OS=Mus musculus GN=Chd1 PE=1 SV=3 - [CHD1_MOUSE]	Chd1	1.24067
Q9CQL7	MORF4 family-associated protein 1 OS=Mus musculus GN=Mrfap1 PE=1 SV=1 - [MOFA1_MOUSE]	Mrfap1	1.24067
Q9R207	Nibrin OS=Mus musculus GN=Nbn PE=1 SV=1 - [NBN_MOUSE]	Nbn	1.24067
P62046	Leucine-rich repeat and calponin homology domain-containing protein 1 OS=Mus musculus GN=Lrch1 PE=1 SV=2 - [LRCH1_MOUSE]	Lrch1	1.24033
Q99PL5	Ribosome-binding protein 1 OS=Mus musculus GN=Rrbp1 PE=1 SV=2 - [RRBP1_MOUSE]	Rrbp1	1.23767
Q9EPC1	Alpha-parvin OS=Mus musculus GN=Parva PE=1 SV=1 - [PARVA_MOUSE]	Parva	1.23467
Q7M6Y3	Phosphatidylinositol-binding clathrin assembly protein OS=Mus musculus GN=Picalm PE=1 SV=1 - [PICAL_MOUSE]	Picalm	1.23367
Q08288	Cell growth-regulating nucleolar protein OS=Mus musculus GN=Lyar PE=1 SV=2 - [LYAR_MOUSE]	Lyar	1.232
Q9JL26	Formin-like protein 1 OS=Mus musculus GN=Fmnl1 PE=1 SV=1 - [FMNL1_MOUSE]	Fmnl1	1.23067
Q61735	Leukocyte surface antigen CD47 OS=Mus musculus GN=Cd47 PE=1 SV=2 - [CD47_MOUSE]	Cd47	1.23067
Q62261	Spectrin beta chain, non-erythrocytic 1 OS=Mus musculus GN=Sptbn1 PE=1 SV=2 - [SPTB2_MOUSE]	Sptbn1	1.23033
Q9CQB5	CDGSH iron-sulfur domain-containing protein 2 OS=Mus musculus GN=Cisd2 PE=1 SV=1 - [CISD2_MOUSE]	Cisd2	1.22967
A2AQ07	Tubulin beta-1 chain OS=Mus musculus GN=Tubb1 PE=1 SV=1 - [TBB1_MOUSE]	Tubb1	1.22767
P55200	Histone-lysine N-methyltransferase 2A OS=Mus musculus GN=Kmt2a PE=1 SV=3 - [KMT2A_MOUSE]	Kmt2a	1.22633
Q8K1R7	Serine/threonine-protein kinase Nek9 OS=Mus musculus GN=Nek9 PE=1 SV=2 - [NEK9_MOUSE]	Nek9	1.226
Q8K370	Acyl-CoA dehydrogenase family member 10 OS=Mus musculus GN=Acad10 PE=1 SV=1 - [ACD10_MOUSE]	Acad10	1.225
P27601	Guanine nucleotide-binding protein subunit alpha-13 OS=Mus musculus GN=Gna13 PE=1 SV=1 - [GNA13_MOUSE]	Gna13	1.225
Q8VDD9	PH-interacting protein OS=Mus musculus GN=Phip PE=1 SV=2 - [PHIP_MOUSE]	Phip	1.22433
Q61823	Programmed cell death protein 4 OS=Mus musculus GN=Pdcd4 PE=1 SV=1 - [PDCD4_MOUSE]	Pdcd4	1.22433
E9Q3E1	Aldehyde dehydrogenase family 3 member B2 OS=Mus musculus GN=Aldh3b2 PE=1 SV=1 - [AL3B2_MOUSE]	Aldh3b2	1.22267
Q8BFY9	Transportin-1 OS=Mus musculus GN=Tnpo1 PE=1 SV=2 - [TNPO1_MOUSE]	Tnpo1	1.22233
Q5NCR9	Nuclear speckle splicing regulatory protein 1 OS=Mus musculus GN=Nsrp1 PE=1 SV=1 - [NSRP1_MOUSE]	Nsrp1	1.22233
Q9WU42	Nuclear receptor corepressor 2 OS=Mus musculus GN=Ncor2 PE=1 SV=3 - [NCOR2_MOUSE]	Ncor2	1.222
Q8BP40	Lysophosphatidic acid phosphatase type 6 OS=Mus musculus GN=Acp6 PE=1 SV=1 - [PPA6_MOUSE]	Acp6	1.22033
P01864	Ig gamma-2A chain C region secreted form OS=Mus musculus PE=1 SV=1 - [GCAB_MOUSE]	NA	1.22
Q9D6F9	Tubulin beta-4A chain OS=Mus musculus GN=Tubb4a PE=1 SV=3 - [TBB4A_MOUSE]	Tubb4a	1.22
Q60591	Nuclear factor of activated T-cells, cytoplasmic 2 OS=Mus musculus GN=Nfatc2 PE=1 SV=3 - [NFAC2_MOUSE]	Nfatc2	1.21967
Q80TM9	Nischarin OS=Mus musculus GN=Nisch PE=1 SV=2 - [NISCH_MOUSE]	Nisch	1.219
Q9CR61	NADH dehydrogenase [ubiquinone] 1 beta subcomplex subunit 7 OS=Mus musculus GN=Ndufb7 PE=1 SV=3 - [NDUB7_MOUSE]	Ndufb7	1.21833
Q9QX96	Sal-like protein 2 OS=Mus musculus GN=Sall2 PE=1 SV=2 - [SALL2_MOUSE]	Sall2	1.218
Q9DC51	Guanine nucleotide-binding protein G(k) subunit alpha OS=Mus musculus GN=Gnai3 PE=1 SV=3 - [GNAI3_MOUSE]	Gnai3	1.21733
Q9ES46	Beta-parvin OS=Mus musculus GN=Parvb PE=1 SV=1 - [PARVB_MOUSE]	Parvb	1.21667
Q80VH0	B-cell scaffold protein with ankyrin repeats OS=Mus musculus GN=Bank1 PE=1 SV=3 - [BANK1_MOUSE]	Bank1	1.21667
P42128	Forkhead box protein K1 OS=Mus musculus GN=Foxk1 PE=1 SV=2 - [FOXK1_MOUSE]	Foxk1	1.21567
Q99JT1	Glutamyl-tRNA(Gln) amidotransferase subunit B, mitochondrial OS=Mus musculus GN=Gatb PE=1 SV=1 - [GATB_MOUSE]	Gatb	1.21467
P00920	Carbonic anhydrase 2 OS=Mus musculus GN=Ca2 PE=1 SV=4 - [CAH2_MOUSE]	Ca2	1.21433
Q8R1F1	Niban-like protein 1 OS=Mus musculus GN=Fam129b PE=1 SV=2 - [NIBL1_MOUSE]	Fam129b	1.212
Q925F2	Endothelial cell-selective adhesion molecule OS=Mus musculus GN=Esam PE=1 SV=1 - [ESAM_MOUSE]	Esam	1.212
Q8R010	Aminoacyl tRNA synthase complex-interacting multifunctional protein 2 OS=Mus musculus GN=Aimp2 PE=1 SV=2 - [AIMP2_MOUSE]	Aimp2	1.21167
O35075	Down syndrome critical region protein 3 homolog OS=Mus musculus GN=Dscr3 PE=1 SV=1 - [DSCR3_MOUSE]	Dscr3	1.21133
O35730	E3 ubiquitin-protein ligase RING1 OS=Mus musculus GN=Ring1 PE=1 SV=2 - [RING1_MOUSE]	Ring1	1.209
Q69ZK0	Phosphatidylinositol 3,4,5-trisphosphate-dependent Rac exchanger 1 protein OS=Mus musculus GN=Prex1 PE=1 SV=2 - [PREX1_MOUSE]	Prex1	1.20833
Q2EMV9	Poly [ADP-ribose] polymerase 14 OS=Mus musculus GN=Parp14 PE=1 SV=3 - [PAR14_MOUSE]	Parp14	1.20767
A2A791	Zinc finger MYM-type protein 4 OS=Mus musculus GN=Zmym4 PE=1 SV=1 - [ZMYM4_MOUSE]	Zmym4	1.20767
Q9JHG7	Phosphatidylinositol 4,5-bisphosphate 3-kinase catalytic subunit gamma isoform OS=Mus musculus GN=Pik3cg PE=1 SV=2 - [PK3CG_MOUSE]	Pik3cg	1.20667
Q8R3B1	1-phosphatidylinositol 4,5-bisphosphate phosphodiesterase delta-1 OS=Mus musculus GN=Plcd1 PE=1 SV=2 - [PLCD1_MOUSE]	Plcd1	1.206
Q8K4I3	Rho guanine nucleotide exchange factor 6 OS=Mus musculus GN=Arhgef6 PE=1 SV=1 - [ARHG6_MOUSE]	Arhgef6	1.20567
Q3UND0	Src kinase-associated phosphoprotein 2 OS=Mus musculus GN=Skap2 PE=1 SV=2 - [SKAP2_MOUSE]	Skap2	1.20467
Q9DB26	Phytanoyl-CoA dioxygenase domain-containing protein 1 OS=Mus musculus GN=Phyhd1 PE=1 SV=2 - [PHYD1_MOUSE]	Phyhd1	1.20467
Q6P1Y8	Type II inositol 3,4-bisphosphate 4-phosphatase OS=Mus musculus GN=Inpp4b PE=2 SV=1 - [INP4B_MOUSE]	Inpp4b	1.20367
Q61069	Upstream stimulatory factor 1 OS=Mus musculus GN=Usf1 PE=1 SV=1 - [USF1_MOUSE]	Usf1	1.20267
Q6NS46	Protein RRP5 homolog OS=Mus musculus GN=Pdcd11 PE=1 SV=2 - [RRP5_MOUSE]	Pdcd11	1.202
P35282	Ras-related protein Rab-21 OS=Mus musculus GN=Rab21 PE=1 SV=4 - [RAB21_MOUSE]	Rab21	1.20167
Q99MS7	EH domain-binding protein 1-like protein 1 OS=Mus musculus GN=Ehbp1l1 PE=1 SV=1 - [EH1L1_MOUSE]	Ehbp1l1	1.20167
Q8R1A4	Dedicator of cytokinesis protein 7 OS=Mus musculus GN=Dock7 PE=1 SV=3 - [DOCK7_MOUSE]	Dock7	1.20033
Q8BWM0	Prostaglandin E synthase 2 OS=Mus musculus GN=Ptges2 PE=1 SV=3 - [PGES2_MOUSE]	Ptges2	1.19967
Q7TMB8	Cytoplasmic FMR1-interacting protein 1 OS=Mus musculus GN=Cyfip1 PE=1 SV=1 - [CYFP1_MOUSE]	Cyfip1	1.199
Q8K389	CDK5 regulatory subunit-associated protein 2 OS=Mus musculus GN=Cdk5rap2 PE=1 SV=3 - [CK5P2_MOUSE]	Cdk5rap2	1.19867
Q61941	NAD(P) transhydrogenase, mitochondrial OS=Mus musculus GN=Nnt PE=1 SV=2 - [NNTM_MOUSE]	Nnt	1.19833
Q91W89	Alpha-mannosidase 2C1 OS=Mus musculus GN=Man2c1 PE=1 SV=1 - [MA2C1_MOUSE]	Man2c1	1.19767
P18653	Ribosomal protein S6 kinase alpha-1 OS=Mus musculus GN=Rps6ka1 PE=1 SV=1 - [KS6A1_MOUSE]	Rps6ka1	1.197
P18572	Basigin OS=Mus musculus GN=Bsg PE=1 SV=2 - [BASI_MOUSE]	Bsg	1.197
P61957	Small ubiquitin-related modifier 2 OS=Mus musculus GN=Sumo2 PE=1 SV=1 - [SUMO2_MOUSE]	Sumo2	1.196
P70460	Vasodilator-stimulated phosphoprotein OS=Mus musculus GN=Vasp PE=1 SV=4 - [VASP_MOUSE]	Vasp	1.19533
Q9D659	V-type immunoglobulin domain-containing suppressor of T-cell activation OS=Mus musculus GN=Vsir PE=1 SV=2 - [VISTA_MOUSE]	NA	1.193
Q9WUQ2	Prolactin regulatory element-binding protein OS=Mus musculus GN=Preb PE=1 SV=1 - [PREB_MOUSE]	Preb	1.192
Q9EQ20	Methylmalonate-semialdehyde dehydrogenase [acylating], mitochondrial OS=Mus musculus GN=Aldh6a1 PE=1 SV=1 - [MMSA_MOUSE]	Aldh6a1	1.191
Q64735	Complement component receptor 1-like protein OS=Mus musculus GN=Cr1l PE=1 SV=1 - [CR1L_MOUSE]	Cr1l	1.191
Q61425	Hydroxyacyl-coenzyme A dehydrogenase, mitochondrial OS=Mus musculus GN=Hadh PE=1 SV=2 - [HCDH_MOUSE]	Hadh	1.19067
Q5SSH8	Neuferricin OS=Mus musculus GN=Cyb5d2 PE=1 SV=1 - [NEUFC_MOUSE]	Cyb5d2	1.19067
Q9CX86	Heterogeneous nuclear ribonucleoprotein A0 OS=Mus musculus GN=Hnrnpa0 PE=1 SV=1 - [ROA0_MOUSE]	Hnrnpa0	1.19033
O70230	Zinc finger protein 143 OS=Mus musculus GN=Znf143 PE=1 SV=2 - [ZN143_MOUSE]	Znf143	1.19033
Q8C129	Leucyl-cystinyl aminopeptidase OS=Mus musculus GN=Lnpep PE=1 SV=1 - [LCAP_MOUSE]	Lnpep	1.18933
F7BJB9	MORC family CW-type zinc finger protein 3 OS=Mus musculus GN=Morc3 PE=1 SV=1 - [MORC3_MOUSE]	Morc3	1.18833
Q60992	Guanine nucleotide exchange factor VAV2 OS=Mus musculus GN=Vav2 PE=1 SV=1 - [VAV2_MOUSE]	Vav2	1.188
Q9CY21	Probable 18S rRNA (guanine-N(7))-methyltransferase OS=Mus musculus GN=Wbscr22 PE=1 SV=1 - [WBS22_MOUSE]	Wbscr22	1.18767
Q8C3X8	Lipase maturation factor 2 OS=Mus musculus GN=Lmf2 PE=1 SV=1 - [LMF2_MOUSE]	Lmf2	1.187
P28700	Retinoic acid receptor RXR-alpha OS=Mus musculus GN=Rxra PE=1 SV=1 - [RXRA_MOUSE]	Rxra	1.187
Q9CPQ1	Cytochrome c oxidase subunit 6C OS=Mus musculus GN=Cox6c PE=1 SV=3 - [COX6C_MOUSE]	Cox6c	1.18667
Q5SUA5	Unconventional myosin-Ig OS=Mus musculus GN=Myo1g PE=1 SV=1 - [MYO1G_MOUSE]	Myo1g	1.18667
P0C6B7	Immunoglobulin superfamily member 6 OS=Mus musculus GN=Igsf6 PE=2 SV=1 - [IGSF6_MOUSE]	Igsf6	1.18667
B2RXS4	Plexin-B2 OS=Mus musculus GN=Plxnb2 PE=1 SV=1 - [PLXB2_MOUSE]	Plxnb2	1.18633
Q9Z329	Inositol 1,4,5-trisphosphate receptor type 2 OS=Mus musculus GN=Itpr2 PE=1 SV=4 - [ITPR2_MOUSE]	Itpr2	1.18567
P54071	Isocitrate dehydrogenase [NADP], mitochondrial OS=Mus musculus GN=Idh2 PE=1 SV=3 - [IDHP_MOUSE]	Idh2	1.18533
Q9JKB3	Y-box-binding protein 3 OS=Mus musculus GN=Ybx3 PE=1 SV=2 - [YBOX3_MOUSE]	Ybx3	1.18533
Q91W96	Anaphase-promoting complex subunit 4 OS=Mus musculus GN=Anapc4 PE=1 SV=1 - [APC4_MOUSE]	Anapc4	1.18233
Q9CQZ5	NADH dehydrogenase [ubiquinone] 1 alpha subcomplex subunit 6 OS=Mus musculus GN=Ndufa6 PE=1 SV=1 - [NDUA6_MOUSE]	Ndufa6	1.182
Q9D172	ES1 protein homolog, mitochondrial OS=Mus musculus GN=D10Jhu81e PE=1 SV=1 - [ES1_MOUSE]	D10Jhu81e	1.182
Q91ZX7	Prolow-density lipoprotein receptor-related protein 1 OS=Mus musculus GN=Lrp1 PE=1 SV=1 - [LRP1_MOUSE]	Lrp1	1.18167
P05202	Aspartate aminotransferase, mitochondrial OS=Mus musculus GN=Got2 PE=1 SV=1 - [AATM_MOUSE]	Got2	1.18067
P32883	GTPase KRas OS=Mus musculus GN=Kras PE=1 SV=1 - [RASK_MOUSE]	Kras	1.18067
Q8CI95	Oxysterol-binding protein-related protein 11 OS=Mus musculus GN=Osbpl11 PE=1 SV=2 - [OSB11_MOUSE]	Osbpl11	1.18067
Q8CJ40	Rootletin OS=Mus musculus GN=Crocc PE=1 SV=2 - [CROCC_MOUSE]	Crocc	1.18033
Q99KE1	NAD-dependent malic enzyme, mitochondrial OS=Mus musculus GN=Me2 PE=1 SV=1 - [MAOM_MOUSE]	Me2	1.18
Q8BH43	Wiskott-Aldrich syndrome protein family member 2 OS=Mus musculus GN=Wasf2 PE=1 SV=1 - [WASF2_MOUSE]	Wasf2	1.179
P14602	Heat shock protein beta-1 OS=Mus musculus GN=Hspb1 PE=1 SV=3 - [HSPB1_MOUSE]	Hspb1	1.17833
Q8K0C9	GDP-mannose 4,6 dehydratase OS=Mus musculus GN=Gmds PE=1 SV=1 - [GMDS_MOUSE]	Gmds	1.17833
Q00899	Transcriptional repressor protein YY1 OS=Mus musculus GN=Yy1 PE=1 SV=1 - [TYY1_MOUSE]	Yy1	1.17767
Q61409	cGMP-inhibited 3',5'-cyclic phosphodiesterase B OS=Mus musculus GN=Pde3b PE=1 SV=2 - [PDE3B_MOUSE]	Pde3b	1.17767
Q07417	Short-chain specific acyl-CoA dehydrogenase, mitochondrial OS=Mus musculus GN=Acads PE=1 SV=2 - [ACADS_MOUSE]	Acads	1.177
Q76KJ5	DNA-directed RNA polymerase I subunit RPA34 OS=Mus musculus GN=Cd3eap PE=1 SV=2 - [RPA34_MOUSE]	Cd3eap	1.177
Q8K1R3	Polyribonucleotide nucleotidyltransferase 1, mitochondrial OS=Mus musculus GN=Pnpt1 PE=1 SV=1 - [PNPT1_MOUSE]	Pnpt1	1.177
A3KGV1	Outer dense fiber protein 2 OS=Mus musculus GN=Odf2 PE=1 SV=1 - [ODFP2_MOUSE]	Odf2	1.17667
Q9ERS2	NADH dehydrogenase [ubiquinone] 1 alpha subcomplex subunit 13 OS=Mus musculus GN=Ndufa13 PE=1 SV=3 - [NDUAD_MOUSE]	Ndufa13	1.17633
O70404	Vesicle-associated membrane protein 8 OS=Mus musculus GN=Vamp8 PE=1 SV=1 - [VAMP8_MOUSE]	Vamp8	1.17533
Q9QZS3	Protein numb homolog OS=Mus musculus GN=Numb PE=1 SV=1 - [NUMB_MOUSE]	Numb	1.17533
Q80YW0	Cytohesin-4 OS=Mus musculus GN=Cyth4 PE=1 SV=1 - [CYH4_MOUSE]	Cyth4	1.175
P26041	Moesin OS=Mus musculus GN=Msn PE=1 SV=3 - [MOES_MOUSE]	Msn	1.17467
Q9CQ22	Ragulator complex protein LAMTOR1 OS=Mus musculus GN=Lamtor1 PE=1 SV=1 - [LTOR1_MOUSE]	Lamtor1	1.17467
Q9CR62	Mitochondrial 2-oxoglutarate/malate carrier protein OS=Mus musculus GN=Slc25a11 PE=1 SV=3 - [M2OM_MOUSE]	Slc25a11	1.174
Q3UA37	Glutamine-rich protein 1 OS=Mus musculus GN=Qrich1 PE=1 SV=1 - [QRIC1_MOUSE]	Qrich1	1.174
Q3U0K8	Prolyl 3-hydroxylase OGFOD1 OS=Mus musculus GN=Ogfod1 PE=1 SV=1 - [OGFD1_MOUSE]	Ogfod1	1.17367
Q9DBR7	Protein phosphatase 1 regulatory subunit 12A OS=Mus musculus GN=Ppp1r12a PE=1 SV=2 - [MYPT1_MOUSE]	Ppp1r12a	1.17333
Q6PHN9	Ras-related protein Rab-35 OS=Mus musculus GN=Rab35 PE=1 SV=1 - [RAB35_MOUSE]	Rab35	1.17267
Q8C163	Nuclease EXOG, mitochondrial OS=Mus musculus GN=Exog PE=1 SV=1 - [EXOG_MOUSE]	Exog	1.17233
Q9Z2B9	Ribosomal protein S6 kinase alpha-4 OS=Mus musculus GN=Rps6ka4 PE=1 SV=2 - [KS6A4_MOUSE]	Rps6ka4	1.17233
Q61164	Transcriptional repressor CTCF OS=Mus musculus GN=Ctcf PE=1 SV=2 - [CTCF_MOUSE]	Ctcf	1.17233
Q9CQ62	2,4-dienoyl-CoA reductase, mitochondrial OS=Mus musculus GN=Decr1 PE=1 SV=1 - [DECR_MOUSE]	Decr1	1.171
Q80WW9	DDRGK domain-containing protein 1 OS=Mus musculus GN=Ddrgk1 PE=1 SV=2 - [DDRGK_MOUSE]	Ddrgk1	1.171
P47713	Cytosolic phospholipase A2 OS=Mus musculus GN=Pla2g4a PE=1 SV=1 - [PA24A_MOUSE]	Pla2g4a	1.17067
Q8K124	Pleckstrin homology domain-containing family O member 2 OS=Mus musculus GN=Plekho2 PE=1 SV=1 - [PKHO2_MOUSE]	Plekho2	1.17033
Q9JIK5	Nucleolar RNA helicase 2 OS=Mus musculus GN=Ddx21 PE=1 SV=3 - [DDX21_MOUSE]	Ddx21	1.16933
Q9D6Y9	1,4-alpha-glucan-branching enzyme OS=Mus musculus GN=Gbe1 PE=1 SV=1 - [GLGB_MOUSE]	Gbe1	1.16867
Q99JW2	Aminoacylase-1 OS=Mus musculus GN=Acy1 PE=1 SV=1 - [ACY1_MOUSE]	Acy1	1.16867
Q9DCS9	NADH dehydrogenase [ubiquinone] 1 beta subcomplex subunit 10 OS=Mus musculus GN=Ndufb10 PE=1 SV=3 - [NDUBA_MOUSE]	Ndufb10	1.16833
Q9JJV0	Beta-crystallin A4 OS=Mus musculus GN=Cryba4 PE=2 SV=3 - [CRBA4_MOUSE]	Cryba4	1.16833
P46735	Unconventional myosin-Ib OS=Mus musculus GN=Myo1b PE=1 SV=3 - [MYO1B_MOUSE]	Myo1b	1.168
Q6P2L6	Histone-lysine N-methyltransferase NSD3 OS=Mus musculus GN=Nsd3 PE=1 SV=2 - [NSD3_MOUSE]	Whsc1l1	1.168
Q2LKU9	NACHT, LRR and PYD domains-containing protein 1a OS=Mus musculus GN=Nlrp1a PE=1 SV=1 - [NLR1A_MOUSE]	Nlrp1a	1.168
Q62432	Mothers against decapentaplegic homolog 2 OS=Mus musculus GN=Smad2 PE=1 SV=2 - [SMAD2_MOUSE]	Smad2	1.168
Q9EPL2	Calsyntenin-1 OS=Mus musculus GN=Clstn1 PE=1 SV=1 - [CSTN1_MOUSE]	Clstn1	1.167
Q8K1I7	WAS/WASL-interacting protein family member 1 OS=Mus musculus GN=Wipf1 PE=1 SV=1 - [WIPF1_MOUSE]	Wipf1	1.16667
P21550	Beta-enolase OS=Mus musculus GN=Eno3 PE=1 SV=3 - [ENOB_MOUSE]	Eno3	1.16567
Q99P65	Equilibrative nucleoside transporter 3 OS=Mus musculus GN=Slc29a3 PE=1 SV=1 - [S29A3_MOUSE]	Slc29a3	1.16567
P84096	Rho-related GTP-binding protein RhoG OS=Mus musculus GN=Rhog PE=1 SV=1 - [RHOG_MOUSE]	Rhog	1.16533
Q9CPQ8	ATP synthase subunit g, mitochondrial OS=Mus musculus GN=Atp5l PE=1 SV=1 - [ATP5L_MOUSE]	Atp5l	1.16533
Q8VCW4	Protein unc-93 homolog B1 OS=Mus musculus GN=Unc93b1 PE=1 SV=2 - [UN93B_MOUSE]	Unc93b1	1.165
Q91VT4	Carbonyl reductase family member 4 OS=Mus musculus GN=Cbr4 PE=1 SV=2 - [CBR4_MOUSE]	Cbr4	1.16467
Q9QVP9	Protein-tyrosine kinase 2-beta OS=Mus musculus GN=Ptk2b PE=1 SV=2 - [FAK2_MOUSE]	Ptk2b	1.16367
Q8BMD8	Calcium-binding mitochondrial carrier protein SCaMC-1 OS=Mus musculus GN=Slc25a24 PE=1 SV=1 - [SCMC1_MOUSE]	Slc25a24	1.16333
E9Q5K9	YTH domain-containing protein 1 OS=Mus musculus GN=Ythdc1 PE=1 SV=2 - [YTDC1_MOUSE]	Ythdc1	1.163
Q922Q1	Mitochondrial amidoxime reducing component 2 OS=Mus musculus GN=Marc2 PE=1 SV=1 - [MARC2_MOUSE]	37316	1.16267
Q91VX9	Transmembrane protein 168 OS=Mus musculus GN=Tmem168 PE=1 SV=1 - [TM168_MOUSE]	Tmem168	1.162
O08550	Histone-lysine N-methyltransferase 2B OS=Mus musculus GN=Kmt2b PE=1 SV=3 - [KMT2B_MOUSE]	Kmt2b	1.162
Q3TZZ7	Extended synaptotagmin-2 OS=Mus musculus GN=Esyt2 PE=1 SV=1 - [ESYT2_MOUSE]	Esyt2	1.16133
Q9Z1M0	P2X purinoceptor 7 OS=Mus musculus GN=P2rx7 PE=1 SV=2 - [P2RX7_MOUSE]	P2rx7	1.161
P70271	PDZ and LIM domain protein 4 OS=Mus musculus GN=Pdlim4 PE=1 SV=3 - [PDLI4_MOUSE]	Pdlim4	1.16067
P41216	Long-chain-fatty-acid--CoA ligase 1 OS=Mus musculus GN=Acsl1 PE=1 SV=2 - [ACSL1_MOUSE]	Acsl1	1.16033
Q6PDY2	2-aminoethanethiol dioxygenase OS=Mus musculus GN=Ado PE=1 SV=2 - [AEDO_MOUSE]	Ado	1.16033
Q9WV80	Sorting nexin-1 OS=Mus musculus GN=Snx1 PE=1 SV=1 - [SNX1_MOUSE]	Snx1	1.16033
Q3UMT1	Protein phosphatase 1 regulatory subunit 12C OS=Mus musculus GN=Ppp1r12c PE=1 SV=1 - [PP12C_MOUSE]	Ppp1r12c	1.16
Q64133	Amine oxidase [flavin-containing] A OS=Mus musculus GN=Maoa PE=1 SV=3 - [AOFA_MOUSE]	Maoa	1.15933
Q9WVA4	Transgelin-2 OS=Mus musculus GN=Tagln2 PE=1 SV=4 - [TAGL2_MOUSE]	Tagln2	1.15733
B1AY13	Ubiquitin carboxyl-terminal hydrolase 24 OS=Mus musculus GN=Usp24 PE=1 SV=1 - [UBP24_MOUSE]	Usp24	1.15667
Q9EPL8	Importin-7 OS=Mus musculus GN=Ipo7 PE=1 SV=2 - [IPO7_MOUSE]	Ipo7	1.15667
Q9QZQ1	Afadin OS=Mus musculus GN=Afdn PE=1 SV=3 - [AFAD_MOUSE]	Mllt4	1.156
Q9JK48	Endophilin-B1 OS=Mus musculus GN=Sh3glb1 PE=1 SV=1 - [SHLB1_MOUSE]	Sh3glb1	1.15567
P42227	Signal transducer and activator of transcription 3 OS=Mus musculus GN=Stat3 PE=1 SV=2 - [STAT3_MOUSE]	Stat3	1.15567
P27546	Microtubule-associated protein 4 OS=Mus musculus GN=Map4 PE=1 SV=3 - [MAP4_MOUSE]	Map4	1.15533
Q8C2Q3	RNA-binding protein 14 OS=Mus musculus GN=Rbm14 PE=1 SV=1 - [RBM14_MOUSE]	Rbm14	1.155
Q923M0	Protein phosphatase 1 regulatory subunit 16A OS=Mus musculus GN=Ppp1r16a PE=1 SV=1 - [PP16A_MOUSE]	Ppp1r16a	1.155
Q61211	Eukaryotic translation initiation factor 2D OS=Mus musculus GN=Eif2d PE=1 SV=3 - [EIF2D_MOUSE]	Eif2d	1.15433
P31938	Dual specificity mitogen-activated protein kinase kinase 1 OS=Mus musculus GN=Map2k1 PE=1 SV=2 - [MP2K1_MOUSE]	Map2k1	1.15433
Q9CYK1	Tryptophan--tRNA ligase, mitochondrial OS=Mus musculus GN=Wars2 PE=1 SV=2 - [SYWM_MOUSE]	Wars2	1.15433
P15532	Nucleoside diphosphate kinase A OS=Mus musculus GN=Nme1 PE=1 SV=1 - [NDKA_MOUSE]	Nme1	1.15367
Q8VCS3	Glycosaminoglycan xylosylkinase OS=Mus musculus GN=Fam20b PE=1 SV=1 - [XYLK_MOUSE]	Fam20b	1.153
Q9JHL1	Na(+)/H(+) exchange regulatory cofactor NHE-RF2 OS=Mus musculus GN=Slc9a3r2 PE=1 SV=2 - [NHRF2_MOUSE]	Slc9a3r2	1.15267
Q99P31	Hsp70-binding protein 1 OS=Mus musculus GN=Hspbp1 PE=1 SV=1 - [HPBP1_MOUSE]	Hspbp1	1.15233
Q8C147	Dedicator of cytokinesis protein 8 OS=Mus musculus GN=Dock8 PE=1 SV=4 - [DOCK8_MOUSE]	Dock8	1.15167
P20108	Thioredoxin-dependent peroxide reductase, mitochondrial OS=Mus musculus GN=Prdx3 PE=1 SV=1 - [PRDX3_MOUSE]	Prdx3	1.15133
Q8VCF0	Mitochondrial antiviral-signaling protein OS=Mus musculus GN=Mavs PE=1 SV=1 - [MAVS_MOUSE]	Mavs	1.15133
A2RSY1	KAT8 regulatory NSL complex subunit 3 OS=Mus musculus GN=Kansl3 PE=1 SV=1 - [KANL3_MOUSE]	Kansl3	1.15133
Q3UIK4	N6-adenosine-methyltransferase subunit METTL14 OS=Mus musculus GN=Mettl14 PE=1 SV=1 - [MET14_MOUSE]	Mettl14	1.15133
Q61210	Rho guanine nucleotide exchange factor 1 OS=Mus musculus GN=Arhgef1 PE=1 SV=2 - [ARHG1_MOUSE]	Arhgef1	1.15067
Q9JIQ3	Diablo homolog, mitochondrial OS=Mus musculus GN=Diablo PE=1 SV=2 - [DBLOH_MOUSE]	Diablo	1.15033
Q99MR3	Solute carrier family 12 member 9 OS=Mus musculus GN=Slc12a9 PE=1 SV=2 - [S12A9_MOUSE]	Slc12a9	1.15033
Q9Z1Q5	Chloride intracellular channel protein 1 OS=Mus musculus GN=Clic1 PE=1 SV=3 - [CLIC1_MOUSE]	Clic1	1.15033
P49710	Hematopoietic lineage cell-specific protein OS=Mus musculus GN=Hcls1 PE=1 SV=2 - [HCLS1_MOUSE]	Hcls1	1.15
P07309	Transthyretin OS=Mus musculus GN=Ttr PE=1 SV=1 - [TTHY_MOUSE]	Ttr	1.15
Q8BM85	TBC domain-containing protein kinase-like protein OS=Mus musculus GN=Tbck PE=1 SV=1 - [TBCK_MOUSE]	Tbck	1.14967
P59017	Bcl-2-like protein 13 OS=Mus musculus GN=Bcl2l13 PE=1 SV=2 - [B2L13_MOUSE]	Bcl2l13	1.14967
D3Z6Q9	Bridging integrator 2 OS=Mus musculus GN=Bin2 PE=1 SV=1 - [BIN2_MOUSE]	Bin2	1.149
Q99MR8	Methylcrotonoyl-CoA carboxylase subunit alpha, mitochondrial OS=Mus musculus GN=Mccc1 PE=1 SV=2 - [MCCA_MOUSE]	Mccc1	1.149
Q9D1L0	Coiled-coil-helix-coiled-coil-helix domain-containing protein 2 OS=Mus musculus GN=Chchd2 PE=2 SV=1 - [CHCH2_MOUSE]	Chchd2	1.149
P11247	Myeloperoxidase OS=Mus musculus GN=Mpo PE=1 SV=2 - [PERM_MOUSE]	Mpo	1.14867
Q8VE88	Protein FAM114A2 OS=Mus musculus GN=Fam114a2 PE=1 SV=2 - [F1142_MOUSE]	Fam114a2	1.14833
P58929	Glucocorticoid modulatory element-binding protein 2 OS=Mus musculus GN=Gmeb2 PE=2 SV=2 - [GMEB2_MOUSE]	Gmeb2	1.14767
Q8BG84	Leukocyte-associated immunoglobulin-like receptor 1 OS=Mus musculus GN=Lair1 PE=1 SV=1 - [LAIR1_MOUSE]	Lair1	1.14733
P47802	Metaxin-1 OS=Mus musculus GN=Mtx1 PE=1 SV=1 - [MTX1_MOUSE]	Mtx1	1.14733
O54825	Bystin OS=Mus musculus GN=Bysl PE=1 SV=3 - [BYST_MOUSE]	Bysl	1.14733
Q9Z0U1	Tight junction protein ZO-2 OS=Mus musculus GN=Tjp2 PE=1 SV=2 - [ZO2_MOUSE]	Tjp2	1.147
Q9D0S9	Histidine triad nucleotide-binding protein 2, mitochondrial OS=Mus musculus GN=Hint2 PE=1 SV=1 - [HINT2_MOUSE]	Hint2	1.147
Q99JB2	Stomatin-like protein 2, mitochondrial OS=Mus musculus GN=Stoml2 PE=1 SV=1 - [STML2_MOUSE]	Stoml2	1.147
Q61233	Plastin-2 OS=Mus musculus GN=Lcp1 PE=1 SV=4 - [PLSL_MOUSE]	Lcp1	1.147
Q3TBT3	Stimulator of interferon genes protein OS=Mus musculus GN=Tmem173 PE=1 SV=2 - [STING_MOUSE]	Tmem173	1.147
P27600	Guanine nucleotide-binding protein subunit alpha-12 OS=Mus musculus GN=Gna12 PE=1 SV=3 - [GNA12_MOUSE]	Gna12	1.14667
Q8CJG1	Protein argonaute-1 OS=Mus musculus GN=Ago1 PE=1 SV=2 - [AGO1_MOUSE]	Ago1	1.14667
Q09XV5	Chromodomain-helicase-DNA-binding protein 8 OS=Mus musculus GN=Chd8 PE=1 SV=1 - [CHD8_MOUSE]	Chd8	1.14667
Q924T7	E3 ubiquitin-protein ligase RNF31 OS=Mus musculus GN=Rnf31 PE=1 SV=2 - [RNF31_MOUSE]	Rnf31	1.14667
O08582	GTP-binding protein 1 OS=Mus musculus GN=Gtpbp1 PE=1 SV=2 - [GTPB1_MOUSE]	Gtpbp1	1.14667
P70336	Rho-associated protein kinase 2 OS=Mus musculus GN=Rock2 PE=1 SV=1 - [ROCK2_MOUSE]	Rock2	1.14633
P54729	NEDD8 ultimate buster 1 OS=Mus musculus GN=Nub1 PE=1 SV=2 - [NUB1_MOUSE]	Nub1	1.14567
Q9JJW6	Aly/REF export factor 2 OS=Mus musculus GN=Alyref2 PE=1 SV=1 - [ALRF2_MOUSE]	Alyref2	1.14567
Q8K4M5	COMM domain-containing protein 1 OS=Mus musculus GN=Commd1 PE=1 SV=2 - [COMD1_MOUSE]	Commd1	1.14533
Q61598	Rab GDP dissociation inhibitor beta OS=Mus musculus GN=Gdi2 PE=1 SV=1 - [GDIB_MOUSE]	Gdi2	1.14467
Q9D0R2	Threonine--tRNA ligase, cytoplasmic OS=Mus musculus GN=Tars PE=1 SV=2 - [SYTC_MOUSE]	Tars	1.14467
O35682	Myeloid-associated differentiation marker OS=Mus musculus GN=Myadm PE=1 SV=2 - [MYADM_MOUSE]	Myadm	1.14467
Q9D8S9	BolA-like protein 1 OS=Mus musculus GN=Bola1 PE=1 SV=1 - [BOLA1_MOUSE]	Bola1	1.14467
Q8BH04	Phosphoenolpyruvate carboxykinase [GTP], mitochondrial OS=Mus musculus GN=Pck2 PE=1 SV=1 - [PCKGM_MOUSE]	Pck2	1.14433
Q61035	Histidine--tRNA ligase, cytoplasmic OS=Mus musculus GN=Hars PE=1 SV=2 - [SYHC_MOUSE]	Hars	1.14433
Q8K157	Aldose 1-epimerase OS=Mus musculus GN=Galm PE=1 SV=1 - [GALM_MOUSE]	Galm	1.144
Q8C050	Ribosomal protein S6 kinase alpha-5 OS=Mus musculus GN=Rps6ka5 PE=1 SV=2 - [KS6A5_MOUSE]	Rps6ka5	1.14367
Q8R5G7	Arf-GAP with Rho-GAP domain, ANK repeat and PH domain-containing protein 3 OS=Mus musculus GN=Arap3 PE=1 SV=3 - [ARAP3_MOUSE]	Arap3	1.14367
Q8VEE0	Ribulose-phosphate 3-epimerase OS=Mus musculus GN=Rpe PE=1 SV=1 - [RPE_MOUSE]	Rpe	1.143
Q80YD1	ATP-dependent RNA helicase SUPV3L1, mitochondrial OS=Mus musculus GN=Supv3l1 PE=1 SV=1 - [SUV3_MOUSE]	Supv3l1	1.143
P97429	Annexin A4 OS=Mus musculus GN=Anxa4 PE=1 SV=4 - [ANXA4_MOUSE]	Anxa4	1.14267
P70248	Unconventional myosin-If OS=Mus musculus GN=Myo1f PE=1 SV=1 - [MYO1F_MOUSE]	Myo1f	1.14233
Q99M87	DnaJ homolog subfamily A member 3, mitochondrial OS=Mus musculus GN=Dnaja3 PE=1 SV=1 - [DNJA3_MOUSE]	Dnaja3	1.142
Q8BHD7	Polypyrimidine tract-binding protein 3 OS=Mus musculus GN=Ptbp3 PE=1 SV=1 - [PTBP3_MOUSE]	Ptbp3	1.142
A2A8U2	Transmembrane protein 201 OS=Mus musculus GN=Tmem201 PE=1 SV=1 - [TM201_MOUSE]	Tmem201	1.142
Q8K1H1	Tudor domain-containing protein 7 OS=Mus musculus GN=Tdrd7 PE=1 SV=1 - [TDRD7_MOUSE]	Tdrd7	1.14133
B2RXR6	Serine/threonine-protein phosphatase 6 regulatory ankyrin repeat subunit B OS=Mus musculus GN=Ankrd44 PE=1 SV=1 - [ANR44_MOUSE]	Ankrd44	1.14133
Q8K2H2	OTU domain-containing protein 6B OS=Mus musculus GN=Otud6b PE=1 SV=1 - [OTU6B_MOUSE]	Otud6b	1.14133
Q3UH06	Ras-responsive element-binding protein 1 OS=Mus musculus GN=Rreb1 PE=1 SV=2 - [RREB1_MOUSE]	Rreb1	1.141
P21956	Lactadherin OS=Mus musculus GN=Mfge8 PE=1 SV=3 - [MFGM_MOUSE]	Mfge8	1.14067
Q6WVG3	BTB/POZ domain-containing protein KCTD12 OS=Mus musculus GN=Kctd12 PE=1 SV=1 - [KCD12_MOUSE]	Kctd12	1.14067
Q80VL1	Tudor and KH domain-containing protein OS=Mus musculus GN=Tdrkh PE=1 SV=1 - [TDRKH_MOUSE]	Tdrkh	1.14067
P28867	Protein kinase C delta type OS=Mus musculus GN=Prkcd PE=1 SV=3 - [KPCD_MOUSE]	Prkcd	1.14067
P31750	RAC-alpha serine/threonine-protein kinase OS=Mus musculus GN=Akt1 PE=1 SV=2 - [AKT1_MOUSE]	Akt1	1.14033
P10852	4F2 cell-surface antigen heavy chain OS=Mus musculus GN=Slc3a2 PE=1 SV=1 - [4F2_MOUSE]	Slc3a2	1.14
Q9QZB7	Actin-related protein 10 OS=Mus musculus GN=Actr10 PE=1 SV=2 - [ARP10_MOUSE]	Actr10	1.13967
P18052	Receptor-type tyrosine-protein phosphatase alpha OS=Mus musculus GN=Ptpra PE=1 SV=3 - [PTPRA_MOUSE]	Ptpra	1.13933
P47934	Carnitine O-acetyltransferase OS=Mus musculus GN=Crat PE=1 SV=3 - [CACP_MOUSE]	Crat	1.139
P0DOV2	Interferon-activable protein 204 OS=Mus musculus GN=Ifi204 PE=1 SV=1 - [IFI4_MOUSE]	NA	1.13867
P26443	Glutamate dehydrogenase 1, mitochondrial OS=Mus musculus GN=Glud1 PE=1 SV=1 - [DHE3_MOUSE]	Glud1	1.13833
Q91VF2	Histamine N-methyltransferase OS=Mus musculus GN=Hnmt PE=1 SV=1 - [HNMT_MOUSE]	Hnmt	1.138
O08586	Phosphatidylinositol 3,4,5-trisphosphate 3-phosphatase and dual-specificity protein phosphatase PTEN OS=Mus musculus GN=Pten PE=1 SV=1 - [PTEN_MOUSE]	Pten	1.138
Q06185	ATP synthase subunit e, mitochondrial OS=Mus musculus GN=Atp5i PE=1 SV=2 - [ATP5I_MOUSE]	Atp5i	1.13767
P46062	Signal-induced proliferation-associated protein 1 OS=Mus musculus GN=Sipa1 PE=1 SV=2 - [SIPA1_MOUSE]	Sipa1	1.13767
Q9WU81	Glucose-6-phosphate exchanger SLC37A2 OS=Mus musculus GN=Slc37a2 PE=1 SV=1 - [G6PT3_MOUSE]	Slc37a2	1.13767
P25425	POU domain, class 2, transcription factor 1 OS=Mus musculus GN=Pou2f1 PE=1 SV=3 - [PO2F1_MOUSE]	Pou2f1	1.13733
Q8CHI8	E1A-binding protein p400 OS=Mus musculus GN=Ep400 PE=1 SV=3 - [EP400_MOUSE]	Ep400	1.13733
O88286	Protein Wiz OS=Mus musculus GN=Wiz PE=1 SV=2 - [WIZ_MOUSE]	Wiz	1.13733
Q80U63	Mitofusin-2 OS=Mus musculus GN=Mfn2 PE=1 SV=3 - [MFN2_MOUSE]	Mfn2	1.13733
Q921M7	Protein FAM49B OS=Mus musculus GN=Fam49b PE=1 SV=1 - [FA49B_MOUSE]	Fam49b	1.137
P60710	Actin, cytoplasmic 1 OS=Mus musculus GN=Actb PE=1 SV=1 - [ACTB_MOUSE]	Actb	1.13667
Q9D1P2	Histone acetyltransferase KAT8 OS=Mus musculus GN=Kat8 PE=1 SV=1 - [KAT8_MOUSE]	Kat8	1.13667
Q91VA6	Polymerase delta-interacting protein 2 OS=Mus musculus GN=Poldip2 PE=1 SV=1 - [PDIP2_MOUSE]	Poldip2	1.136
Q8R4U7	Leucine zipper protein 1 OS=Mus musculus GN=Luzp1 PE=1 SV=2 - [LUZP1_MOUSE]	Luzp1	1.136
Q921G6	Leucine-rich repeat and calponin homology domain-containing protein 4 OS=Mus musculus GN=Lrch4 PE=1 SV=1 - [LRCH4_MOUSE]	Lrch4	1.13567
O88942	Nuclear factor of activated T-cells, cytoplasmic 1 OS=Mus musculus GN=Nfatc1 PE=1 SV=1 - [NFAC1_MOUSE]	Nfatc1	1.13567
P63001	Ras-related C3 botulinum toxin substrate 1 OS=Mus musculus GN=Rac1 PE=1 SV=1 - [RAC1_MOUSE]	Rac1	1.13533
Q61578	NADPH:adrenodoxin oxidoreductase, mitochondrial OS=Mus musculus GN=Fdxr PE=1 SV=1 - [ADRO_MOUSE]	Fdxr	1.13533
P32921	Tryptophan--tRNA ligase, cytoplasmic OS=Mus musculus GN=Wars PE=1 SV=2 - [SYWC_MOUSE]	Wars	1.135
O35969	Guanidinoacetate N-methyltransferase OS=Mus musculus GN=Gamt PE=1 SV=1 - [GAMT_MOUSE]	Gamt	1.135
P57080	Ubiquitin carboxyl-terminal hydrolase 25 OS=Mus musculus GN=Usp25 PE=1 SV=2 - [UBP25_MOUSE]	Usp25	1.13433
Q8K0F1	TBC1 domain family member 23 OS=Mus musculus GN=Tbc1d23 PE=1 SV=1 - [TBC23_MOUSE]	Tbc1d23	1.13367
Q9Z2V6	Histone deacetylase 5 OS=Mus musculus GN=Hdac5 PE=1 SV=2 - [HDAC5_MOUSE]	Hdac5	1.133
Q91YI4	Beta-arrestin-2 OS=Mus musculus GN=Arrb2 PE=1 SV=1 - [ARRB2_MOUSE]	Arrb2	1.133
Q8BYI6	Lysophosphatidylcholine acyltransferase 2 OS=Mus musculus GN=Lpcat2 PE=1 SV=1 - [PCAT2_MOUSE]	Lpcat2	1.132
O35343	Importin subunit alpha-3 OS=Mus musculus GN=Kpna4 PE=1 SV=1 - [IMA3_MOUSE]	Kpna4	1.13167
Q6ZWV3	60S ribosomal protein L10 OS=Mus musculus GN=Rpl10 PE=1 SV=3 - [RL10_MOUSE]	Rpl10	1.13133
P60766	Cell division control protein 42 homolog OS=Mus musculus GN=Cdc42 PE=1 SV=2 - [CDC42_MOUSE]	Cdc42	1.131
Q9CXA2	Trans-L-3-hydroxyproline dehydratase OS=Mus musculus GN=L3hypdh PE=1 SV=1 - [T3HPD_MOUSE]	L3hypdh	1.131
P61021	Ras-related protein Rab-5B OS=Mus musculus GN=Rab5b PE=1 SV=1 - [RAB5B_MOUSE]	Rab5b	1.13067
P23492	Purine nucleoside phosphorylase OS=Mus musculus GN=Pnp PE=1 SV=2 - [PNPH_MOUSE]	Pnp	1.13067
Q3TBD2	Minor histocompatibility protein HA-1 OS=Mus musculus GN=Hmha1 PE=1 SV=2 - [HMHA1_MOUSE]	Hmha1	1.13033
P41241	Tyrosine-protein kinase CSK OS=Mus musculus GN=Csk PE=1 SV=2 - [CSK_MOUSE]	Csk	1.13
Q9CQW9	Interferon-induced transmembrane protein 3 OS=Mus musculus GN=Ifitm3 PE=1 SV=1 - [IFM3_MOUSE]	Ifitm3	1.13
Q8CHH9	Septin-8 OS=Mus musculus GN=Sept8 PE=1 SV=4 - [SEPT8_MOUSE]	39692	1.13
Q3UCV8	Ubiquitin thioesterase otulin OS=Mus musculus GN=Otulin PE=1 SV=1 - [OTUL_MOUSE]	Otulin	1.13
Q80U87	Ubiquitin carboxyl-terminal hydrolase 8 OS=Mus musculus GN=Usp8 PE=1 SV=2 - [UBP8_MOUSE]	Usp8	1.12967
Q9CQ92	Mitochondrial fission 1 protein OS=Mus musculus GN=Fis1 PE=1 SV=1 - [FIS1_MOUSE]	Fis1	1.12933
Q61136	Serine/threonine-protein kinase PRP4 homolog OS=Mus musculus GN=Prpf4b PE=1 SV=3 - [PRP4B_MOUSE]	Prpf4b	1.12933
Q3URD3	Sarcolemmal membrane-associated protein OS=Mus musculus GN=Slmap PE=1 SV=2 - [SLMAP_MOUSE]	Slmap	1.12933
A3KMP2	Tetratricopeptide repeat protein 38 OS=Mus musculus GN=Ttc38 PE=1 SV=2 - [TTC38_MOUSE]	Ttc38	1.12867
Q2TPA8	Hydroxysteroid dehydrogenase-like protein 2 OS=Mus musculus GN=Hsdl2 PE=1 SV=1 - [HSDL2_MOUSE]	Hsdl2	1.12867
Q9Z172	Small ubiquitin-related modifier 3 OS=Mus musculus GN=Sumo3 PE=1 SV=1 - [SUMO3_MOUSE]	Sumo3	1.128
P58771	Tropomyosin alpha-1 chain OS=Mus musculus GN=Tpm1 PE=1 SV=1 - [TPM1_MOUSE]	Tpm1	1.128
E9PZM4	Chromodomain-helicase-DNA-binding protein 2 OS=Mus musculus GN=Chd2 PE=1 SV=1 - [CHD2_MOUSE]	Chd2	1.12767
Q8BZN6	Dedicator of cytokinesis protein 10 OS=Mus musculus GN=Dock10 PE=1 SV=3 - [DOC10_MOUSE]	Dock10	1.12767
Q9JHF7	Hematopoietic prostaglandin D synthase OS=Mus musculus GN=Hpgds PE=1 SV=3 - [HPGDS_MOUSE]	Hpgds	1.12733
Q9CQR4	Acyl-coenzyme A thioesterase 13 OS=Mus musculus GN=Acot13 PE=1 SV=1 - [ACO13_MOUSE]	Acot13	1.127
P70302	Stromal interaction molecule 1 OS=Mus musculus GN=Stim1 PE=1 SV=2 - [STIM1_MOUSE]	Stim1	1.127
Q9DBS5	Kinesin light chain 4 OS=Mus musculus GN=Klc4 PE=1 SV=1 - [KLC4_MOUSE]	Klc4	1.12667
P60202	Myelin proteolipid protein OS=Mus musculus GN=Plp1 PE=1 SV=2 - [MYPR_MOUSE]	Plp1	1.12667
Q9CYW4	Haloacid dehalogenase-like hydrolase domain-containing protein 3 OS=Mus musculus GN=Hdhd3 PE=1 SV=1 - [HDHD3_MOUSE]	Hdhd3	1.12667
Q6NXN1	SUZ domain-containing protein 1 OS=Mus musculus GN=Szrd1 PE=1 SV=1 - [SZRD1_MOUSE]	Szrd1	1.12633
Q9DCL8	Protein phosphatase inhibitor 2 OS=Mus musculus GN=Ppp1r2 PE=1 SV=3 - [IPP2_MOUSE]	Ppp1r2	1.126
Q921G7	Electron transfer flavoprotein-ubiquinone oxidoreductase, mitochondrial OS=Mus musculus GN=Etfdh PE=1 SV=1 - [ETFD_MOUSE]	Etfdh	1.126
Q9WTI7	Unconventional myosin-Ic OS=Mus musculus GN=Myo1c PE=1 SV=2 - [MYO1C_MOUSE]	Myo1c	1.126
O70439	Syntaxin-7 OS=Mus musculus GN=Stx7 PE=1 SV=3 - [STX7_MOUSE]	Stx7	1.12567
P40237	CD82 antigen OS=Mus musculus GN=Cd82 PE=1 SV=1 - [CD82_MOUSE]	Cd82	1.12567
Q80X32	UPF0461 protein C5orf24 homolog OS=Mus musculus PE=2 SV=1 - [CE024_MOUSE]	NA	1.12567
Q91Z67	SLIT-ROBO Rho GTPase-activating protein 2 OS=Mus musculus GN=Srgap2 PE=1 SV=2 - [SRGP2_MOUSE]	Srgap2	1.12533
P30416	Peptidyl-prolyl cis-trans isomerase FKBP4 OS=Mus musculus GN=Fkbp4 PE=1 SV=5 - [FKBP4_MOUSE]	Fkbp4	1.12533
Q8C0I4	Enhancer of polycomb homolog 2 OS=Mus musculus GN=Epc2 PE=2 SV=2 - [EPC2_MOUSE]	Epc2	1.12533
Q61102	ATP-binding cassette sub-family B member 7, mitochondrial OS=Mus musculus GN=Abcb7 PE=1 SV=3 - [ABCB7_MOUSE]	Abcb7	1.125
Q922H4	Mannose-1-phosphate guanyltransferase alpha OS=Mus musculus GN=Gmppa PE=1 SV=1 - [GMPPA_MOUSE]	Gmppa	1.12433
Q64729	TGF-beta receptor type-1 OS=Mus musculus GN=Tgfbr1 PE=1 SV=1 - [TGFR1_MOUSE]	Tgfbr1	1.124
Q922Y1	UBX domain-containing protein 1 OS=Mus musculus GN=Ubxn1 PE=1 SV=1 - [UBXN1_MOUSE]	Ubxn1	1.12367
Q60790	Ras GTPase-activating protein 3 OS=Mus musculus GN=Rasa3 PE=1 SV=2 - [RASA3_MOUSE]	Rasa3	1.12333
Q8BZ00	Sodium/hydrogen exchanger 9 OS=Mus musculus GN=Slc9a9 PE=2 SV=1 - [SL9A9_MOUSE]	Slc9a9	1.123
Q08890	Iduronate 2-sulfatase OS=Mus musculus GN=Ids PE=2 SV=3 - [IDS_MOUSE]	Ids	1.123
Q8BQ30	Phostensin OS=Mus musculus GN=Ppp1r18 PE=1 SV=1 - [PPR18_MOUSE]	Ppp1r18	1.123
P59114	Phosphorylated CTD-interacting factor 1 OS=Mus musculus GN=Pcif1 PE=1 SV=1 - [PCIF1_MOUSE]	Pcif1	1.12267
Q7TN29	Stromal membrane-associated protein 2 OS=Mus musculus GN=Smap2 PE=1 SV=1 - [SMAP2_MOUSE]	Smap2	1.12267
P24668	Cation-dependent mannose-6-phosphate receptor OS=Mus musculus GN=M6pr PE=1 SV=1 - [MPRD_MOUSE]	M6pr	1.12233
P49443	Protein phosphatase 1A OS=Mus musculus GN=Ppm1a PE=1 SV=1 - [PPM1A_MOUSE]	Ppm1a	1.12233
Q61666	Protein HIRA OS=Mus musculus GN=Hira PE=1 SV=3 - [HIRA_MOUSE]	Hira	1.12233
P97302	Transcription regulator protein BACH1 OS=Mus musculus GN=Bach1 PE=1 SV=1 - [BACH1_MOUSE]	Bach1	1.12233
Q3ULJ0	Glycerol-3-phosphate dehydrogenase 1-like protein OS=Mus musculus GN=Gpd1l PE=1 SV=2 - [GPD1L_MOUSE]	Gpd1l	1.122
Q6PAL8	DENN domain-containing protein 5A OS=Mus musculus GN=Dennd5a PE=1 SV=1 - [DEN5A_MOUSE]	Dennd5a	1.12167
Q3TMH2	Secernin-3 OS=Mus musculus GN=Scrn3 PE=1 SV=1 - [SCRN3_MOUSE]	Scrn3	1.12133
Q9ES70	Serine/threonine-protein kinase Nek6 OS=Mus musculus GN=Nek6 PE=1 SV=1 - [NEK6_MOUSE]	Nek6	1.12133
P47811	Mitogen-activated protein kinase 14 OS=Mus musculus GN=Mapk14 PE=1 SV=3 - [MK14_MOUSE]	Mapk14	1.121
Q9QUI0	Transforming protein RhoA OS=Mus musculus GN=Rhoa PE=1 SV=1 - [RHOA_MOUSE]	Rhoa	1.121
Q9CQR2	40S ribosomal protein S21 OS=Mus musculus GN=Rps21 PE=1 SV=1 - [RS21_MOUSE]	Rps21	1.121
Q99JY4	TraB domain-containing protein OS=Mus musculus GN=Trabd PE=1 SV=1 - [TRABD_MOUSE]	Trabd	1.121
Q8VDV3	Guanine nucleotide exchange factor for Rab-3A OS=Mus musculus GN=Rab3il1 PE=1 SV=1 - [R3GEF_MOUSE]	Rab3il1	1.12067
Q9EQG9	Collagen type IV alpha-3-binding protein OS=Mus musculus GN=Col4a3bp PE=1 SV=1 - [C43BP_MOUSE]	Col4a3bp	1.12033
Q924C1	Exportin-5 OS=Mus musculus GN=Xpo5 PE=1 SV=1 - [XPO5_MOUSE]	Xpo5	1.12
Q8K352	SAM and SH3 domain-containing protein 3 OS=Mus musculus GN=Sash3 PE=1 SV=2 - [SASH3_MOUSE]	Sash3	1.12
Q91VJ1	Interferon-inducible protein AIM2 OS=Mus musculus GN=Aim2 PE=1 SV=2 - [AIM2_MOUSE]	Aim2	1.11933
Q8R151	NFX1-type zinc finger-containing protein 1 OS=Mus musculus GN=Znfx1 PE=1 SV=3 - [ZNFX1_MOUSE]	Znfx1	1.11933
Q9QZD9	Eukaryotic translation initiation factor 3 subunit I OS=Mus musculus GN=Eif3i PE=1 SV=1 - [EIF3I_MOUSE]	Eif3i	1.11867
Q9QYY0	GRB2-associated-binding protein 1 OS=Mus musculus GN=Gab1 PE=1 SV=2 - [GAB1_MOUSE]	Gab1	1.11833
Q8VD04	GRIP1-associated protein 1 OS=Mus musculus GN=Gripap1 PE=1 SV=1 - [GRAP1_MOUSE]	Gripap1	1.118
Q8BKJ9	NAD-dependent protein deacetylase sirtuin-7 OS=Mus musculus GN=Sirt7 PE=1 SV=2 - [SIR7_MOUSE]	Sirt7	1.118
Q8BG67	Protein EFR3 homolog A OS=Mus musculus GN=Efr3a PE=1 SV=1 - [EFR3A_MOUSE]	Efr3a	1.118
P70188	Kinesin-associated protein 3 OS=Mus musculus GN=Kifap3 PE=1 SV=1 - [KIFA3_MOUSE]	Kifap3	1.11767
Q8BIE6	FERM domain-containing protein 4A OS=Mus musculus GN=Frmd4a PE=1 SV=2 - [FRM4A_MOUSE]	Frmd4a	1.11767
P10630	Eukaryotic initiation factor 4A-II OS=Mus musculus GN=Eif4a2 PE=1 SV=2 - [IF4A2_MOUSE]	Eif4a2	1.11767
Q8BV49	Pyrin and HIN domain-containing protein 1 OS=Mus musculus GN=Pyhin1 PE=1 SV=1 - [IFIX_MOUSE]	Pyhin1	1.11733
O08605	MAP kinase-interacting serine/threonine-protein kinase 1 OS=Mus musculus GN=Mknk1 PE=1 SV=2 - [MKNK1_MOUSE]	Mknk1	1.11733
P52825	Carnitine O-palmitoyltransferase 2, mitochondrial OS=Mus musculus GN=Cpt2 PE=1 SV=2 - [CPT2_MOUSE]	Cpt2	1.117
Q62425	Cytochrome c oxidase subunit NDUFA4 OS=Mus musculus GN=Ndufa4 PE=1 SV=2 - [NDUA4_MOUSE]	Ndufa4	1.117
P54728	UV excision repair protein RAD23 homolog B OS=Mus musculus GN=Rad23b PE=1 SV=2 - [RD23B_MOUSE]	Rad23b	1.117
Q9D404	3-oxoacyl-[acyl-carrier-protein] synthase, mitochondrial OS=Mus musculus GN=Oxsm PE=1 SV=1 - [OXSM_MOUSE]	Oxsm	1.117
Q00493	Carboxypeptidase E OS=Mus musculus GN=Cpe PE=1 SV=2 - [CBPE_MOUSE]	Cpe	1.117
P22682	E3 ubiquitin-protein ligase CBL OS=Mus musculus GN=Cbl PE=1 SV=3 - [CBL_MOUSE]	Cbl	1.117
Q8R0G7	Protein spinster homolog 1 OS=Mus musculus GN=Spns1 PE=2 SV=1 - [SPNS1_MOUSE]	Spns1	1.11667
Q9WVJ5	Beta-crystallin B1 OS=Mus musculus GN=Crybb1 PE=1 SV=3 - [CRBB1_MOUSE]	Crybb1	1.11633
Q3UVG3	Protein FAM91A1 OS=Mus musculus GN=Fam91a1 PE=1 SV=1 - [F91A1_MOUSE]	Fam91a1	1.11633
Q0P678	Zinc finger CCCH domain-containing protein 18 OS=Mus musculus GN=Zc3h18 PE=1 SV=1 - [ZCH18_MOUSE]	Zc3h18	1.11633
A2A6A1	G patch domain-containing protein 8 OS=Mus musculus GN=Gpatch8 PE=1 SV=1 - [GPTC8_MOUSE]	Gpatch8	1.11567
Q9CQH3	NADH dehydrogenase [ubiquinone] 1 beta subcomplex subunit 5, mitochondrial OS=Mus musculus GN=Ndufb5 PE=1 SV=1 - [NDUB5_MOUSE]	Ndufb5	1.11533
Q9DCM0	Persulfide dioxygenase ETHE1, mitochondrial OS=Mus musculus GN=Ethe1 PE=1 SV=2 - [ETHE1_MOUSE]	Ethe1	1.11533
Q00612	Glucose-6-phosphate 1-dehydrogenase X OS=Mus musculus GN=G6pdx PE=1 SV=3 - [G6PD1_MOUSE]	G6pdx	1.115
Q60855	Receptor-interacting serine/threonine-protein kinase 1 OS=Mus musculus GN=Ripk1 PE=1 SV=1 - [RIPK1_MOUSE]	Ripk1	1.115
Q9WTK2	Chromodomain Y-like protein OS=Mus musculus GN=Cdyl PE=1 SV=1 - [CDYL_MOUSE]	Cdyl	1.115
Q9DBF1	Alpha-aminoadipic semialdehyde dehydrogenase OS=Mus musculus GN=Aldh7a1 PE=1 SV=4 - [AL7A1_MOUSE]	Aldh7a1	1.11467
Q9CYZ2	Tumor protein D54 OS=Mus musculus GN=Tpd52l2 PE=1 SV=1 - [TPD54_MOUSE]	Tpd52l2	1.11467
Q3U7R1	Extended synaptotagmin-1 OS=Mus musculus GN=Esyt1 PE=1 SV=2 - [ESYT1_MOUSE]	Esyt1	1.11467
Q9Z0S1	3'(2'),5'-bisphosphate nucleotidase 1 OS=Mus musculus GN=Bpnt1 PE=1 SV=2 - [BPNT1_MOUSE]	Bpnt1	1.11433
Q6AW69	Cingulin-like protein 1 OS=Mus musculus GN=Cgnl1 PE=1 SV=2 - [CGNL1_MOUSE]	Cgnl1	1.11433
Q91YS8	Calcium/calmodulin-dependent protein kinase type 1 OS=Mus musculus GN=Camk1 PE=1 SV=1 - [KCC1A_MOUSE]	Camk1	1.11433
Q3TC93	HCLS1-binding protein 3 OS=Mus musculus GN=Hs1bp3 PE=1 SV=2 - [H1BP3_MOUSE]	Hs1bp3	1.11433
Q3UZA1	CapZ-interacting protein OS=Mus musculus GN=Rcsd1 PE=1 SV=1 - [CPZIP_MOUSE]	Rcsd1	1.114
P48758	Carbonyl reductase [NADPH] 1 OS=Mus musculus GN=Cbr1 PE=1 SV=3 - [CBR1_MOUSE]	Cbr1	1.114
Q05144	Ras-related C3 botulinum toxin substrate 2 OS=Mus musculus GN=Rac2 PE=1 SV=1 - [RAC2_MOUSE]	Rac2	1.11367
Q99J99	3-mercaptopyruvate sulfurtransferase OS=Mus musculus GN=Mpst PE=1 SV=3 - [THTM_MOUSE]	Mpst	1.11367
Q5KU39	Vacuolar protein sorting-associated protein 41 homolog OS=Mus musculus GN=Vps41 PE=1 SV=1 - [VPS41_MOUSE]	Vps41	1.11367
Q02248	Catenin beta-1 OS=Mus musculus GN=Ctnnb1 PE=1 SV=1 - [CTNB1_MOUSE]	Ctnnb1	1.11333
Q64105	Sepiapterin reductase OS=Mus musculus GN=Spr PE=1 SV=1 - [SPRE_MOUSE]	Spr	1.113
Q9ERG2	Striatin-3 OS=Mus musculus GN=Strn3 PE=1 SV=1 - [STRN3_MOUSE]	Strn3	1.113
Q9CQA3	Succinate dehydrogenase [ubiquinone] iron-sulfur subunit, mitochondrial OS=Mus musculus GN=Sdhb PE=1 SV=1 - [SDHB_MOUSE]	Sdhb	1.11267
Q91X21	Uncharacterized protein KIAA2013 OS=Mus musculus GN=Kiaa2013 PE=1 SV=1 - [K2013_MOUSE]	Kiaa2013	1.11267
Q99MK8	Beta-adrenergic receptor kinase 1 OS=Mus musculus GN=Grk2 PE=1 SV=2 - [ARBK1_MOUSE]	Adrbk1	1.11233
Q9D0L7	Armadillo repeat-containing protein 10 OS=Mus musculus GN=Armc10 PE=1 SV=1 - [ARM10_MOUSE]	Armc10	1.11233
Q9Z1T6	1-phosphatidylinositol 3-phosphate 5-kinase OS=Mus musculus GN=Pikfyve PE=1 SV=3 - [FYV1_MOUSE]	Pikfyve	1.11233
Q9ERA6	Tuftelin-interacting protein 11 OS=Mus musculus GN=Tfip11 PE=1 SV=1 - [TFP11_MOUSE]	Tfip11	1.112
Q91X52	L-xylulose reductase OS=Mus musculus GN=Dcxr PE=1 SV=2 - [DCXR_MOUSE]	Dcxr	1.112
Q8C6E0	Cilia- and flagella-associated protein 36 OS=Mus musculus GN=Cfap36 PE=1 SV=1 - [CFA36_MOUSE]	Cfap36	1.112
Q8C0E2	Vacuolar protein sorting-associated protein 26B OS=Mus musculus GN=Vps26b PE=1 SV=1 - [VP26B_MOUSE]	Vps26b	1.112
P43275	Histone H1.1 OS=Mus musculus GN=Hist1h1a PE=1 SV=2 - [H11_MOUSE]	Hist1h1a	1.112
Q3TDD9	Protein phosphatase 1 regulatory subunit 21 OS=Mus musculus GN=Ppp1r21 PE=1 SV=2 - [PPR21_MOUSE]	Ppp1r21	1.11167
P70268	Serine/threonine-protein kinase N1 OS=Mus musculus GN=Pkn1 PE=1 SV=3 - [PKN1_MOUSE]	Pkn1	1.11167
Q3UGR5	Haloacid dehalogenase-like hydrolase domain-containing protein 2 OS=Mus musculus GN=Hdhd2 PE=1 SV=2 - [HDHD2_MOUSE]	Hdhd2	1.11167
Q6ZPK0	PHD finger protein 21A OS=Mus musculus GN=Phf21a PE=1 SV=2 - [PF21A_MOUSE]	Phf21a	1.11167
Q80VP1	Epsin-1 OS=Mus musculus GN=Epn1 PE=1 SV=3 - [EPN1_MOUSE]	Epn1	1.11167
Q64092	Transcription factor E3 OS=Mus musculus GN=Tfe3 PE=1 SV=2 - [TFE3_MOUSE]	Tfe3	1.11133
P49615	Cyclin-dependent-like kinase 5 OS=Mus musculus GN=Cdk5 PE=1 SV=1 - [CDK5_MOUSE]	Cdk5	1.11133
Q6KAR6	Exocyst complex component 3 OS=Mus musculus GN=Exoc3 PE=1 SV=2 - [EXOC3_MOUSE]	Exoc3	1.11133
Q4FK66	Pre-mRNA-splicing factor 38A OS=Mus musculus GN=Prpf38a PE=1 SV=1 - [PR38A_MOUSE]	Prpf38a	1.111
Q5SVR0	TBC1 domain family member 9B OS=Mus musculus GN=Tbc1d9b PE=1 SV=1 - [TBC9B_MOUSE]	Tbc1d9b	1.111
Q9CY58	Plasminogen activator inhibitor 1 RNA-binding protein OS=Mus musculus GN=Serbp1 PE=1 SV=2 - [PAIRB_MOUSE]	Serbp1	1.111
Q9WV55	Vesicle-associated membrane protein-associated protein A OS=Mus musculus GN=Vapa PE=1 SV=2 - [VAPA_MOUSE]	Vapa	1.111
Q8CBA2	Schlafen family member 5 OS=Mus musculus GN=Slfn5 PE=1 SV=2 - [SLFN5_MOUSE]	Slfn5	1.111
Q99LB0	Deoxynucleotidyltransferase terminal-interacting protein 1 OS=Mus musculus GN=Dnttip1 PE=1 SV=1 - [TDIF1_MOUSE]	Dnttip1	1.11067
Q9CXD6	Mitochondrial calcium uniporter regulator 1 OS=Mus musculus GN=Mcur1 PE=1 SV=1 - [MCUR1_MOUSE]	Mcur1	1.11067
Q9DBE0	Cysteine sulfinic acid decarboxylase OS=Mus musculus GN=Csad PE=1 SV=1 - [CSAD_MOUSE]	Csad	1.11067
Q9JLJ2	4-trimethylaminobutyraldehyde dehydrogenase OS=Mus musculus GN=Aldh9a1 PE=1 SV=1 - [AL9A1_MOUSE]	Aldh9a1	1.11033
Q6PB44	Tyrosine-protein phosphatase non-receptor type 23 OS=Mus musculus GN=Ptpn23 PE=1 SV=2 - [PTN23_MOUSE]	Ptpn23	1.11033
O54950	5'-AMP-activated protein kinase subunit gamma-1 OS=Mus musculus GN=Prkag1 PE=1 SV=2 - [AAKG1_MOUSE]	Prkag1	1.11
Q9Z2W0	Aspartyl aminopeptidase OS=Mus musculus GN=Dnpep PE=1 SV=2 - [DNPEP_MOUSE]	Dnpep	1.10967
O89032	SH3 and PX domain-containing protein 2A OS=Mus musculus GN=Sh3pxd2a PE=1 SV=2 - [SPD2A_MOUSE]	Sh3pxd2a	1.10933
Q69ZN7	Myoferlin OS=Mus musculus GN=Myof PE=1 SV=2 - [MYOF_MOUSE]	Myof	1.109
O89110	Caspase-8 OS=Mus musculus GN=Casp8 PE=1 SV=1 - [CASP8_MOUSE]	Casp8	1.109
P16879	Tyrosine-protein kinase Fes/Fps OS=Mus musculus GN=Fes PE=1 SV=2 - [FES_MOUSE]	Fes	1.10867
Q3UJU9	Regulator of microtubule dynamics protein 3 OS=Mus musculus GN=Rmdn3 PE=1 SV=2 - [RMD3_MOUSE]	Rmdn3	1.10833
Q9JLQ0	CD2-associated protein OS=Mus musculus GN=Cd2ap PE=1 SV=3 - [CD2AP_MOUSE]	Cd2ap	1.10833
Q99LU0	Charged multivesicular body protein 1b-1 OS=Mus musculus GN=Chmp1b1 PE=1 SV=1 - [CH1B1_MOUSE]	Chmp1b1	1.10833
Q9JIX8	Apoptotic chromatin condensation inducer in the nucleus OS=Mus musculus GN=Acin1 PE=1 SV=3 - [ACINU_MOUSE]	Acin1	1.108
P62962	Profilin-1 OS=Mus musculus GN=Pfn1 PE=1 SV=2 - [PROF1_MOUSE]	Pfn1	1.108
Q9D2V7	Coronin-7 OS=Mus musculus GN=Coro7 PE=1 SV=2 - [CORO7_MOUSE]	Coro7	1.10767
G5E870	E3 ubiquitin-protein ligase TRIP12 OS=Mus musculus GN=Trip12 PE=1 SV=1 - [TRIPC_MOUSE]	Trip12	1.10767
O70492	Sorting nexin-3 OS=Mus musculus GN=Snx3 PE=1 SV=3 - [SNX3_MOUSE]	Snx3	1.10767
O08528	Hexokinase-2 OS=Mus musculus GN=Hk2 PE=1 SV=1 - [HXK2_MOUSE]	Hk2	1.10733
Q9DCX2	ATP synthase subunit d, mitochondrial OS=Mus musculus GN=Atp5h PE=1 SV=3 - [ATP5H_MOUSE]	Atp5h	1.10733
Q9D1M0	Protein SEC13 homolog OS=Mus musculus GN=Sec13 PE=1 SV=3 - [SEC13_MOUSE]	Sec13	1.107
P12960	Contactin-1 OS=Mus musculus GN=Cntn1 PE=1 SV=1 - [CNTN1_MOUSE]	Cntn1	1.107
Q9JM14	5'(3')-deoxyribonucleotidase, cytosolic type OS=Mus musculus GN=Nt5c PE=1 SV=1 - [NT5C_MOUSE]	Nt5c	1.107
Q8R3D1	TBC1 domain family member 13 OS=Mus musculus GN=Tbc1d13 PE=1 SV=1 - [TBC13_MOUSE]	Tbc1d13	1.107
A2AB59	Rho GTPase-activating protein 27 OS=Mus musculus GN=Arhgap27 PE=1 SV=1 - [RHG27_MOUSE]	Arhgap27	1.10667
Q80UP5	Ankyrin repeat domain-containing protein 13A OS=Mus musculus GN=Ankrd13a PE=1 SV=2 - [AN13A_MOUSE]	Ankrd13a	1.10667
Q99KD5	Protein unc-45 homolog A OS=Mus musculus GN=Unc45a PE=1 SV=2 - [UN45A_MOUSE]	Unc45a	1.10667
Q3UMC0	Spermatogenesis-associated protein 5 OS=Mus musculus GN=Spata5 PE=1 SV=2 - [SPAT5_MOUSE]	Spata5	1.10667
Q61753	D-3-phosphoglycerate dehydrogenase OS=Mus musculus GN=Phgdh PE=1 SV=3 - [SERA_MOUSE]	Phgdh	1.10633
Q99NG0	Helicase ARIP4 OS=Mus musculus GN=Rad54l2 PE=1 SV=1 - [ARIP4_MOUSE]	Rad54l2	1.106
O89116	Vesicle transport through interaction with t-SNAREs homolog 1A OS=Mus musculus GN=Vti1a PE=1 SV=1 - [VTI1A_MOUSE]	Vti1a	1.106
Q9JII6	Alcohol dehydrogenase [NADP(+)] OS=Mus musculus GN=Akr1a1 PE=1 SV=3 - [AK1A1_MOUSE]	Akr1a1	1.10533
P55194	SH3 domain-binding protein 1 OS=Mus musculus GN=Sh3bp1 PE=1 SV=2 - [3BP1_MOUSE]	Sh3bp1	1.10533
Q8R146	Acylamino-acid-releasing enzyme OS=Mus musculus GN=Apeh PE=1 SV=3 - [APEH_MOUSE]	Apeh	1.105
Q9D6T0	Nitric oxide synthase-interacting protein OS=Mus musculus GN=Nosip PE=1 SV=1 - [NOSIP_MOUSE]	Nosip	1.105
P0CG14	Chromosome transmission fidelity protein 8 homolog isoform 2 OS=Mus musculus GN=Chtf8 PE=1 SV=1 - [CTF8A_MOUSE]	Chtf8	1.10467
P50544	Very long-chain specific acyl-CoA dehydrogenase, mitochondrial OS=Mus musculus GN=Acadvl PE=1 SV=3 - [ACADV_MOUSE]	Acadvl	1.104
Q8VI36	Paxillin OS=Mus musculus GN=Pxn PE=1 SV=1 - [PAXI_MOUSE]	Pxn	1.104
Q9CZU6	Citrate synthase, mitochondrial OS=Mus musculus GN=Cs PE=1 SV=1 - [CISY_MOUSE]	Cs	1.104
Q9JHC9	ETS-related transcription factor Elf-2 OS=Mus musculus GN=Elf2 PE=1 SV=1 - [ELF2_MOUSE]	Elf2	1.10367
Q70FJ1	A-kinase anchor protein 9 OS=Mus musculus GN=Akap9 PE=1 SV=2 - [AKAP9_MOUSE]	Akap9	1.10367
P47740	Fatty aldehyde dehydrogenase OS=Mus musculus GN=Aldh3a2 PE=1 SV=2 - [AL3A2_MOUSE]	Aldh3a2	1.10367
Q62418	Drebrin-like protein OS=Mus musculus GN=Dbnl PE=1 SV=2 - [DBNL_MOUSE]	Dbnl	1.10367
O08756	3-hydroxyacyl-CoA dehydrogenase type-2 OS=Mus musculus GN=Hsd17b10 PE=1 SV=4 - [HCD2_MOUSE]	Hsd17b10	1.103
Q8K2L8	Trafficking protein particle complex subunit 12 OS=Mus musculus GN=Trappc12 PE=1 SV=2 - [TPC12_MOUSE]	Trappc12	1.103
Q91YQ1	Ras-related protein Rab-7L1 OS=Mus musculus GN=Rab29 PE=1 SV=1 - [RAB7L_MOUSE]	Rab29	1.103
Q5SWW4	Mediator of RNA polymerase II transcription subunit 13 OS=Mus musculus GN=Med13 PE=1 SV=1 - [MED13_MOUSE]	Med13	1.103
O70566	Protein diaphanous homolog 2 OS=Mus musculus GN=Diaph2 PE=1 SV=2 - [DIAP2_MOUSE]	Diaph2	1.10267
Q3U186	Probable arginine--tRNA ligase, mitochondrial OS=Mus musculus GN=Rars2 PE=1 SV=1 - [SYRM_MOUSE]	Rars2	1.10267
Q8BMJ2	Leucine--tRNA ligase, cytoplasmic OS=Mus musculus GN=Lars PE=1 SV=2 - [SYLC_MOUSE]	Lars	1.10267
Q91VW5	Golgin subfamily A member 4 OS=Mus musculus GN=Golga4 PE=1 SV=2 - [GOGA4_MOUSE]	Golga4	1.10267
Q8VI63	MOB kinase activator 2 OS=Mus musculus GN=Mob2 PE=1 SV=1 - [MOB2_MOUSE]	Mob2	1.10233
Q8K1B8	Fermitin family homolog 3 OS=Mus musculus GN=Fermt3 PE=1 SV=1 - [URP2_MOUSE]	Fermt3	1.10233
Q9DBS1	Transmembrane protein 43 OS=Mus musculus GN=Tmem43 PE=1 SV=1 - [TMM43_MOUSE]	Tmem43	1.10233
O88522	NF-kappa-B essential modulator OS=Mus musculus GN=Ikbkg PE=1 SV=2 - [NEMO_MOUSE]	Ikbkg	1.102
Q7TQK5	Coiled-coil domain-containing protein 93 OS=Mus musculus GN=Ccdc93 PE=1 SV=1 - [CCD93_MOUSE]	Ccdc93	1.102
P58774	Tropomyosin beta chain OS=Mus musculus GN=Tpm2 PE=1 SV=1 - [TPM2_MOUSE]	Tpm2	1.102
P35991	Tyrosine-protein kinase BTK OS=Mus musculus GN=Btk PE=1 SV=4 - [BTK_MOUSE]	Btk	1.10167
Q8VE18	Protein SMG8 OS=Mus musculus GN=Smg8 PE=1 SV=1 - [SMG8_MOUSE]	Smg8	1.10167
Q8VDM6	Heterogeneous nuclear ribonucleoprotein U-like protein 1 OS=Mus musculus GN=Hnrnpul1 PE=1 SV=1 - [HNRL1_MOUSE]	Hnrnpul1	1.10133
Q9WVE8	Protein kinase C and casein kinase substrate in neurons protein 2 OS=Mus musculus GN=Pacsin2 PE=1 SV=1 - [PACN2_MOUSE]	Pacsin2	1.101
P56135	ATP synthase subunit f, mitochondrial OS=Mus musculus GN=Atp5j2 PE=1 SV=3 - [ATPK_MOUSE]	Atp5j2	1.101
Q9CZ44	NSFL1 cofactor p47 OS=Mus musculus GN=Nsfl1c PE=1 SV=1 - [NSF1C_MOUSE]	Nsfl1c	1.101
Q8VBV3	Exosome complex component RRP4 OS=Mus musculus GN=Exosc2 PE=1 SV=1 - [EXOS2_MOUSE]	Exosc2	1.10067
P35821	Tyrosine-protein phosphatase non-receptor type 1 OS=Mus musculus GN=Ptpn1 PE=1 SV=2 - [PTN1_MOUSE]	Ptpn1	1.10033
Q78ZA7	Nucleosome assembly protein 1-like 4 OS=Mus musculus GN=Nap1l4 PE=1 SV=1 - [NP1L4_MOUSE]	Nap1l4	1.09967
Q9DCL9	Multifunctional protein ADE2 OS=Mus musculus GN=Paics PE=1 SV=4 - [PUR6_MOUSE]	Paics	1.09933
Q9WUM5	Succinate--CoA ligase [ADP/GDP-forming] subunit alpha, mitochondrial OS=Mus musculus GN=Suclg1 PE=1 SV=4 - [SUCA_MOUSE]	Suclg1	1.09933
Q9ER72	Cysteine--tRNA ligase, cytoplasmic OS=Mus musculus GN=Cars PE=1 SV=2 - [SYCC_MOUSE]	Cars	1.09933
Q91WD5	NADH dehydrogenase [ubiquinone] iron-sulfur protein 2, mitochondrial OS=Mus musculus GN=Ndufs2 PE=1 SV=1 - [NDUS2_MOUSE]	Ndufs2	1.09933
Q9ERG0	LIM domain and actin-binding protein 1 OS=Mus musculus GN=Lima1 PE=1 SV=3 - [LIMA1_MOUSE]	Lima1	1.099
Q9D2M8	Ubiquitin-conjugating enzyme E2 variant 2 OS=Mus musculus GN=Ube2v2 PE=1 SV=4 - [UB2V2_MOUSE]	Ube2v2	1.09867
O08738	Caspase-6 OS=Mus musculus GN=Casp6 PE=1 SV=1 - [CASP6_MOUSE]	Casp6	1.09867
Q791V5	Mitochondrial carrier homolog 2 OS=Mus musculus GN=Mtch2 PE=1 SV=1 - [MTCH2_MOUSE]	Mtch2	1.09833
Q91YR9	Prostaglandin reductase 1 OS=Mus musculus GN=Ptgr1 PE=1 SV=2 - [PTGR1_MOUSE]	Ptgr1	1.09833
Q64518	Sarcoplasmic/endoplasmic reticulum calcium ATPase 3 OS=Mus musculus GN=Atp2a3 PE=1 SV=3 - [AT2A3_MOUSE]	Atp2a3	1.09833
P97770	THUMP domain-containing protein 3 OS=Mus musculus GN=Thumpd3 PE=1 SV=1 - [THUM3_MOUSE]	Thumpd3	1.098
Q60520	Paired amphipathic helix protein Sin3a OS=Mus musculus GN=Sin3a PE=1 SV=3 - [SIN3A_MOUSE]	Sin3a	1.098
Q9JLN9	Serine/threonine-protein kinase mTOR OS=Mus musculus GN=Mtor PE=1 SV=2 - [MTOR_MOUSE]	Mtor	1.098
Q8K021	Secretory carrier-associated membrane protein 1 OS=Mus musculus GN=Scamp1 PE=1 SV=1 - [SCAM1_MOUSE]	Scamp1	1.09767
P40630	Transcription factor A, mitochondrial OS=Mus musculus GN=Tfam PE=1 SV=2 - [TFAM_MOUSE]	Tfam	1.09767
O88291	DBIRD complex subunit ZNF326 OS=Mus musculus GN=Znf326 PE=1 SV=1 - [ZN326_MOUSE]	Znf326	1.09767
Q9DBL7	Bifunctional coenzyme A synthase OS=Mus musculus GN=Coasy PE=1 SV=2 - [COASY_MOUSE]	Coasy	1.09767
Q8BP47	Asparagine--tRNA ligase, cytoplasmic OS=Mus musculus GN=Nars PE=1 SV=2 - [SYNC_MOUSE]	Nars	1.09767
P35762	CD81 antigen OS=Mus musculus GN=Cd81 PE=1 SV=2 - [CD81_MOUSE]	Cd81	1.09733
Q7TMC8	L-fucose kinase OS=Mus musculus GN=Fuk PE=1 SV=1 - [FUK_MOUSE]	Fuk	1.09733
P26043	Radixin OS=Mus musculus GN=Rdx PE=1 SV=3 - [RADI_MOUSE]	Rdx	1.097
Q9Z2X2	26S proteasome non-ATPase regulatory subunit 10 OS=Mus musculus GN=Psmd10 PE=1 SV=3 - [PSD10_MOUSE]	Psmd10	1.09667
P62492	Ras-related protein Rab-11A OS=Mus musculus GN=Rab11a PE=1 SV=3 - [RB11A_MOUSE]	Rab11a	1.09633
Q61542	StAR-related lipid transfer protein 3 OS=Mus musculus GN=Stard3 PE=1 SV=1 - [STAR3_MOUSE]	Stard3	1.09633
Q8BHY8	Sorting nexin-14 OS=Mus musculus GN=Snx14 PE=1 SV=2 - [SNX14_MOUSE]	Snx14	1.09633
P35550	rRNA 2'-O-methyltransferase fibrillarin OS=Mus musculus GN=Fbl PE=1 SV=2 - [FBRL_MOUSE]	Fbl	1.096
Q91W92	Cdc42 effector protein 1 OS=Mus musculus GN=Cdc42ep1 PE=1 SV=1 - [BORG5_MOUSE]	Cdc42ep1	1.096
Q80Y17	Lethal(2) giant larvae protein homolog 1 OS=Mus musculus GN=Llgl1 PE=1 SV=1 - [L2GL1_MOUSE]	Llgl1	1.096
P16332	Methylmalonyl-CoA mutase, mitochondrial OS=Mus musculus GN=Mut PE=1 SV=2 - [MUTA_MOUSE]	Mut	1.09567
Q91VM5	RNA binding motif protein, X-linked-like-1 OS=Mus musculus GN=Rbmxl1 PE=1 SV=1 - [RMXL1_MOUSE]	Rbmxl1	1.09567
Q8VE19	WD repeat-containing protein mio OS=Mus musculus GN=Mios PE=1 SV=2 - [MIO_MOUSE]	Mios	1.095
Q8CAA7	Glucose 1,6-bisphosphate synthase OS=Mus musculus GN=Pgm2l1 PE=1 SV=1 - [PGM2L_MOUSE]	Pgm2l1	1.095
Q9ERN0	Secretory carrier-associated membrane protein 2 OS=Mus musculus GN=Scamp2 PE=1 SV=1 - [SCAM2_MOUSE]	Scamp2	1.09467
Q09014	Neutrophil cytosol factor 1 OS=Mus musculus GN=Ncf1 PE=1 SV=3 - [NCF1_MOUSE]	Ncf1	1.09467
Q8K3J1	NADH dehydrogenase [ubiquinone] iron-sulfur protein 8, mitochondrial OS=Mus musculus GN=Ndufs8 PE=1 SV=1 - [NDUS8_MOUSE]	Ndufs8	1.09467
Q9QYB1	Chloride intracellular channel protein 4 OS=Mus musculus GN=Clic4 PE=1 SV=3 - [CLIC4_MOUSE]	Clic4	1.09467
Q9D273	Cob(I)yrinic acid a,c-diamide adenosyltransferase, mitochondrial OS=Mus musculus GN=Mmab PE=1 SV=1 - [MMAB_MOUSE]	Mmab	1.09467
Q9Z129	ATP-dependent DNA helicase Q1 OS=Mus musculus GN=Recql PE=1 SV=2 - [RECQ1_MOUSE]	Recql	1.09433
Q9DCV4	Regulator of microtubule dynamics protein 1 OS=Mus musculus GN=Rmdn1 PE=1 SV=2 - [RMD1_MOUSE]	Rmdn1	1.09433
P20060	Beta-hexosaminidase subunit beta OS=Mus musculus GN=Hexb PE=1 SV=2 - [HEXB_MOUSE]	Hexb	1.09433
Q9CQE5	Regulator of G-protein signaling 10 OS=Mus musculus GN=Rgs10 PE=1 SV=1 - [RGS10_MOUSE]	Rgs10	1.09433
Q9QYE6	Golgin subfamily A member 5 OS=Mus musculus GN=Golga5 PE=1 SV=2 - [GOGA5_MOUSE]	Golga5	1.09433
P54923	[Protein ADP-ribosylarginine] hydrolase OS=Mus musculus GN=Adprh PE=1 SV=1 - [ADPRH_MOUSE]	Adprh	1.09433
Q9R0E1	Procollagen-lysine,2-oxoglutarate 5-dioxygenase 3 OS=Mus musculus GN=Plod3 PE=1 SV=1 - [PLOD3_MOUSE]	Plod3	1.094
P49446	Receptor-type tyrosine-protein phosphatase epsilon OS=Mus musculus GN=Ptpre PE=1 SV=3 - [PTPRE_MOUSE]	Ptpre	1.09367
Q9CQ80	Vacuolar protein-sorting-associated protein 25 OS=Mus musculus GN=Vps25 PE=1 SV=1 - [VPS25_MOUSE]	Vps25	1.09333
Q9CXY1	Endosomal/lysomomal potassium channel TMEM175 OS=Mus musculus GN=Tmem175 PE=1 SV=2 - [TM175_MOUSE]	Tmem175	1.09333
P70168	Importin subunit beta-1 OS=Mus musculus GN=Kpnb1 PE=1 SV=2 - [IMB1_MOUSE]	Kpnb1	1.09267
Q99KG3	RNA-binding protein 10 OS=Mus musculus GN=Rbm10 PE=1 SV=1 - [RBM10_MOUSE]	Rbm10	1.09267
Q3UZ39	Leucine-rich repeat flightless-interacting protein 1 OS=Mus musculus GN=Lrrfip1 PE=1 SV=2 - [LRRF1_MOUSE]	Lrrfip1	1.09167
Q8BVU5	ADP-ribose pyrophosphatase, mitochondrial OS=Mus musculus GN=Nudt9 PE=1 SV=1 - [NUDT9_MOUSE]	Nudt9	1.09133
O88351	Inhibitor of nuclear factor kappa-B kinase subunit beta OS=Mus musculus GN=Ikbkb PE=1 SV=1 - [IKKB_MOUSE]	Ikbkb	1.091
Q8BIJ6	Isoleucine--tRNA ligase, mitochondrial OS=Mus musculus GN=Iars2 PE=1 SV=1 - [SYIM_MOUSE]	Iars2	1.091
O35864	COP9 signalosome complex subunit 5 OS=Mus musculus GN=Cops5 PE=1 SV=3 - [CSN5_MOUSE]	Cops5	1.091
P62874	Guanine nucleotide-binding protein G(I)/G(S)/G(T) subunit beta-1 OS=Mus musculus GN=Gnb1 PE=1 SV=3 - [GBB1_MOUSE]	Gnb1	1.09033
O08739	AMP deaminase 3 OS=Mus musculus GN=Ampd3 PE=1 SV=2 - [AMPD3_MOUSE]	Ampd3	1.09033
Q99JX4	Eukaryotic translation initiation factor 3 subunit M OS=Mus musculus GN=Eif3m PE=1 SV=1 - [EIF3M_MOUSE]	Eif3m	1.09033
Q640N3	Rho GTPase-activating protein 30 OS=Mus musculus GN=Arhgap30 PE=1 SV=3 - [RHG30_MOUSE]	Arhgap30	1.09033
Q99J39	Malonyl-CoA decarboxylase, mitochondrial OS=Mus musculus GN=Mlycd PE=1 SV=1 - [DCMC_MOUSE]	Mlycd	1.09033
Q9D071	MMS19 nucleotide excision repair protein homolog OS=Mus musculus GN=Mms19 PE=1 SV=1 - [MMS19_MOUSE]	Mms19	1.09033
O35459	Delta(3,5)-Delta(2,4)-dienoyl-CoA isomerase, mitochondrial OS=Mus musculus GN=Ech1 PE=1 SV=1 - [ECH1_MOUSE]	Ech1	1.09
Q6QD59	Vesicle transport protein SEC20 OS=Mus musculus GN=Bnip1 PE=1 SV=1 - [SEC20_MOUSE]	Bnip1	1.09
Q8K327	Chromosome alignment-maintaining phosphoprotein 1 OS=Mus musculus GN=Champ1 PE=1 SV=1 - [CHAP1_MOUSE]	Champ1	1.08967
Q8BWG8	Beta-arrestin-1 OS=Mus musculus GN=Arrb1 PE=1 SV=1 - [ARRB1_MOUSE]	Arrb1	1.08967
Q9WVL0	Maleylacetoacetate isomerase OS=Mus musculus GN=Gstz1 PE=1 SV=1 - [MAAI_MOUSE]	Gstz1	1.08967
Q02780	Nuclear factor 1 A-type OS=Mus musculus GN=Nfia PE=1 SV=1 - [NFIA_MOUSE]	Nfia	1.08933
Q9CQ69	Cytochrome b-c1 complex subunit 8 OS=Mus musculus GN=Uqcrq PE=1 SV=3 - [QCR8_MOUSE]	Uqcrq	1.08933
Q8BYH7	TBC1 domain family member 17 OS=Mus musculus GN=Tbc1d17 PE=1 SV=2 - [TBC17_MOUSE]	Tbc1d17	1.089
Q9CPV4	Glyoxalase domain-containing protein 4 OS=Mus musculus GN=Glod4 PE=1 SV=1 - [GLOD4_MOUSE]	Glod4	1.08867
Q6P9R2	Serine/threonine-protein kinase OSR1 OS=Mus musculus GN=Oxsr1 PE=1 SV=1 - [OXSR1_MOUSE]	Oxsr1	1.08867
Q91WM2	Cat eye syndrome critical region protein 5 homolog OS=Mus musculus GN=Cecr5 PE=1 SV=1 - [CECR5_MOUSE]	Cecr5	1.08867
Q7TNG5	Echinoderm microtubule-associated protein-like 2 OS=Mus musculus GN=Eml2 PE=1 SV=1 - [EMAL2_MOUSE]	Eml2	1.08833
Q9ERS5	Pleckstrin homology domain-containing family A member 2 OS=Mus musculus GN=Plekha2 PE=1 SV=1 - [PKHA2_MOUSE]	Plekha2	1.08833
Q80VD1	Protein FAM98B OS=Mus musculus GN=Fam98b PE=1 SV=1 - [FA98B_MOUSE]	Fam98b	1.088
Q9WTK3	Glycosylphosphatidylinositol anchor attachment 1 protein OS=Mus musculus GN=Gpaa1 PE=1 SV=3 - [GPAA1_MOUSE]	Gpaa1	1.088
P13439	Uridine 5'-monophosphate synthase OS=Mus musculus GN=Umps PE=1 SV=3 - [UMPS_MOUSE]	Umps	1.088
O08579	Emerin OS=Mus musculus GN=Emd PE=1 SV=1 - [EMD_MOUSE]	Emd	1.08767
Q9D880	Mitochondrial import inner membrane translocase subunit TIM50 OS=Mus musculus GN=Timm50 PE=1 SV=1 - [TIM50_MOUSE]	Timm50	1.08733
Q4LDD4	Arf-GAP with Rho-GAP domain, ANK repeat and PH domain-containing protein 1 OS=Mus musculus GN=Arap1 PE=1 SV=2 - [ARAP1_MOUSE]	Arap1	1.08733
Q7TMW6	Cytosolic Fe-S cluster assembly factor NARFL OS=Mus musculus GN=Narfl PE=1 SV=2 - [NARFL_MOUSE]	Narfl	1.08733
Q8VDC1	FYVE and coiled-coil domain-containing protein 1 OS=Mus musculus GN=Fyco1 PE=1 SV=1 - [FYCO1_MOUSE]	Fyco1	1.08733
Q8K3H0	DCC-interacting protein 13-alpha OS=Mus musculus GN=Appl1 PE=1 SV=1 - [DP13A_MOUSE]	Appl1	1.087
Q99LC3	NADH dehydrogenase [ubiquinone] 1 alpha subcomplex subunit 10, mitochondrial OS=Mus musculus GN=Ndufa10 PE=1 SV=1 - [NDUAA_MOUSE]	Ndufa10	1.087
Q9JI44	DNA methyltransferase 1-associated protein 1 OS=Mus musculus GN=Dmap1 PE=1 SV=1 - [DMAP1_MOUSE]	Dmap1	1.08667
Q8BJL0	SWI/SNF-related matrix-associated actin-dependent regulator of chromatin subfamily A-like protein 1 OS=Mus musculus GN=Smarcal1 PE=1 SV=1 - [SMAL1_MOUSE]	Smarcal1	1.08667
Q9JHI5	Isovaleryl-CoA dehydrogenase, mitochondrial OS=Mus musculus GN=Ivd PE=1 SV=1 - [IVD_MOUSE]	Ivd	1.08667
P63038	60 kDa heat shock protein, mitochondrial OS=Mus musculus GN=Hspd1 PE=1 SV=1 - [CH60_MOUSE]	Hspd1	1.08633
Q91YI0	Argininosuccinate lyase OS=Mus musculus GN=Asl PE=1 SV=1 - [ARLY_MOUSE]	Asl	1.086
Q9QWR8	Alpha-N-acetylgalactosaminidase OS=Mus musculus GN=Naga PE=1 SV=2 - [NAGAB_MOUSE]	Naga	1.086
Q80U70	Polycomb protein Suz12 OS=Mus musculus GN=Suz12 PE=1 SV=2 - [SUZ12_MOUSE]	Suz12	1.08567
Q5PSV9	Mediator of DNA damage checkpoint protein 1 OS=Mus musculus GN=Mdc1 PE=1 SV=1 - [MDC1_MOUSE]	Mdc1	1.08567
Q9D1Q6	Endoplasmic reticulum resident protein 44 OS=Mus musculus GN=Erp44 PE=1 SV=1 - [ERP44_MOUSE]	Erp44	1.08567
Q8C0L8	Conserved oligomeric Golgi complex subunit 5 OS=Mus musculus GN=Cog5 PE=1 SV=3 - [COG5_MOUSE]	Cog5	1.08567
Q6ZQB6	Inositol hexakisphosphate and diphosphoinositol-pentakisphosphate kinase 2 OS=Mus musculus GN=Ppip5k2 PE=1 SV=3 - [VIP2_MOUSE]	Ppip5k2	1.08533
Q8C2E7	WASH complex subunit strumpellin OS=Mus musculus GN=Kiaa0196 PE=1 SV=2 - [STRUM_MOUSE]	Kiaa0196	1.08533
Q99PT1	Rho GDP-dissociation inhibitor 1 OS=Mus musculus GN=Arhgdia PE=1 SV=3 - [GDIR1_MOUSE]	Arhgdia	1.08533
Q3UE31	Uncharacterized protein KIAA0930 homolog OS=Mus musculus PE=1 SV=2 - [K0930_MOUSE]	NA	1.08533
Q61160	FAS-associated death domain protein OS=Mus musculus GN=Fadd PE=1 SV=1 - [FADD_MOUSE]	Fadd	1.08533
O09106	Histone deacetylase 1 OS=Mus musculus GN=Hdac1 PE=1 SV=1 - [HDAC1_MOUSE]	Hdac1	1.085
Q9EQP2	EH domain-containing protein 4 OS=Mus musculus GN=Ehd4 PE=1 SV=1 - [EHD4_MOUSE]	Ehd4	1.085
P14824	Annexin A6 OS=Mus musculus GN=Anxa6 PE=1 SV=3 - [ANXA6_MOUSE]	Anxa6	1.085
Q8BHB9	Chloride intracellular channel protein 6 OS=Mus musculus GN=Clic6 PE=1 SV=1 - [CLIC6_MOUSE]	Clic6	1.08467
P62889	60S ribosomal protein L30 OS=Mus musculus GN=Rpl30 PE=1 SV=2 - [RL30_MOUSE]	Rpl30	1.08467
Q571G4	Protein lin-54 homolog OS=Mus musculus GN=Lin54 PE=2 SV=2 - [LIN54_MOUSE]	Lin54	1.08467
Q9D3G9	Rho-related GTP-binding protein RhoH OS=Mus musculus GN=Rhoh PE=1 SV=1 - [RHOH_MOUSE]	Rhoh	1.08467
Q7TSH2	Phosphorylase b kinase regulatory subunit beta OS=Mus musculus GN=Phkb PE=1 SV=1 - [KPBB_MOUSE]	Phkb	1.08467
Q9EPB4	Apoptosis-associated speck-like protein containing a CARD OS=Mus musculus GN=Pycard PE=1 SV=1 - [ASC_MOUSE]	Pycard	1.08433
Q8C522	Endonuclease domain-containing 1 protein OS=Mus musculus GN=Endod1 PE=1 SV=2 - [ENDD1_MOUSE]	Endod1	1.084
Q6ZQK5	Arf-GAP with coiled-coil, ANK repeat and PH domain-containing protein 2 OS=Mus musculus GN=Acap2 PE=1 SV=2 - [ACAP2_MOUSE]	Acap2	1.084
Q8K1X1	WD repeat-containing protein 11 OS=Mus musculus GN=Wdr11 PE=1 SV=1 - [WDR11_MOUSE]	Wdr11	1.08367
Q8BV13	COP9 signalosome complex subunit 7b OS=Mus musculus GN=Cops7b PE=1 SV=1 - [CSN7B_MOUSE]	Cops7b	1.08367
Q8BUR4	Dedicator of cytokinesis protein 1 OS=Mus musculus GN=Dock1 PE=1 SV=3 - [DOCK1_MOUSE]	Dock1	1.08333
Q91YJ2	Sorting nexin-4 OS=Mus musculus GN=Snx4 PE=1 SV=1 - [SNX4_MOUSE]	Snx4	1.08333
Q8BVU0	Leucine-rich repeat and calponin homology domain-containing protein 3 OS=Mus musculus GN=Lrch3 PE=1 SV=3 - [LRCH3_MOUSE]	Lrch3	1.083
Q78PY7	Staphylococcal nuclease domain-containing protein 1 OS=Mus musculus GN=Snd1 PE=1 SV=1 - [SND1_MOUSE]	Snd1	1.083
Q91WF7	Polyphosphoinositide phosphatase OS=Mus musculus GN=Fig4 PE=1 SV=1 - [FIG4_MOUSE]	Fig4	1.083
P10126	Elongation factor 1-alpha 1 OS=Mus musculus GN=Eef1a1 PE=1 SV=3 - [EF1A1_MOUSE]	Eef1a1	1.083
Q9JMH9	Unconventional myosin-XVIIIa OS=Mus musculus GN=Myo18a PE=1 SV=2 - [MY18A_MOUSE]	Myo18a	1.08267
Q8QZT1	Acetyl-CoA acetyltransferase, mitochondrial OS=Mus musculus GN=Acat1 PE=1 SV=1 - [THIL_MOUSE]	Acat1	1.08267
P59326	YTH domain-containing family protein 1 OS=Mus musculus GN=Ythdf1 PE=1 SV=1 - [YTHD1_MOUSE]	Ythdf1	1.08267
Q9ESZ8	General transcription factor II-I OS=Mus musculus GN=Gtf2i PE=1 SV=3 - [GTF2I_MOUSE]	Gtf2i	1.08233
P21279	Guanine nucleotide-binding protein G(q) subunit alpha OS=Mus musculus GN=Gnaq PE=1 SV=4 - [GNAQ_MOUSE]	Gnaq	1.08233
P97807	Fumarate hydratase, mitochondrial OS=Mus musculus GN=Fh PE=1 SV=3 - [FUMH_MOUSE]	Fh	1.08233
O35382	Exocyst complex component 4 OS=Mus musculus GN=Exoc4 PE=1 SV=2 - [EXOC4_MOUSE]	Exoc4	1.082
Q64521	Glycerol-3-phosphate dehydrogenase, mitochondrial OS=Mus musculus GN=Gpd2 PE=1 SV=2 - [GPDM_MOUSE]	Gpd2	1.082
P35700	Peroxiredoxin-1 OS=Mus musculus GN=Prdx1 PE=1 SV=1 - [PRDX1_MOUSE]	Prdx1	1.082
P35123	Ubiquitin carboxyl-terminal hydrolase 4 OS=Mus musculus GN=Usp4 PE=1 SV=3 - [UBP4_MOUSE]	Usp4	1.082
O08997	Copper transport protein ATOX1 OS=Mus musculus GN=Atox1 PE=1 SV=1 - [ATOX1_MOUSE]	Atox1	1.08167
Q8CCJ3	E3 UFM1-protein ligase 1 OS=Mus musculus GN=Ufl1 PE=1 SV=2 - [UFL1_MOUSE]	Ufl1	1.08133
Q8K354	Carbonyl reductase [NADPH] 3 OS=Mus musculus GN=Cbr3 PE=1 SV=1 - [CBR3_MOUSE]	Cbr3	1.08133
P24270	Catalase OS=Mus musculus GN=Cat PE=1 SV=4 - [CATA_MOUSE]	Cat	1.08133
Q922J3	CAP-Gly domain-containing linker protein 1 OS=Mus musculus GN=Clip1 PE=1 SV=1 - [CLIP1_MOUSE]	Clip1	1.081
Q9JI78	Peptide-N(4)-(N-acetyl-beta-glucosaminyl)asparagine amidase OS=Mus musculus GN=Ngly1 PE=1 SV=2 - [NGLY1_MOUSE]	Ngly1	1.081
Q9CZ82	Mediator of RNA polymerase II transcription subunit 18 OS=Mus musculus GN=Med18 PE=1 SV=1 - [MED18_MOUSE]	Med18	1.081
Q8BK72	28S ribosomal protein S27, mitochondrial OS=Mus musculus GN=Mrps27 PE=1 SV=2 - [RT27_MOUSE]	Mrps27	1.08067
Q9JHK4	Geranylgeranyl transferase type-2 subunit alpha OS=Mus musculus GN=Rabggta PE=1 SV=1 - [PGTA_MOUSE]	Rabggta	1.08033
Q8CBW3	Abl interactor 1 OS=Mus musculus GN=Abi1 PE=1 SV=3 - [ABI1_MOUSE]	Abi1	1.08033
P29391	Ferritin light chain 1 OS=Mus musculus GN=Ftl1 PE=1 SV=2 - [FRIL1_MOUSE]	Ftl1	1.08033
Q9CZ42	ATP-dependent (S)-NAD(P)H-hydrate dehydratase OS=Mus musculus GN=Naxd PE=1 SV=1 - [NNRD_MOUSE]	Carkd	1.08033
Q9DC33	High mobility group protein 20A OS=Mus musculus GN=Hmg20a PE=1 SV=1 - [HM20A_MOUSE]	Hmg20a	1.08033
P52479	Ubiquitin carboxyl-terminal hydrolase 10 OS=Mus musculus GN=Usp10 PE=1 SV=3 - [UBP10_MOUSE]	Usp10	1.08033
Q07076	Annexin A7 OS=Mus musculus GN=Anxa7 PE=1 SV=2 - [ANXA7_MOUSE]	Anxa7	1.08
P62852	40S ribosomal protein S25 OS=Mus musculus GN=Rps25 PE=1 SV=1 - [RS25_MOUSE]	Rps25	1.07967
Q8R5A6	TBC1 domain family member 22A OS=Mus musculus GN=Tbc1d22a PE=1 SV=3 - [TB22A_MOUSE]	Tbc1d22a	1.07967
Q8VEK6	Inhibitor of growth protein 3 OS=Mus musculus GN=Ing3 PE=1 SV=2 - [ING3_MOUSE]	Ing3	1.07967
Q8CBY3	Leukocyte receptor cluster member 8 homolog OS=Mus musculus GN=Leng8 PE=1 SV=1 - [LENG8_MOUSE]	Leng8	1.07967
Q99LJ0	CTTNBP2 N-terminal-like protein OS=Mus musculus GN=Cttnbp2nl PE=1 SV=1 - [CT2NL_MOUSE]	Cttnbp2nl	1.07967
Q8C5W3	Tubulin-specific chaperone cofactor E-like protein OS=Mus musculus GN=Tbcel PE=1 SV=1 - [TBCEL_MOUSE]	Tbcel	1.07933
P28661	Septin-4 OS=Mus musculus GN=Sept4 PE=1 SV=1 - [SEPT4_MOUSE]	38231	1.07933
Q8CIH5	1-phosphatidylinositol 4,5-bisphosphate phosphodiesterase gamma-2 OS=Mus musculus GN=Plcg2 PE=1 SV=1 - [PLCG2_MOUSE]	Plcg2	1.079
Q3U1F9	Phosphoprotein associated with glycosphingolipid-enriched microdomains 1 OS=Mus musculus GN=Pag1 PE=1 SV=2 - [PHAG1_MOUSE]	Pag1	1.079
Q6PHU5	Sortilin OS=Mus musculus GN=Sort1 PE=1 SV=1 - [SORT_MOUSE]	Sort1	1.07867
Q5EG47	5'-AMP-activated protein kinase catalytic subunit alpha-1 OS=Mus musculus GN=Prkaa1 PE=1 SV=2 - [AAPK1_MOUSE]	Prkaa1	1.07867
Q91V64	Isochorismatase domain-containing protein 1 OS=Mus musculus GN=Isoc1 PE=1 SV=1 - [ISOC1_MOUSE]	Isoc1	1.07867
P62737	Actin, aortic smooth muscle OS=Mus musculus GN=Acta2 PE=1 SV=1 - [ACTA_MOUSE]	Acta2	1.07833
Q8R1N4	NudC domain-containing protein 3 OS=Mus musculus GN=Nudcd3 PE=1 SV=3 - [NUDC3_MOUSE]	Nudcd3	1.078
Q8CGF7	Transcription elongation regulator 1 OS=Mus musculus GN=Tcerg1 PE=1 SV=2 - [TCRG1_MOUSE]	Tcerg1	1.07767
P08556	GTPase NRas OS=Mus musculus GN=Nras PE=1 SV=1 - [RASN_MOUSE]	Nras	1.07767
P61222	ATP-binding cassette sub-family E member 1 OS=Mus musculus GN=Abce1 PE=1 SV=1 - [ABCE1_MOUSE]	Abce1	1.07767
Q3UIA2	Rho GTPase-activating protein 17 OS=Mus musculus GN=Arhgap17 PE=1 SV=1 - [RHG17_MOUSE]	Arhgap17	1.07767
Q9JI11	Serine/threonine-protein kinase 4 OS=Mus musculus GN=Stk4 PE=1 SV=1 - [STK4_MOUSE]	Stk4	1.07767
Q99LI2	Chloride channel CLIC-like protein 1 OS=Mus musculus GN=Clcc1 PE=1 SV=1 - [CLCC1_MOUSE]	Clcc1	1.07733
Q9JKB1	Ubiquitin carboxyl-terminal hydrolase isozyme L3 OS=Mus musculus GN=Uchl3 PE=1 SV=2 - [UCHL3_MOUSE]	Uchl3	1.07733
Q64700	Retinoblastoma-like protein 2 OS=Mus musculus GN=Rbl2 PE=1 SV=3 - [RBL2_MOUSE]	Rbl2	1.07733
Q9CXF4	TBC1 domain family member 15 OS=Mus musculus GN=Tbc1d15 PE=1 SV=1 - [TBC15_MOUSE]	Tbc1d15	1.077
Q5U3K5	Rab-like protein 6 OS=Mus musculus GN=Rabl6 PE=1 SV=2 - [RABL6_MOUSE]	Rabl6	1.07667
Q99L13	3-hydroxyisobutyrate dehydrogenase, mitochondrial OS=Mus musculus GN=Hibadh PE=1 SV=1 - [3HIDH_MOUSE]	Hibadh	1.07667
Q921E2	Ras-related protein Rab-31 OS=Mus musculus GN=Rab31 PE=1 SV=1 - [RAB31_MOUSE]	Rab31	1.07667
Q3UDW8	Heparan-alpha-glucosaminide N-acetyltransferase OS=Mus musculus GN=Hgsnat PE=1 SV=2 - [HGNAT_MOUSE]	Hgsnat	1.07633
P61205	ADP-ribosylation factor 3 OS=Mus musculus GN=Arf3 PE=2 SV=2 - [ARF3_MOUSE]	Arf3	1.07633
Q3UPH7	Rho guanine nucleotide exchange factor 40 OS=Mus musculus GN=Arhgef40 PE=1 SV=1 - [ARH40_MOUSE]	Arhgef40	1.07633
P49817	Caveolin-1 OS=Mus musculus GN=Cav1 PE=1 SV=1 - [CAV1_MOUSE]	Cav1	1.07633
P41242	Megakaryocyte-associated tyrosine-protein kinase OS=Mus musculus GN=Matk PE=1 SV=2 - [MATK_MOUSE]	Matk	1.076
Q8BUN5	Mothers against decapentaplegic homolog 3 OS=Mus musculus GN=Smad3 PE=1 SV=2 - [SMAD3_MOUSE]	Smad3	1.076
Q8K411	Presequence protease, mitochondrial OS=Mus musculus GN=Pitrm1 PE=1 SV=1 - [PREP_MOUSE]	Pitrm1	1.076
Q80UU9	Membrane-associated progesterone receptor component 2 OS=Mus musculus GN=Pgrmc2 PE=1 SV=2 - [PGRC2_MOUSE]	Pgrmc2	1.076
P61027	Ras-related protein Rab-10 OS=Mus musculus GN=Rab10 PE=1 SV=1 - [RAB10_MOUSE]	Rab10	1.07567
Q8CHG3	GRIP and coiled-coil domain-containing protein 2 OS=Mus musculus GN=Gcc2 PE=1 SV=2 - [GCC2_MOUSE]	Gcc2	1.07533
P70700	DNA-directed RNA polymerase I subunit RPA2 OS=Mus musculus GN=Polr1b PE=1 SV=2 - [RPA2_MOUSE]	Polr1b	1.07533
Q9ER74	Sal-like protein 1 OS=Mus musculus GN=Sall1 PE=1 SV=1 - [SALL1_MOUSE]	Sall1	1.075
Q8BPU7	Engulfment and cell motility protein 1 OS=Mus musculus GN=Elmo1 PE=1 SV=2 - [ELMO1_MOUSE]	Elmo1	1.075
Q6R891	Neurabin-2 OS=Mus musculus GN=Ppp1r9b PE=1 SV=1 - [NEB2_MOUSE]	Ppp1r9b	1.075
Q8K0T0	Reticulon-1 OS=Mus musculus GN=Rtn1 PE=1 SV=1 - [RTN1_MOUSE]	Rtn1	1.07467
Q6PGC1	ATP-dependent RNA helicase DHX29 OS=Mus musculus GN=Dhx29 PE=1 SV=1 - [DHX29_MOUSE]	Dhx29	1.07467
Q80XN0	D-beta-hydroxybutyrate dehydrogenase, mitochondrial OS=Mus musculus GN=Bdh1 PE=1 SV=2 - [BDH_MOUSE]	Bdh1	1.07467
Q9CWJ9	Bifunctional purine biosynthesis protein PURH OS=Mus musculus GN=Atic PE=1 SV=2 - [PUR9_MOUSE]	Atic	1.07433
O55128	Histone deacetylase complex subunit SAP18 OS=Mus musculus GN=Sap18 PE=1 SV=1 - [SAP18_MOUSE]	Sap18	1.07433
Q91YT0	NADH dehydrogenase [ubiquinone] flavoprotein 1, mitochondrial OS=Mus musculus GN=Ndufv1 PE=1 SV=1 - [NDUV1_MOUSE]	Ndufv1	1.07433
Q3UW53	Protein Niban OS=Mus musculus GN=Fam129a PE=1 SV=2 - [NIBAN_MOUSE]	Fam129a	1.074
Q9D1A2	Cytosolic non-specific dipeptidase OS=Mus musculus GN=Cndp2 PE=1 SV=1 - [CNDP2_MOUSE]	Cndp2	1.074
Q9CPX6	Ubiquitin-like-conjugating enzyme ATG3 OS=Mus musculus GN=Atg3 PE=1 SV=1 - [ATG3_MOUSE]	Atg3	1.074
P99024	Tubulin beta-5 chain OS=Mus musculus GN=Tubb5 PE=1 SV=1 - [TBB5_MOUSE]	Tubb5	1.074
P62242	40S ribosomal protein S8 OS=Mus musculus GN=Rps8 PE=1 SV=2 - [RS8_MOUSE]	Rps8	1.07367
Q9CPY7	Cytosol aminopeptidase OS=Mus musculus GN=Lap3 PE=1 SV=3 - [AMPL_MOUSE]	Lap3	1.07367
Q8CIM8	Integrator complex subunit 4 OS=Mus musculus GN=Ints4 PE=1 SV=1 - [INT4_MOUSE]	Ints4	1.07333
Q6ZPR5	Sphingomyelin phosphodiesterase 4 OS=Mus musculus GN=Smpd4 PE=1 SV=2 - [NSMA3_MOUSE]	Smpd4	1.07333
Q5XJE5	RNA polymerase-associated protein LEO1 OS=Mus musculus GN=Leo1 PE=1 SV=2 - [LEO1_MOUSE]	Leo1	1.07333
Q7TPQ3	E3 ubiquitin-protein ligase SHPRH OS=Mus musculus GN=Shprh PE=1 SV=1 - [SHPRH_MOUSE]	Shprh	1.07333
Q8C3J5	Dedicator of cytokinesis protein 2 OS=Mus musculus GN=Dock2 PE=1 SV=3 - [DOCK2_MOUSE]	Dock2	1.073
Q8K0C1	Importin-13 OS=Mus musculus GN=Ipo13 PE=1 SV=1 - [IPO13_MOUSE]	Ipo13	1.073
A2AWA9	Rab GTPase-activating protein 1 OS=Mus musculus GN=Rabgap1 PE=1 SV=1 - [RBGP1_MOUSE]	Rabgap1	1.07267
O08734	Bcl-2 homologous antagonist/killer OS=Mus musculus GN=Bak1 PE=1 SV=3 - [BAK_MOUSE]	Bak1	1.07267
Q9CPW4	Actin-related protein 2/3 complex subunit 5 OS=Mus musculus GN=Arpc5 PE=1 SV=3 - [ARPC5_MOUSE]	Arpc5	1.07267
Q8BYH8	Chromodomain-helicase-DNA-binding protein 9 OS=Mus musculus GN=Chd9 PE=1 SV=2 - [CHD9_MOUSE]	Chd9	1.07267
Q91ZW3	SWI/SNF-related matrix-associated actin-dependent regulator of chromatin subfamily A member 5 OS=Mus musculus GN=Smarca5 PE=1 SV=1 - [SMCA5_MOUSE]	Smarca5	1.07233
Q9DBL1	Short/branched chain specific acyl-CoA dehydrogenase, mitochondrial OS=Mus musculus GN=Acadsb PE=1 SV=1 - [ACDSB_MOUSE]	Acadsb	1.07233
Q8BVL3	Sorting nexin-17 OS=Mus musculus GN=Snx17 PE=1 SV=2 - [SNX17_MOUSE]	Snx17	1.07233
Q9JI75	Ribosyldihydronicotinamide dehydrogenase [quinone] OS=Mus musculus GN=Nqo2 PE=1 SV=3 - [NQO2_MOUSE]	Nqo2	1.07233
P49300	C-type lectin domain family 10 member A OS=Mus musculus GN=Clec10a PE=1 SV=1 - [CLC10_MOUSE]	Clec10a	1.07233
Q91WK0	Leucine-rich repeat flightless-interacting protein 2 OS=Mus musculus GN=Lrrfip2 PE=1 SV=1 - [LRRF2_MOUSE]	Lrrfip2	1.07233
P62259	14-3-3 protein epsilon OS=Mus musculus GN=Ywhae PE=1 SV=1 - [1433E_MOUSE]	Ywhae	1.072
Q8K2T1	NmrA-like family domain-containing protein 1 OS=Mus musculus GN=Nmral1 PE=1 SV=1 - [NMRL1_MOUSE]	Nmral1	1.072
Q04841	DNA-3-methyladenine glycosylase OS=Mus musculus GN=Mpg PE=2 SV=3 - [3MG_MOUSE]	Mpg	1.072
Q8BGQ7	Alanine--tRNA ligase, cytoplasmic OS=Mus musculus GN=Aars PE=1 SV=1 - [SYAC_MOUSE]	Aars	1.072
Q3TCJ1	BRISC complex subunit Abro1 OS=Mus musculus GN=Fam175b PE=1 SV=1 - [F175B_MOUSE]	Fam175b	1.07167
G5E829	Plasma membrane calcium-transporting ATPase 1 OS=Mus musculus GN=Atp2b1 PE=1 SV=1 - [AT2B1_MOUSE]	Atp2b1	1.07167
Q8R307	Vacuolar protein sorting-associated protein 18 homolog OS=Mus musculus GN=Vps18 PE=1 SV=2 - [VPS18_MOUSE]	Vps18	1.07167
Q8BHJ5	F-box-like/WD repeat-containing protein TBL1XR1 OS=Mus musculus GN=Tbl1xr1 PE=1 SV=1 - [TBL1R_MOUSE]	Tbl1xr1	1.07167
E9PVA8	eIF-2-alpha kinase activator GCN1 OS=Mus musculus GN=Gcn1 PE=1 SV=1 - [GCN1_MOUSE]	Gcn1l1	1.07133
Q9JHW4	Selenocysteine-specific elongation factor OS=Mus musculus GN=Eefsec PE=1 SV=2 - [SELB_MOUSE]	Eefsec	1.07133
P83741	Serine/threonine-protein kinase WNK1 OS=Mus musculus GN=Wnk1 PE=1 SV=2 - [WNK1_MOUSE]	Wnk1	1.07133
P27870	Proto-oncogene vav OS=Mus musculus GN=Vav1 PE=1 SV=1 - [VAV_MOUSE]	Vav1	1.07133
Q8JZQ9	Eukaryotic translation initiation factor 3 subunit B OS=Mus musculus GN=Eif3b PE=1 SV=1 - [EIF3B_MOUSE]	Eif3b	1.07133
Q9D8Y0	EF-hand domain-containing protein D2 OS=Mus musculus GN=Efhd2 PE=1 SV=1 - [EFHD2_MOUSE]	Efhd2	1.07133
Q60860	Leukotriene C4 synthase OS=Mus musculus GN=Ltc4s PE=1 SV=1 - [LTC4S_MOUSE]	Ltc4s	1.07133
Q6Y7W8	PERQ amino acid-rich with GYF domain-containing protein 2 OS=Mus musculus GN=Gigyf2 PE=1 SV=2 - [PERQ2_MOUSE]	Gigyf2	1.071
Q8CJG0	Protein argonaute-2 OS=Mus musculus GN=Ago2 PE=1 SV=3 - [AGO2_MOUSE]	Ago2	1.071
P40124	Adenylyl cyclase-associated protein 1 OS=Mus musculus GN=Cap1 PE=1 SV=4 - [CAP1_MOUSE]	Cap1	1.07067
O35350	Calpain-1 catalytic subunit OS=Mus musculus GN=Capn1 PE=1 SV=1 - [CAN1_MOUSE]	Capn1	1.07067
Q7TQ95	Protein lunapark OS=Mus musculus GN=Lnp PE=1 SV=1 - [LNP_MOUSE]	Lnp	1.07067
P26638	Serine--tRNA ligase, cytoplasmic OS=Mus musculus GN=Sars PE=1 SV=3 - [SYSC_MOUSE]	Sars	1.07033
Q9R1Z7	6-pyruvoyl tetrahydrobiopterin synthase OS=Mus musculus GN=Pts PE=1 SV=2 - [PTPS_MOUSE]	Pts	1.07033
Q8BFR5	Elongation factor Tu, mitochondrial OS=Mus musculus GN=Tufm PE=1 SV=1 - [EFTU_MOUSE]	Tufm	1.06967
P53702	Cytochrome c-type heme lyase OS=Mus musculus GN=Hccs PE=1 SV=2 - [CCHL_MOUSE]	Hccs	1.06967
Q9WTP7	GTP:AMP phosphotransferase AK3, mitochondrial OS=Mus musculus GN=Ak3 PE=1 SV=3 - [KAD3_MOUSE]	Ak3	1.06967
Q6Y685	Transforming acidic coiled-coil-containing protein 1 OS=Mus musculus GN=Tacc1 PE=1 SV=1 - [TACC1_MOUSE]	Tacc1	1.06933
Q9DC23	DnaJ homolog subfamily C member 10 OS=Mus musculus GN=Dnajc10 PE=1 SV=2 - [DJC10_MOUSE]	Dnajc10	1.06933
Q60770	Syntaxin-binding protein 3 OS=Mus musculus GN=Stxbp3 PE=1 SV=1 - [STXB3_MOUSE]	Stxbp3	1.069
Q8K2M0	39S ribosomal protein L38, mitochondrial OS=Mus musculus GN=Mrpl38 PE=1 SV=2 - [RM38_MOUSE]	Mrpl38	1.069
Q9D8T2	Gasdermin-D OS=Mus musculus GN=Gsdmdc1 PE=1 SV=1 - [GSDMD_MOUSE]	Gsdmdc1	1.069
Q3UVL4	Vacuolar protein sorting-associated protein 51 homolog OS=Mus musculus GN=Vps51 PE=1 SV=2 - [VPS51_MOUSE]	Vps51	1.069
Q99K95	Protein RTF2 homolog OS=Mus musculus GN=Rtfdc1 PE=1 SV=1 - [RTF2_MOUSE]	Rtfdc1	1.06867
P30415	NK-tumor recognition protein OS=Mus musculus GN=Nktr PE=1 SV=4 - [NKTR_MOUSE]	Nktr	1.06867
Q3USJ8	F-BAR and double SH3 domains protein 2 OS=Mus musculus GN=Fchsd2 PE=1 SV=2 - [FCSD2_MOUSE]	Fchsd2	1.06867
Q8CFX1	GDH/6PGL endoplasmic bifunctional protein OS=Mus musculus GN=H6pd PE=1 SV=2 - [G6PE_MOUSE]	H6pd	1.06867
Q922L6	Negative elongation factor D OS=Mus musculus GN=Nelfcd PE=1 SV=2 - [NELFD_MOUSE]	Nelfcd	1.06833
Q02053	Ubiquitin-like modifier-activating enzyme 1 OS=Mus musculus GN=Uba1 PE=1 SV=1 - [UBA1_MOUSE]	Uba1	1.06833
P11103	Poly [ADP-ribose] polymerase 1 OS=Mus musculus GN=Parp1 PE=1 SV=3 - [PARP1_MOUSE]	Parp1	1.06833
O89053	Coronin-1A OS=Mus musculus GN=Coro1a PE=1 SV=5 - [COR1A_MOUSE]	Coro1a	1.06833
P24369	Peptidyl-prolyl cis-trans isomerase B OS=Mus musculus GN=Ppib PE=1 SV=2 - [PPIB_MOUSE]	Ppib	1.06833
Q920Q4	Vacuolar protein sorting-associated protein 16 homolog OS=Mus musculus GN=Vps16 PE=1 SV=3 - [VPS16_MOUSE]	Vps16	1.06833
Q3TFD2	Lysophosphatidylcholine acyltransferase 1 OS=Mus musculus GN=Lpcat1 PE=1 SV=1 - [PCAT1_MOUSE]	Lpcat1	1.06833
Q8BR65	Sin3 histone deacetylase corepressor complex component SDS3 OS=Mus musculus GN=Suds3 PE=1 SV=1 - [SDS3_MOUSE]	Suds3	1.068
Q58A65	C-Jun-amino-terminal kinase-interacting protein 4 OS=Mus musculus GN=Spag9 PE=1 SV=2 - [JIP4_MOUSE]	Spag9	1.06767
P62071	Ras-related protein R-Ras2 OS=Mus musculus GN=Rras2 PE=1 SV=1 - [RRAS2_MOUSE]	Rras2	1.06767
P57776	Elongation factor 1-delta OS=Mus musculus GN=Eef1d PE=1 SV=3 - [EF1D_MOUSE]	Eef1d	1.06767
Q8CIN4	Serine/threonine-protein kinase PAK 2 OS=Mus musculus GN=Pak2 PE=1 SV=1 - [PAK2_MOUSE]	Pak2	1.06733
Q9D0B6	Protein PBDC1 OS=Mus musculus GN=Pbdc1 PE=1 SV=1 - [PBDC1_MOUSE]	Pbdc1	1.06733
P55258	Ras-related protein Rab-8A OS=Mus musculus GN=Rab8a PE=1 SV=2 - [RAB8A_MOUSE]	Rab8a	1.06733
Q99L27	GMP reductase 2 OS=Mus musculus GN=Gmpr2 PE=1 SV=2 - [GMPR2_MOUSE]	Gmpr2	1.06733
Q3ULD5	Methylcrotonoyl-CoA carboxylase beta chain, mitochondrial OS=Mus musculus GN=Mccc2 PE=1 SV=1 - [MCCB_MOUSE]	Mccc2	1.067
Q9CQY2	RNMT-activating mini protein OS=Mus musculus GN=Fam103a1 PE=3 SV=1 - [RAM_MOUSE]	Fam103a1	1.067
Q3UDE2	Tubulin--tyrosine ligase-like protein 12 OS=Mus musculus GN=Ttll12 PE=1 SV=1 - [TTL12_MOUSE]	Ttll12	1.06667
Q6Q899	Probable ATP-dependent RNA helicase DDX58 OS=Mus musculus GN=Ddx58 PE=1 SV=2 - [DDX58_MOUSE]	Ddx58	1.06633
P23475	X-ray repair cross-complementing protein 6 OS=Mus musculus GN=Xrcc6 PE=1 SV=5 - [XRCC6_MOUSE]	Xrcc6	1.06633
B2RWS6	Histone acetyltransferase p300 OS=Mus musculus GN=Ep300 PE=1 SV=2 - [EP300_MOUSE]	Ep300	1.06633
Q76N33	AMSH-like protease OS=Mus musculus GN=Stambpl1 PE=1 SV=1 - [STALP_MOUSE]	Stambpl1	1.06633
P61028	Ras-related protein Rab-8B OS=Mus musculus GN=Rab8b PE=1 SV=1 - [RAB8B_MOUSE]	Rab8b	1.066
Q3TIR3	Synembryn-A OS=Mus musculus GN=Ric8a PE=1 SV=2 - [RIC8A_MOUSE]	Ric8a	1.066
B2RXC1	Trafficking protein particle complex subunit 11 OS=Mus musculus GN=Trappc11 PE=1 SV=1 - [TPC11_MOUSE]	Trappc11	1.06567
Q9JMH6	Thioredoxin reductase 1, cytoplasmic OS=Mus musculus GN=Txnrd1 PE=1 SV=3 - [TRXR1_MOUSE]	Txnrd1	1.06567
P45952	Medium-chain specific acyl-CoA dehydrogenase, mitochondrial OS=Mus musculus GN=Acadm PE=1 SV=1 - [ACADM_MOUSE]	Acadm	1.06533
Q6PFQ7	Ras GTPase-activating protein 4 OS=Mus musculus GN=Rasa4 PE=1 SV=1 - [RASL2_MOUSE]	Rasa4	1.06533
Q8R574	Phosphoribosyl pyrophosphate synthase-associated protein 2 OS=Mus musculus GN=Prpsap2 PE=1 SV=1 - [KPRB_MOUSE]	Prpsap2	1.06533
Q6PDL0	Cytoplasmic dynein 1 light intermediate chain 2 OS=Mus musculus GN=Dync1li2 PE=1 SV=2 - [DC1L2_MOUSE]	Dync1li2	1.06533
Q91WQ3	Tyrosine--tRNA ligase, cytoplasmic OS=Mus musculus GN=Yars PE=1 SV=3 - [SYYC_MOUSE]	Yars	1.06533
Q9EQN3	TSC22 domain family protein 4 OS=Mus musculus GN=Tsc22d4 PE=1 SV=2 - [T22D4_MOUSE]	Tsc22d4	1.06533
O88379	Bromodomain adjacent to zinc finger domain protein 1A OS=Mus musculus GN=Baz1a PE=1 SV=3 - [BAZ1A_MOUSE]	Baz1a	1.065
O88342	WD repeat-containing protein 1 OS=Mus musculus GN=Wdr1 PE=1 SV=3 - [WDR1_MOUSE]	Wdr1	1.065
Q80U78	Pumilio homolog 1 OS=Mus musculus GN=Pum1 PE=1 SV=2 - [PUM1_MOUSE]	Pum1	1.065
Q8K183	Pyridoxal kinase OS=Mus musculus GN=Pdxk PE=1 SV=1 - [PDXK_MOUSE]	Pdxk	1.06467
E9PYL2	Proline-rich protein 12 OS=Mus musculus GN=Prr12 PE=1 SV=1 - [PRR12_MOUSE]	Prr12	1.06467
Q00422	GA-binding protein alpha chain OS=Mus musculus GN=Gabpa PE=1 SV=2 - [GABPA_MOUSE]	Gabpa	1.06433
Q9JM13	Rab5 GDP/GTP exchange factor OS=Mus musculus GN=Rabgef1 PE=1 SV=1 - [RABX5_MOUSE]	Rabgef1	1.06433
Q3TL44	NLR family member X1 OS=Mus musculus GN=Nlrx1 PE=1 SV=1 - [NLRX1_MOUSE]	Nlrx1	1.06433
Q9Z1J3	Cysteine desulfurase, mitochondrial OS=Mus musculus GN=Nfs1 PE=1 SV=3 - [NFS1_MOUSE]	Nfs1	1.06367
Q8C5D8	E3 SUMO-protein ligase PIAS2 OS=Mus musculus GN=Pias2 PE=1 SV=2 - [PIAS2_MOUSE]	Pias2	1.06367
P58742	Aladin OS=Mus musculus GN=Aaas PE=1 SV=1 - [AAAS_MOUSE]	Aaas	1.06367
Q61166	Microtubule-associated protein RP/EB family member 1 OS=Mus musculus GN=Mapre1 PE=1 SV=3 - [MARE1_MOUSE]	Mapre1	1.06333
Q9R0I7	YLP motif-containing protein 1 OS=Mus musculus GN=Ylpm1 PE=2 SV=2 - [YLPM1_MOUSE]	Ylpm1	1.06333
P51855	Glutathione synthetase OS=Mus musculus GN=Gss PE=1 SV=1 - [GSHB_MOUSE]	Gss	1.06333
Q6A026	Sister chromatid cohesion protein PDS5 homolog A OS=Mus musculus GN=Pds5a PE=1 SV=3 - [PDS5A_MOUSE]	Pds5a	1.063
Q3TRM8	Hexokinase-3 OS=Mus musculus GN=Hk3 PE=1 SV=2 - [HXK3_MOUSE]	Hk3	1.063
Q60676	Serine/threonine-protein phosphatase 5 OS=Mus musculus GN=Ppp5c PE=1 SV=3 - [PPP5_MOUSE]	Ppp5c	1.063
Q99JR1	Sideroflexin-1 OS=Mus musculus GN=Sfxn1 PE=1 SV=3 - [SFXN1_MOUSE]	Sfxn1	1.063
Q5FWK3	Rho GTPase-activating protein 1 OS=Mus musculus GN=Arhgap1 PE=1 SV=1 - [RHG01_MOUSE]	Arhgap1	1.06267
Q8VD75	Huntingtin-interacting protein 1 OS=Mus musculus GN=Hip1 PE=1 SV=2 - [HIP1_MOUSE]	Hip1	1.06267
P17563	Selenium-binding protein 1 OS=Mus musculus GN=Selenbp1 PE=1 SV=2 - [SBP1_MOUSE]	Selenbp1	1.06267
Q9ES74	Serine/threonine-protein kinase Nek7 OS=Mus musculus GN=Nek7 PE=1 SV=1 - [NEK7_MOUSE]	Nek7	1.06233
Q3UMW7	MAP kinase-activated protein kinase 3 OS=Mus musculus GN=Mapkapk3 PE=1 SV=2 - [MAPK3_MOUSE]	Mapkapk3	1.06233
D3YXK1	Atherin OS=Mus musculus GN=Samd1 PE=1 SV=1 - [SAMD1_MOUSE]	Samd1	1.06233
P38060	Hydroxymethylglutaryl-CoA lyase, mitochondrial OS=Mus musculus GN=Hmgcl PE=1 SV=2 - [HMGCL_MOUSE]	Hmgcl	1.062
Q69ZK6	Probable JmjC domain-containing histone demethylation protein 2C OS=Mus musculus GN=Jmjd1c PE=1 SV=3 - [JHD2C_MOUSE]	Jmjd1c	1.06167
Q8C0E3	Tripartite motif-containing protein 47 OS=Mus musculus GN=Trim47 PE=1 SV=2 - [TRI47_MOUSE]	Trim47	1.06167
Q9WUB0	RanBP-type and C3HC4-type zinc finger-containing protein 1 OS=Mus musculus GN=Rbck1 PE=1 SV=2 - [HOIL1_MOUSE]	Rbck1	1.06167
Q91Z53	Glyoxylate reductase/hydroxypyruvate reductase OS=Mus musculus GN=Grhpr PE=1 SV=1 - [GRHPR_MOUSE]	Grhpr	1.06133
Q62351	Transferrin receptor protein 1 OS=Mus musculus GN=Tfrc PE=1 SV=1 - [TFR1_MOUSE]	Tfrc	1.06133
P70398	Probable ubiquitin carboxyl-terminal hydrolase FAF-X OS=Mus musculus GN=Usp9x PE=1 SV=2 - [USP9X_MOUSE]	Usp9x	1.061
O08749	Dihydrolipoyl dehydrogenase, mitochondrial OS=Mus musculus GN=Dld PE=1 SV=2 - [DLDH_MOUSE]	Dld	1.061
Q91WT8	RNA-binding protein 47 OS=Mus musculus GN=Rbm47 PE=1 SV=1 - [RBM47_MOUSE]	Rbm47	1.061
Q9EQ06	Estradiol 17-beta-dehydrogenase 11 OS=Mus musculus GN=Hsd17b11 PE=1 SV=1 - [DHB11_MOUSE]	Hsd17b11	1.061
P70315	Wiskott-Aldrich syndrome protein homolog OS=Mus musculus GN=Was PE=1 SV=1 - [WASP_MOUSE]	Was	1.06067
O35551	Rab GTPase-binding effector protein 1 OS=Mus musculus GN=Rabep1 PE=1 SV=2 - [RABE1_MOUSE]	Rabep1	1.06067
O35309	N-myc-interactor OS=Mus musculus GN=Nmi PE=1 SV=1 - [NMI_MOUSE]	Nmi	1.06033
Q9DB60	Prostamide/prostaglandin F synthase OS=Mus musculus GN=Fam213b PE=1 SV=1 - [PGFS_MOUSE]	Fam213b	1.06
P18242	Cathepsin D OS=Mus musculus GN=Ctsd PE=1 SV=1 - [CATD_MOUSE]	Ctsd	1.05967
Q3UM45	Protein phosphatase 1 regulatory subunit 7 OS=Mus musculus GN=Ppp1r7 PE=1 SV=2 - [PP1R7_MOUSE]	Ppp1r7	1.05967
P51881	ADP/ATP translocase 2 OS=Mus musculus GN=Slc25a5 PE=1 SV=3 - [ADT2_MOUSE]	Slc25a5	1.05967
P42208	Septin-2 OS=Mus musculus GN=Sept2 PE=1 SV=2 - [SEPT2_MOUSE]	37500	1.05933
Q9Z2I8	Succinate--CoA ligase [GDP-forming] subunit beta, mitochondrial OS=Mus musculus GN=Suclg2 PE=1 SV=3 - [SUCB2_MOUSE]	Suclg2	1.05933
Q8C561	LMBR1 domain-containing protein 2 OS=Mus musculus GN=Lmbrd2 PE=1 SV=1 - [LMBD2_MOUSE]	Lmbrd2	1.05933
Q9WUM3	Coronin-1B OS=Mus musculus GN=Coro1b PE=1 SV=1 - [COR1B_MOUSE]	Coro1b	1.05933
Q9DCH4	Eukaryotic translation initiation factor 3 subunit F OS=Mus musculus GN=Eif3f PE=1 SV=2 - [EIF3F_MOUSE]	Eif3f	1.059
Q99LX0	Protein deglycase DJ-1 OS=Mus musculus GN=Park7 PE=1 SV=1 - [PARK7_MOUSE]	Park7	1.05867
P39054	Dynamin-2 OS=Mus musculus GN=Dnm2 PE=1 SV=2 - [DYN2_MOUSE]	Dnm2	1.05867
Q61234	Alpha-1-syntrophin OS=Mus musculus GN=Snta1 PE=1 SV=1 - [SNTA1_MOUSE]	Snta1	1.05833
Q6ZQ08	CCR4-NOT transcription complex subunit 1 OS=Mus musculus GN=Cnot1 PE=1 SV=2 - [CNOT1_MOUSE]	Cnot1	1.05833
O08915	AH receptor-interacting protein OS=Mus musculus GN=Aip PE=1 SV=1 - [AIP_MOUSE]	Aip	1.058
P16330	2',3'-cyclic-nucleotide 3'-phosphodiesterase OS=Mus musculus GN=Cnp PE=1 SV=3 - [CN37_MOUSE]	Cnp	1.058
Q8VEB4	Group XV phospholipase A2 OS=Mus musculus GN=Pla2g15 PE=1 SV=1 - [PAG15_MOUSE]	Pla2g15	1.058
P48377	MHC class II regulatory factor RFX1 OS=Mus musculus GN=Rfx1 PE=1 SV=2 - [RFX1_MOUSE]	Rfx1	1.058
Q99LD4	COP9 signalosome complex subunit 1 OS=Mus musculus GN=Gps1 PE=1 SV=1 - [CSN1_MOUSE]	Gps1	1.058
Q9CW46	Ribonucleoprotein PTB-binding 1 OS=Mus musculus GN=Raver1 PE=1 SV=2 - [RAVR1_MOUSE]	Raver1	1.05767
Q6NXK2	Zinc finger protein 532 OS=Mus musculus GN=Znf532 PE=1 SV=1 - [ZN532_MOUSE]	Znf532	1.05733
P47753	F-actin-capping protein subunit alpha-1 OS=Mus musculus GN=Capza1 PE=1 SV=4 - [CAZA1_MOUSE]	Capza1	1.057
Q99M28	RNA-binding protein with serine-rich domain 1 OS=Mus musculus GN=Rnps1 PE=1 SV=1 - [RNPS1_MOUSE]	Rnps1	1.057
Q9QZ73	DCN1-like protein 1 OS=Mus musculus GN=Dcun1d1 PE=1 SV=1 - [DCNL1_MOUSE]	Dcun1d1	1.057
Q0P5W1	Vacuolar protein sorting-associated protein 8 homolog OS=Mus musculus GN=Vps8 PE=1 SV=1 - [VPS8_MOUSE]	Vps8	1.057
Q9WVJ3	Carboxypeptidase Q OS=Mus musculus GN=Cpq PE=1 SV=1 - [CBPQ_MOUSE]	Cpq	1.05633
P53810	Phosphatidylinositol transfer protein alpha isoform OS=Mus musculus GN=Pitpna PE=1 SV=2 - [PIPNA_MOUSE]	Pitpna	1.05633
Q924H7	WW domain-containing adapter protein with coiled-coil OS=Mus musculus GN=Wac PE=1 SV=2 - [WAC_MOUSE]	Wac	1.05633
Q8BTX9	Inactive hydroxysteroid dehydrogenase-like protein 1 OS=Mus musculus GN=Hsdl1 PE=1 SV=1 - [HSDL1_MOUSE]	Hsdl1	1.05633
Q6DFV5	Probable helicase with zinc finger domain OS=Mus musculus GN=Helz PE=1 SV=2 - [HELZ_MOUSE]	Helz	1.05633
Q8BMZ5	tRNA-splicing endonuclease subunit Sen34 OS=Mus musculus GN=Tsen34 PE=2 SV=2 - [SEN34_MOUSE]	Tsen34	1.05633
Q61161	Mitogen-activated protein kinase kinase kinase kinase 2 OS=Mus musculus GN=Map4k2 PE=1 SV=1 - [M4K2_MOUSE]	Map4k2	1.05633
Q922B1	O-acetyl-ADP-ribose deacetylase MACROD1 OS=Mus musculus GN=Macrod1 PE=1 SV=2 - [MACD1_MOUSE]	Macrod1	1.056
O70279	Protein DGCR14 OS=Mus musculus GN=Dgcr14 PE=1 SV=2 - [DGC14_MOUSE]	Dgcr14	1.056
Q9WU84	Copper chaperone for superoxide dismutase OS=Mus musculus GN=Ccs PE=1 SV=1 - [CCS_MOUSE]	Ccs	1.056
Q9CR00	26S proteasome non-ATPase regulatory subunit 9 OS=Mus musculus GN=Psmd9 PE=1 SV=1 - [PSMD9_MOUSE]	Psmd9	1.056
Q6IRU2	Tropomyosin alpha-4 chain OS=Mus musculus GN=Tpm4 PE=1 SV=3 - [TPM4_MOUSE]	Tpm4	1.05567
Q9JJC6	RILP-like protein 1 OS=Mus musculus GN=Rilpl1 PE=1 SV=1 - [RIPL1_MOUSE]	Rilpl1	1.05533
P0CW02	Lymphocyte antigen 6C1 OS=Mus musculus GN=Ly6c1 PE=2 SV=1 - [LY6C1_MOUSE]	Ly6c1	1.05533
P53811	Phosphatidylinositol transfer protein beta isoform OS=Mus musculus GN=Pitpnb PE=1 SV=2 - [PIPNB_MOUSE]	Pitpnb	1.05533
Q9DBX2	Phosducin-like protein OS=Mus musculus GN=Pdcl PE=1 SV=1 - [PHLP_MOUSE]	Pdcl	1.055
Q9EPK7	Exportin-7 OS=Mus musculus GN=Xpo7 PE=1 SV=3 - [XPO7_MOUSE]	Xpo7	1.055
Q62348	Translin OS=Mus musculus GN=Tsn PE=1 SV=1 - [TSN_MOUSE]	Tsn	1.055
P60229	Eukaryotic translation initiation factor 3 subunit E OS=Mus musculus GN=Eif3e PE=1 SV=1 - [EIF3E_MOUSE]	Eif3e	1.05467
Q4QRL3	Coiled-coil domain-containing protein 88B OS=Mus musculus GN=Ccdc88b PE=1 SV=2 - [CC88B_MOUSE]	Ccdc88b	1.05467
P51432	1-phosphatidylinositol 4,5-bisphosphate phosphodiesterase beta-3 OS=Mus musculus GN=Plcb3 PE=1 SV=2 - [PLCB3_MOUSE]	Plcb3	1.05467
P82343	N-acylglucosamine 2-epimerase OS=Mus musculus GN=Renbp PE=1 SV=3 - [RENBP_MOUSE]	Renbp	1.05467
P56477	Interferon regulatory factor 5 OS=Mus musculus GN=Irf5 PE=1 SV=1 - [IRF5_MOUSE]	Irf5	1.05433
Q62448	Eukaryotic translation initiation factor 4 gamma 2 OS=Mus musculus GN=Eif4g2 PE=1 SV=2 - [IF4G2_MOUSE]	Eif4g2	1.05433
P08249	Malate dehydrogenase, mitochondrial OS=Mus musculus GN=Mdh2 PE=1 SV=3 - [MDHM_MOUSE]	Mdh2	1.05433
P98086	Complement C1q subcomponent subunit A OS=Mus musculus GN=C1qa PE=1 SV=2 - [C1QA_MOUSE]	C1qa	1.054
P26231	Catenin alpha-1 OS=Mus musculus GN=Ctnna1 PE=1 SV=1 - [CTNA1_MOUSE]	Ctnna1	1.054
P40336	Vacuolar protein sorting-associated protein 26A OS=Mus musculus GN=Vps26a PE=1 SV=1 - [VP26A_MOUSE]	Vps26a	1.054
Q9D8N0	Elongation factor 1-gamma OS=Mus musculus GN=Eef1g PE=1 SV=3 - [EF1G_MOUSE]	Eef1g	1.054
Q9DB77	Cytochrome b-c1 complex subunit 2, mitochondrial OS=Mus musculus GN=Uqcrc2 PE=1 SV=1 - [QCR2_MOUSE]	Uqcrc2	1.05367
Q9DCW4	Electron transfer flavoprotein subunit beta OS=Mus musculus GN=Etfb PE=1 SV=3 - [ETFB_MOUSE]	Etfb	1.05367
Q8K212	Phosphofurin acidic cluster sorting protein 1 OS=Mus musculus GN=Pacs1 PE=1 SV=2 - [PACS1_MOUSE]	Pacs1	1.05367
Q66GT5	Phosphatidylglycerophosphatase and protein-tyrosine phosphatase 1 OS=Mus musculus GN=Ptpmt1 PE=1 SV=1 - [PTPM1_MOUSE]	Ptpmt1	1.05333
Q91XD6	Vacuolar protein-sorting-associated protein 36 OS=Mus musculus GN=Vps36 PE=1 SV=1 - [VPS36_MOUSE]	Vps36	1.05333
Q64520	Guanylate kinase OS=Mus musculus GN=Guk1 PE=1 SV=2 - [KGUA_MOUSE]	Guk1	1.05333
Q8CIB5	Fermitin family homolog 2 OS=Mus musculus GN=Fermt2 PE=1 SV=1 - [FERM2_MOUSE]	Fermt2	1.05333
Q99L47	Hsc70-interacting protein OS=Mus musculus GN=St13 PE=1 SV=1 - [F10A1_MOUSE]	St13	1.05333
P50171	Estradiol 17-beta-dehydrogenase 8 OS=Mus musculus GN=Hsd17b8 PE=1 SV=2 - [DHB8_MOUSE]	Hsd17b8	1.05333
Q9ESV0	ATP-dependent RNA helicase DDX24 OS=Mus musculus GN=Ddx24 PE=1 SV=2 - [DDX24_MOUSE]	Ddx24	1.053
O70309	Integrin beta-5 OS=Mus musculus GN=Itgb5 PE=1 SV=2 - [ITB5_MOUSE]	Itgb5	1.053
Q9WV85	Nucleoside diphosphate kinase 3 OS=Mus musculus GN=Nme3 PE=1 SV=3 - [NDK3_MOUSE]	Nme3	1.053
Q9Z0P5	Twinfilin-2 OS=Mus musculus GN=Twf2 PE=1 SV=1 - [TWF2_MOUSE]	Twf2	1.05267
Q99M51	Cytoplasmic protein NCK1 OS=Mus musculus GN=Nck1 PE=1 SV=1 - [NCK1_MOUSE]	Nck1	1.05267
Q8BIJ7	RUN and FYVE domain-containing protein 1 OS=Mus musculus GN=Rufy1 PE=1 SV=1 - [RUFY1_MOUSE]	Rufy1	1.05267
P10605	Cathepsin B OS=Mus musculus GN=Ctsb PE=1 SV=2 - [CATB_MOUSE]	Ctsb	1.05233
Q9JIY5	Serine protease HTRA2, mitochondrial OS=Mus musculus GN=Htra2 PE=1 SV=2 - [HTRA2_MOUSE]	Htra2	1.05233
P12367	cAMP-dependent protein kinase type II-alpha regulatory subunit OS=Mus musculus GN=Prkar2a PE=1 SV=2 - [KAP2_MOUSE]	Prkar2a	1.05233
P63154	Crooked neck-like protein 1 OS=Mus musculus GN=Crnkl1 PE=1 SV=1 - [CRNL1_MOUSE]	Crnkl1	1.052
Q8BH58	TIP41-like protein OS=Mus musculus GN=Tiprl PE=1 SV=1 - [TIPRL_MOUSE]	Tiprl	1.052
Q99J31	Oligophrenin-1 OS=Mus musculus GN=Ophn1 PE=1 SV=1 - [OPHN1_MOUSE]	Ophn1	1.052
Q9D2G2	Dihydrolipoyllysine-residue succinyltransferase component of 2-oxoglutarate dehydrogenase complex, mitochondrial OS=Mus musculus GN=Dlst PE=1 SV=1 - [ODO2_MOUSE]	Dlst	1.052
P28474	Alcohol dehydrogenase class-3 OS=Mus musculus GN=Adh5 PE=1 SV=3 - [ADHX_MOUSE]	Adh5	1.05167
P62746	Rho-related GTP-binding protein RhoB OS=Mus musculus GN=Rhob PE=1 SV=1 - [RHOB_MOUSE]	Rhob	1.05167
Q8K2F0	Bromodomain-containing protein 3 OS=Mus musculus GN=Brd3 PE=1 SV=2 - [BRD3_MOUSE]	Brd3	1.05167
Q9JIG7	Coiled-coil domain-containing protein 22 OS=Mus musculus GN=Ccdc22 PE=1 SV=1 - [CCD22_MOUSE]	Ccdc22	1.05167
Q9JLQ2	ARF GTPase-activating protein GIT2 OS=Mus musculus GN=Git2 PE=1 SV=2 - [GIT2_MOUSE]	Git2	1.05133
P35278	Ras-related protein Rab-5C OS=Mus musculus GN=Rab5c PE=1 SV=2 - [RAB5C_MOUSE]	Rab5c	1.051
P09242	Alkaline phosphatase, tissue-nonspecific isozyme OS=Mus musculus GN=Alpl PE=1 SV=2 - [PPBT_MOUSE]	Alpl	1.051
Q9EP53	Hamartin OS=Mus musculus GN=Tsc1 PE=1 SV=1 - [TSC1_MOUSE]	Tsc1	1.051
Q9CQV8	14-3-3 protein beta/alpha OS=Mus musculus GN=Ywhab PE=1 SV=3 - [1433B_MOUSE]	Ywhab	1.051
Q9Z265	Serine/threonine-protein kinase Chk2 OS=Mus musculus GN=Chek2 PE=1 SV=1 - [CHK2_MOUSE]	Chek2	1.05067
O88554	Poly [ADP-ribose] polymerase 2 OS=Mus musculus GN=Parp2 PE=1 SV=3 - [PARP2_MOUSE]	Parp2	1.05067
Q62048	Astrocytic phosphoprotein PEA-15 OS=Mus musculus GN=Pea15 PE=1 SV=1 - [PEA15_MOUSE]	Pea15	1.05033
Q91YE6	Importin-9 OS=Mus musculus GN=Ipo9 PE=1 SV=3 - [IPO9_MOUSE]	Ipo9	1.05033
Q99MZ3	Carbohydrate-responsive element-binding protein OS=Mus musculus GN=Mlxipl PE=1 SV=1 - [MLXPL_MOUSE]	Mlxipl	1.05033
Q9DBD5	Proline-, glutamic acid- and leucine-rich protein 1 OS=Mus musculus GN=Pelp1 PE=1 SV=2 - [PELP1_MOUSE]	Pelp1	1.05033
Q8K3A9	7SK snRNA methylphosphate capping enzyme OS=Mus musculus GN=Mepce PE=1 SV=2 - [MEPCE_MOUSE]	Mepce	1.05
Q61553	Fascin OS=Mus musculus GN=Fscn1 PE=1 SV=4 - [FSCN1_MOUSE]	Fscn1	1.05
Q60870	Receptor expression-enhancing protein 5 OS=Mus musculus GN=Reep5 PE=1 SV=1 - [REEP5_MOUSE]	Reep5	1.05
E9Q5F9	Histone-lysine N-methyltransferase SETD2 OS=Mus musculus GN=Setd2 PE=1 SV=1 - [SETD2_MOUSE]	Setd2	1.05
Q8K2B3	Succinate dehydrogenase [ubiquinone] flavoprotein subunit, mitochondrial OS=Mus musculus GN=Sdha PE=1 SV=1 - [SDHA_MOUSE]	Sdha	1.04967
Q07133	Histone H1t OS=Mus musculus GN=Hist1h1t PE=1 SV=4 - [H1T_MOUSE]	Hist1h1t	1.04933
P24472	Glutathione S-transferase A4 OS=Mus musculus GN=Gsta4 PE=1 SV=3 - [GSTA4_MOUSE]	Gsta4	1.04933
Q8C166	Copine-1 OS=Mus musculus GN=Cpne1 PE=1 SV=1 - [CPNE1_MOUSE]	Cpne1	1.04933
P70698	CTP synthase 1 OS=Mus musculus GN=Ctps1 PE=1 SV=2 - [PYRG1_MOUSE]	Ctps1	1.04933
Q9WUR2	Enoyl-CoA delta isomerase 2, mitochondrial OS=Mus musculus GN=Eci2 PE=1 SV=2 - [ECI2_MOUSE]	Eci2	1.049
Q922D8	C-1-tetrahydrofolate synthase, cytoplasmic OS=Mus musculus GN=Mthfd1 PE=1 SV=4 - [C1TC_MOUSE]	Mthfd1	1.049
P97384	Annexin A11 OS=Mus musculus GN=Anxa11 PE=1 SV=2 - [ANX11_MOUSE]	Anxa11	1.04867
Q91WG2	Rab GTPase-binding effector protein 2 OS=Mus musculus GN=Rabep2 PE=1 SV=3 - [RABE2_MOUSE]	Rabep2	1.04867
Q91YP2	Neurolysin, mitochondrial OS=Mus musculus GN=Nln PE=1 SV=1 - [NEUL_MOUSE]	Nln	1.04867
Q8QZS1	3-hydroxyisobutyryl-CoA hydrolase, mitochondrial OS=Mus musculus GN=Hibch PE=1 SV=1 - [HIBCH_MOUSE]	Hibch	1.04833
Q9CQX8	28S ribosomal protein S36, mitochondrial OS=Mus musculus GN=Mrps36 PE=1 SV=1 - [RT36_MOUSE]	Mrps36	1.04833
O09111	NADH dehydrogenase [ubiquinone] 1 beta subcomplex subunit 11, mitochondrial OS=Mus musculus GN=Ndufb11 PE=1 SV=2 - [NDUBB_MOUSE]	Ndufb11	1.04833
P06797	Cathepsin L1 OS=Mus musculus GN=Ctsl PE=1 SV=2 - [CATL1_MOUSE]	Ctsl	1.048
Q9CS42	Ribose-phosphate pyrophosphokinase 2 OS=Mus musculus GN=Prps2 PE=1 SV=4 - [PRPS2_MOUSE]	Prps2	1.04767
Q922H1	Protein arginine N-methyltransferase 3 OS=Mus musculus GN=Prmt3 PE=1 SV=2 - [ANM3_MOUSE]	Prmt3	1.04767
Q80X73	Protein pelota homolog OS=Mus musculus GN=Pelo PE=1 SV=3 - [PELO_MOUSE]	Pelo	1.04733
Q9D662	Protein transport protein Sec23B OS=Mus musculus GN=Sec23b PE=1 SV=1 - [SC23B_MOUSE]	Sec23b	1.04733
Q6A028	Switch-associated protein 70 OS=Mus musculus GN=Swap70 PE=1 SV=2 - [SWP70_MOUSE]	Swap70	1.04733
Q9JHS4	ATP-dependent Clp protease ATP-binding subunit clpX-like, mitochondrial OS=Mus musculus GN=Clpx PE=1 SV=2 - [CLPX_MOUSE]	Clpx	1.04733
Q8JZR0	Long-chain-fatty-acid--CoA ligase 5 OS=Mus musculus GN=Acsl5 PE=1 SV=1 - [ACSL5_MOUSE]	Acsl5	1.04733
P83887	Tubulin gamma-1 chain OS=Mus musculus GN=Tubg1 PE=1 SV=1 - [TBG1_MOUSE]	Tubg1	1.04733
Q9DBB8	Trans-1,2-dihydrobenzene-1,2-diol dehydrogenase OS=Mus musculus GN=Dhdh PE=1 SV=1 - [DHDH_MOUSE]	Dhdh	1.047
P99029	Peroxiredoxin-5, mitochondrial OS=Mus musculus GN=Prdx5 PE=1 SV=2 - [PRDX5_MOUSE]	Prdx5	1.047
Q8BTI8	Serine/arginine repetitive matrix protein 2 OS=Mus musculus GN=Srrm2 PE=1 SV=3 - [SRRM2_MOUSE]	Srrm2	1.047
Q8BWT1	3-ketoacyl-CoA thiolase, mitochondrial OS=Mus musculus GN=Acaa2 PE=1 SV=3 - [THIM_MOUSE]	Acaa2	1.04667
A2AGH6	Mediator of RNA polymerase II transcription subunit 12 OS=Mus musculus GN=Med12 PE=1 SV=1 - [MED12_MOUSE]	Med12	1.04667
Q60829	Protein phosphatase 1 regulatory subunit 1B OS=Mus musculus GN=Ppp1r1b PE=1 SV=2 - [PPR1B_MOUSE]	Ppp1r1b	1.04633
P30999	Catenin delta-1 OS=Mus musculus GN=Ctnnd1 PE=1 SV=2 - [CTND1_MOUSE]	Ctnnd1	1.04633
O88983	Syntaxin-8 OS=Mus musculus GN=Stx8 PE=1 SV=1 - [STX8_MOUSE]	Stx8	1.046
O08638	Myosin-11 OS=Mus musculus GN=Myh11 PE=1 SV=1 - [MYH11_MOUSE]	Myh11	1.046
P49135	TFIIH basal transcription factor complex helicase XPB subunit OS=Mus musculus GN=Ercc3 PE=2 SV=1 - [ERCC3_MOUSE]	Ercc3	1.046
P70388	DNA repair protein RAD50 OS=Mus musculus GN=Rad50 PE=1 SV=1 - [RAD50_MOUSE]	Rad50	1.04567
Q8BHZ4	Zinc finger protein 592 OS=Mus musculus GN=Znf592 PE=1 SV=3 - [ZN592_MOUSE]	Znf592	1.04567
Q99LC8	Translation initiation factor eIF-2B subunit alpha OS=Mus musculus GN=Eif2b1 PE=1 SV=1 - [EI2BA_MOUSE]	Eif2b1	1.04567
Q8BZH4	Pogo transposable element with ZNF domain OS=Mus musculus GN=Pogz PE=1 SV=2 - [POGZ_MOUSE]	Pogz	1.04567
O88895	Histone deacetylase 3 OS=Mus musculus GN=Hdac3 PE=1 SV=1 - [HDAC3_MOUSE]	Hdac3	1.04567
P06800	Receptor-type tyrosine-protein phosphatase C OS=Mus musculus GN=Ptprc PE=1 SV=3 - [PTPRC_MOUSE]	Ptprc	1.04567
P58281	Dynamin-like 120 kDa protein, mitochondrial OS=Mus musculus GN=Opa1 PE=1 SV=1 - [OPA1_MOUSE]	Opa1	1.04533
Q6ZQF7	Protein Jade-2 OS=Mus musculus GN=Jade2 PE=1 SV=2 - [JADE2_MOUSE]	Jade2	1.04533
P42669	Transcriptional activator protein Pur-alpha OS=Mus musculus GN=Pura PE=1 SV=1 - [PURA_MOUSE]	Pura	1.04533
P17427	AP-2 complex subunit alpha-2 OS=Mus musculus GN=Ap2a2 PE=1 SV=2 - [AP2A2_MOUSE]	Ap2a2	1.045
Q99K51	Plastin-3 OS=Mus musculus GN=Pls3 PE=1 SV=3 - [PLST_MOUSE]	Pls3	1.045
Q8BU30	Isoleucine--tRNA ligase, cytoplasmic OS=Mus musculus GN=Iars PE=1 SV=2 - [SYIC_MOUSE]	Iars	1.045
Q9Z1Z0	General vesicular transport factor p115 OS=Mus musculus GN=Uso1 PE=1 SV=2 - [USO1_MOUSE]	Uso1	1.045
O35654	DNA polymerase delta subunit 2 OS=Mus musculus GN=Pold2 PE=1 SV=2 - [DPOD2_MOUSE]	Pold2	1.045
Q9CWF2	Tubulin beta-2B chain OS=Mus musculus GN=Tubb2b PE=1 SV=1 - [TBB2B_MOUSE]	Tubb2b	1.045
Q61107	Guanylate-binding protein 4 OS=Mus musculus GN=Gbp4 PE=1 SV=1 - [GBP4_MOUSE]	Gbp4	1.045
Q8R5L3	Vam6/Vps39-like protein OS=Mus musculus GN=Vps39 PE=1 SV=1 - [VPS39_MOUSE]	Vps39	1.04467
Q08642	Protein-arginine deiminase type-2 OS=Mus musculus GN=Padi2 PE=1 SV=2 - [PADI2_MOUSE]	Padi2	1.04433
Q9EQH3	Vacuolar protein sorting-associated protein 35 OS=Mus musculus GN=Vps35 PE=1 SV=1 - [VPS35_MOUSE]	Vps35	1.04433
B9EJ86	Oxysterol-binding protein-related protein 8 OS=Mus musculus GN=Osbpl8 PE=1 SV=1 - [OSBL8_MOUSE]	Osbpl8	1.04433
Q9D0M1	Phosphoribosyl pyrophosphate synthase-associated protein 1 OS=Mus musculus GN=Prpsap1 PE=1 SV=1 - [KPRA_MOUSE]	Prpsap1	1.044
P58749	Transmembrane 6 superfamily member 1 OS=Mus musculus GN=Tm6sf1 PE=2 SV=2 - [TM6S1_MOUSE]	Tm6sf1	1.044
Q8CI71	Syndetin OS=Mus musculus GN=Vps50 PE=1 SV=2 - [VPS50_MOUSE]	Ccdc132	1.044
Q9R0X4	Acyl-coenzyme A thioesterase 9, mitochondrial OS=Mus musculus GN=Acot9 PE=1 SV=1 - [ACOT9_MOUSE]	Acot9	1.044
Q9D7X3	Dual specificity protein phosphatase 3 OS=Mus musculus GN=Dusp3 PE=1 SV=1 - [DUS3_MOUSE]	Dusp3	1.04367
O54833	Casein kinase II subunit alpha' OS=Mus musculus GN=Csnk2a2 PE=1 SV=1 - [CSK22_MOUSE]	Csnk2a2	1.04367
Q7TMQ7	WD repeat-containing protein 91 OS=Mus musculus GN=Wdr91 PE=1 SV=1 - [WDR91_MOUSE]	Wdr91	1.04367
Q3UMB9	WASH complex subunit SWIP OS=Mus musculus GN=Kiaa1033 PE=1 SV=2 - [WASH7_MOUSE]	Kiaa1033	1.04367
Q8BGB7	Enolase-phosphatase E1 OS=Mus musculus GN=Enoph1 PE=1 SV=1 - [ENOPH_MOUSE]	Enoph1	1.04367
P80315	T-complex protein 1 subunit delta OS=Mus musculus GN=Cct4 PE=1 SV=3 - [TCPD_MOUSE]	Cct4	1.04333
Q8CBY8	Dynactin subunit 4 OS=Mus musculus GN=Dctn4 PE=1 SV=1 - [DCTN4_MOUSE]	Dctn4	1.04333
Q8BL66	Early endosome antigen 1 OS=Mus musculus GN=Eea1 PE=1 SV=2 - [EEA1_MOUSE]	Eea1	1.04333
Q9D6S7	Ribosome-recycling factor, mitochondrial OS=Mus musculus GN=Mrrf PE=1 SV=1 - [RRFM_MOUSE]	Mrrf	1.04333
O70591	Prefoldin subunit 2 OS=Mus musculus GN=Pfdn2 PE=1 SV=2 - [PFD2_MOUSE]	Pfdn2	1.04333
O70310	Glycylpeptide N-tetradecanoyltransferase 1 OS=Mus musculus GN=Nmt1 PE=1 SV=1 - [NMT1_MOUSE]	Nmt1	1.04333
Q8BH79	Anoctamin-10 OS=Mus musculus GN=Ano10 PE=1 SV=1 - [ANO10_MOUSE]	Ano10	1.043
P68373	Tubulin alpha-1C chain OS=Mus musculus GN=Tuba1c PE=1 SV=1 - [TBA1C_MOUSE]	Tuba1c	1.043
Q9JHW2	Omega-amidase NIT2 OS=Mus musculus GN=Nit2 PE=1 SV=1 - [NIT2_MOUSE]	Nit2	1.043
Q923D2	Flavin reductase (NADPH) OS=Mus musculus GN=Blvrb PE=1 SV=3 - [BLVRB_MOUSE]	Blvrb	1.043
Q9D6R2	Isocitrate dehydrogenase [NAD] subunit alpha, mitochondrial OS=Mus musculus GN=Idh3a PE=1 SV=1 - [IDH3A_MOUSE]	Idh3a	1.04267
O08553	Dihydropyrimidinase-related protein 2 OS=Mus musculus GN=Dpysl2 PE=1 SV=2 - [DPYL2_MOUSE]	Dpysl2	1.04233
Q3UQ44	Ras GTPase-activating-like protein IQGAP2 OS=Mus musculus GN=Iqgap2 PE=1 SV=2 - [IQGA2_MOUSE]	Iqgap2	1.04233
Q80WT5	Aftiphilin OS=Mus musculus GN=Aftph PE=1 SV=2 - [AFTIN_MOUSE]	Aftph	1.04233
Q68FD5	Clathrin heavy chain 1 OS=Mus musculus GN=Cltc PE=1 SV=3 - [CLH1_MOUSE]	Cltc	1.042
Q9D666	SUN domain-containing protein 1 OS=Mus musculus GN=Sun1 PE=1 SV=2 - [SUN1_MOUSE]	Sun1	1.042
Q9WUA2	Phenylalanine--tRNA ligase beta subunit OS=Mus musculus GN=Farsb PE=1 SV=2 - [SYFB_MOUSE]	Farsb	1.042
Q9CZW5	Mitochondrial import receptor subunit TOM70 OS=Mus musculus GN=Tomm70 PE=1 SV=2 - [TOM70_MOUSE]	Tomm70a	1.042
Q8BSQ9	Protein polybromo-1 OS=Mus musculus GN=Pbrm1 PE=1 SV=4 - [PB1_MOUSE]	Pbrm1	1.04167
P68254	14-3-3 protein theta OS=Mus musculus GN=Ywhaq PE=1 SV=1 - [1433T_MOUSE]	Ywhaq	1.04167
O35887	Calumenin OS=Mus musculus GN=Calu PE=1 SV=1 - [CALU_MOUSE]	Calu	1.04167
Q8BRF7	Sec1 family domain-containing protein 1 OS=Mus musculus GN=Scfd1 PE=1 SV=1 - [SCFD1_MOUSE]	Scfd1	1.04167
Q7TPR4	Alpha-actinin-1 OS=Mus musculus GN=Actn1 PE=1 SV=1 - [ACTN1_MOUSE]	Actn1	1.04133
Q8VEJ4	Notchless protein homolog 1 OS=Mus musculus GN=Nle1 PE=1 SV=4 - [NLE1_MOUSE]	Nle1	1.04133
Q9D2R6	Cytochrome c oxidase assembly factor 3 homolog, mitochondrial OS=Mus musculus GN=Coa3 PE=1 SV=1 - [COA3_MOUSE]	Coa3	1.04133
O55137	Acyl-coenzyme A thioesterase 1 OS=Mus musculus GN=Acot1 PE=1 SV=1 - [ACOT1_MOUSE]	Acot1	1.04133
Q9Z2I9	Succinate--CoA ligase [ADP-forming] subunit beta, mitochondrial OS=Mus musculus GN=Sucla2 PE=1 SV=2 - [SUCB1_MOUSE]	Sucla2	1.04133
Q8BT60	Copine-3 OS=Mus musculus GN=Cpne3 PE=1 SV=2 - [CPNE3_MOUSE]	Cpne3	1.041
Q9WV32	Actin-related protein 2/3 complex subunit 1B OS=Mus musculus GN=Arpc1b PE=1 SV=4 - [ARC1B_MOUSE]	Arpc1b	1.041
Q6P5D8	Structural maintenance of chromosomes flexible hinge domain-containing protein 1 OS=Mus musculus GN=Smchd1 PE=1 SV=2 - [SMHD1_MOUSE]	Smchd1	1.04067
Q5SXY1	Cytospin-B OS=Mus musculus GN=Specc1 PE=1 SV=2 - [CYTSB_MOUSE]	Specc1	1.04067
Q9JLV1	BAG family molecular chaperone regulator 3 OS=Mus musculus GN=Bag3 PE=1 SV=2 - [BAG3_MOUSE]	Bag3	1.04067
Q810B6	Rabankyrin-5 OS=Mus musculus GN=Ankfy1 PE=1 SV=2 - [ANFY1_MOUSE]	Ankfy1	1.04067
Q9CY73	39S ribosomal protein L44, mitochondrial OS=Mus musculus GN=Mrpl44 PE=1 SV=3 - [RM44_MOUSE]	Mrpl44	1.04067
Q3U2P1	Protein transport protein Sec24A OS=Mus musculus GN=Sec24a PE=1 SV=1 - [SC24A_MOUSE]	Sec24a	1.04033
Q8C052	Microtubule-associated protein 1S OS=Mus musculus GN=Map1s PE=1 SV=2 - [MAP1S_MOUSE]	Map1s	1.04033
P51125	Calpastatin OS=Mus musculus GN=Cast PE=1 SV=2 - [ICAL_MOUSE]	Cast	1.04
P42125	Enoyl-CoA delta isomerase 1, mitochondrial OS=Mus musculus GN=Eci1 PE=1 SV=2 - [ECI1_MOUSE]	Eci1	1.04
P70444	BH3-interacting domain death agonist OS=Mus musculus GN=Bid PE=1 SV=2 - [BID_MOUSE]	Bid	1.04
Q8BHA0	INO80 complex subunit C OS=Mus musculus GN=Ino80c PE=1 SV=1 - [IN80C_MOUSE]	Ino80c	1.04
P70261	Paladin OS=Mus musculus GN=Pald1 PE=1 SV=1 - [PALD_MOUSE]	Pald1	1.04
Q9D820	Prolyl-tRNA synthetase associated domain-containing protein 1 OS=Mus musculus GN=Prorsd1 PE=1 SV=1 - [PRXD1_MOUSE]	Prorsd1	1.04
Q9DCD2	Pre-mRNA-splicing factor SYF1 OS=Mus musculus GN=Xab2 PE=1 SV=1 - [SYF1_MOUSE]	Xab2	1.03967
O35972	39S ribosomal protein L23, mitochondrial OS=Mus musculus GN=Mrpl23 PE=1 SV=1 - [RM23_MOUSE]	Mrpl23	1.03967
Q9D8U8	Sorting nexin-5 OS=Mus musculus GN=Snx5 PE=1 SV=1 - [SNX5_MOUSE]	Snx5	1.03967
Q8VC30	Triokinase/FMN cyclase OS=Mus musculus GN=Tkfc PE=1 SV=1 - [TKFC_MOUSE]	Dak	1.03933
O35127	Protein C10 OS=Mus musculus GN=Grcc10 PE=1 SV=1 - [C10_MOUSE]	Grcc10	1.03933
P18654	Ribosomal protein S6 kinase alpha-3 OS=Mus musculus GN=Rps6ka3 PE=1 SV=2 - [KS6A3_MOUSE]	Rps6ka3	1.039
P70404	Isocitrate dehydrogenase [NAD] subunit gamma 1, mitochondrial OS=Mus musculus GN=Idh3g PE=1 SV=1 - [IDHG1_MOUSE]	Idh3g	1.039
Q9D1Q4	Dolichol-phosphate mannosyltransferase subunit 3 OS=Mus musculus GN=Dpm3 PE=1 SV=1 - [DPM3_MOUSE]	Dpm3	1.039
P17710	Hexokinase-1 OS=Mus musculus GN=Hk1 PE=1 SV=3 - [HXK1_MOUSE]	Hk1	1.03867
P04370	Myelin basic protein OS=Mus musculus GN=Mbp PE=1 SV=2 - [MBP_MOUSE]	Mbp	1.03867
O35691	Pinin OS=Mus musculus GN=Pnn PE=1 SV=4 - [PININ_MOUSE]	Pnn	1.03867
Q9QYL7	Activator of basal transcription 1 OS=Mus musculus GN=Abt1 PE=2 SV=1 - [ABT1_MOUSE]	Abt1	1.03833
Q91YH5	Atlastin-3 OS=Mus musculus GN=Atl3 PE=1 SV=1 - [ATLA3_MOUSE]	Atl3	1.03833
P15307	Proto-oncogene c-Rel OS=Mus musculus GN=Rel PE=1 SV=2 - [REL_MOUSE]	Rel	1.038
Q00PI9	Heterogeneous nuclear ribonucleoprotein U-like protein 2 OS=Mus musculus GN=Hnrnpul2 PE=1 SV=2 - [HNRL2_MOUSE]	Hnrnpul2	1.038
Q61687	Transcriptional regulator ATRX OS=Mus musculus GN=Atrx PE=1 SV=3 - [ATRX_MOUSE]	Atrx	1.038
P26323	Friend leukemia integration 1 transcription factor OS=Mus musculus GN=Fli1 PE=1 SV=1 - [FLI1_MOUSE]	Fli1	1.038
Q62210	Baculoviral IAP repeat-containing protein 2 OS=Mus musculus GN=Birc2 PE=1 SV=1 - [BIRC2_MOUSE]	Birc2	1.038
P49452	Centromere protein C OS=Mus musculus GN=Cenpc PE=1 SV=2 - [CENPC_MOUSE]	Cenpc	1.038
Q5XG73	Acyl-CoA-binding domain-containing protein 5 OS=Mus musculus GN=Acbd5 PE=1 SV=1 - [ACBD5_MOUSE]	Acbd5	1.03767
Q7TMY8	E3 ubiquitin-protein ligase HUWE1 OS=Mus musculus GN=Huwe1 PE=1 SV=5 - [HUWE1_MOUSE]	Huwe1	1.03767
Q8CI51	PDZ and LIM domain protein 5 OS=Mus musculus GN=Pdlim5 PE=1 SV=4 - [PDLI5_MOUSE]	Pdlim5	1.03733
Q62018	RNA polymerase-associated protein CTR9 homolog OS=Mus musculus GN=Ctr9 PE=1 SV=2 - [CTR9_MOUSE]	Ctr9	1.037
Q3TIX9	U4/U6.U5 tri-snRNP-associated protein 2 OS=Mus musculus GN=Usp39 PE=1 SV=2 - [SNUT2_MOUSE]	Usp39	1.037
Q9DCN2	NADH-cytochrome b5 reductase 3 OS=Mus musculus GN=Cyb5r3 PE=1 SV=3 - [NB5R3_MOUSE]	Cyb5r3	1.037
O88487	Cytoplasmic dynein 1 intermediate chain 2 OS=Mus musculus GN=Dync1i2 PE=1 SV=1 - [DC1I2_MOUSE]	Dync1i2	1.037
Q9CRC9	Glucosamine-6-phosphate isomerase 2 OS=Mus musculus GN=Gnpda2 PE=1 SV=1 - [GNPI2_MOUSE]	Gnpda2	1.037
Q9R0P3	S-formylglutathione hydrolase OS=Mus musculus GN=Esd PE=1 SV=1 - [ESTD_MOUSE]	Esd	1.037
Q924M7	Mannose-6-phosphate isomerase OS=Mus musculus GN=Mpi PE=1 SV=1 - [MPI_MOUSE]	Mpi	1.03667
Q6ZQ38	Cullin-associated NEDD8-dissociated protein 1 OS=Mus musculus GN=Cand1 PE=1 SV=2 - [CAND1_MOUSE]	Cand1	1.03667
P17047	Lysosome-associated membrane glycoprotein 2 OS=Mus musculus GN=Lamp2 PE=1 SV=2 - [LAMP2_MOUSE]	Lamp2	1.03633
Q3UI43	BRISC and BRCA1-A complex member 1 OS=Mus musculus GN=Babam1 PE=1 SV=1 - [BABA1_MOUSE]	Babam1	1.03633
O08573	Galectin-9 OS=Mus musculus GN=Lgals9 PE=1 SV=1 - [LEG9_MOUSE]	Lgals9	1.03633
Q9JLI6	Selenocysteine lyase OS=Mus musculus GN=Scly PE=1 SV=1 - [SCLY_MOUSE]	Scly	1.03633
Q99MN9	Propionyl-CoA carboxylase beta chain, mitochondrial OS=Mus musculus GN=Pccb PE=1 SV=2 - [PCCB_MOUSE]	Pccb	1.036
Q9Z0F7	Gamma-synuclein OS=Mus musculus GN=Sncg PE=1 SV=1 - [SYUG_MOUSE]	Sncg	1.036
Q99PU8	Putative ATP-dependent RNA helicase DHX30 OS=Mus musculus GN=Dhx30 PE=1 SV=1 - [DHX30_MOUSE]	Dhx30	1.036
Q9Z1Q9	Valine--tRNA ligase OS=Mus musculus GN=Vars PE=1 SV=1 - [SYVC_MOUSE]	Vars	1.036
Q6PD26	GPI transamidase component PIG-S OS=Mus musculus GN=Pigs PE=1 SV=3 - [PIGS_MOUSE]	Pigs	1.036
P38647	Stress-70 protein, mitochondrial OS=Mus musculus GN=Hspa9 PE=1 SV=3 - [GRP75_MOUSE]	Hspa9	1.036
Q9JID9	SH2B adapter protein 2 OS=Mus musculus GN=Sh2b2 PE=1 SV=2 - [SH2B2_MOUSE]	Sh2b2	1.036
P61164	Alpha-centractin OS=Mus musculus GN=Actr1a PE=1 SV=1 - [ACTZ_MOUSE]	Actr1a	1.03567
Q9Z1K6	E3 ubiquitin-protein ligase ARIH2 OS=Mus musculus GN=Arih2 PE=1 SV=1 - [ARI2_MOUSE]	Arih2	1.03567
Q8BKX6	Serine/threonine-protein kinase SMG1 OS=Mus musculus GN=Smg1 PE=1 SV=3 - [SMG1_MOUSE]	Smg1	1.03567
Q3TDN2	FAS-associated factor 2 OS=Mus musculus GN=Faf2 PE=1 SV=2 - [FAF2_MOUSE]	Faf2	1.03567
Q6NV83	U2 snRNP-associated SURP motif-containing protein OS=Mus musculus GN=U2surp PE=1 SV=3 - [SR140_MOUSE]	U2surp	1.03567
Q8BJ05	Zinc finger CCCH domain-containing protein 14 OS=Mus musculus GN=Zc3h14 PE=1 SV=1 - [ZC3HE_MOUSE]	Zc3h14	1.03533
Q3UDK1	TRAF-type zinc finger domain-containing protein 1 OS=Mus musculus GN=Trafd1 PE=1 SV=1 - [TRAD1_MOUSE]	Trafd1	1.03533
Q3UJB9	Enhancer of mRNA-decapping protein 4 OS=Mus musculus GN=Edc4 PE=1 SV=2 - [EDC4_MOUSE]	Edc4	1.035
P22437	Prostaglandin G/H synthase 1 OS=Mus musculus GN=Ptgs1 PE=1 SV=1 - [PGH1_MOUSE]	Ptgs1	1.035
P42232	Signal transducer and activator of transcription 5B OS=Mus musculus GN=Stat5b PE=1 SV=1 - [STA5B_MOUSE]	Stat5b	1.03467
O35639	Annexin A3 OS=Mus musculus GN=Anxa3 PE=1 SV=4 - [ANXA3_MOUSE]	Anxa3	1.03467
Q61599	Rho GDP-dissociation inhibitor 2 OS=Mus musculus GN=Arhgdib PE=1 SV=3 - [GDIR2_MOUSE]	Arhgdib	1.03467
Q9R1P1	Proteasome subunit beta type-3 OS=Mus musculus GN=Psmb3 PE=1 SV=1 - [PSB3_MOUSE]	Psmb3	1.03467
Q60715	Prolyl 4-hydroxylase subunit alpha-1 OS=Mus musculus GN=P4ha1 PE=1 SV=2 - [P4HA1_MOUSE]	P4ha1	1.03467
Q9D187	Mitotic spindle-associated MMXD complex subunit MIP18 OS=Mus musculus GN=Fam96b PE=1 SV=1 - [MIP18_MOUSE]	Fam96b	1.03467
Q8K297	Procollagen galactosyltransferase 1 OS=Mus musculus GN=Colgalt1 PE=1 SV=2 - [GT251_MOUSE]	Colgalt1	1.03433
Q04447	Creatine kinase B-type OS=Mus musculus GN=Ckb PE=1 SV=1 - [KCRB_MOUSE]	Ckb	1.03433
Q8BUH8	Sentrin-specific protease 7 OS=Mus musculus GN=Senp7 PE=1 SV=1 - [SENP7_MOUSE]	Senp7	1.03433
Q9D787	Peptidyl-prolyl cis-trans isomerase-like 2 OS=Mus musculus GN=Ppil2 PE=1 SV=2 - [PPIL2_MOUSE]	Ppil2	1.03433
Q8BG94	COMM domain-containing protein 7 OS=Mus musculus GN=Commd7 PE=1 SV=1 - [COMD7_MOUSE]	Commd7	1.03433
Q3UHA3	Spatacsin OS=Mus musculus GN=Spg11 PE=1 SV=3 - [SPTCS_MOUSE]	Spg11	1.03433
Q8CI33	CWF19-like protein 1 OS=Mus musculus GN=Cwf19l1 PE=1 SV=2 - [C19L1_MOUSE]	Cwf19l1	1.034
Q8VDP6	CDP-diacylglycerol--inositol 3-phosphatidyltransferase OS=Mus musculus GN=Cdipt PE=1 SV=1 - [CDIPT_MOUSE]	Cdipt	1.034
Q61595	Kinectin OS=Mus musculus GN=Ktn1 PE=1 SV=1 - [KTN1_MOUSE]	Ktn1	1.034
Q8BFV2	PCI domain-containing protein 2 OS=Mus musculus GN=Pcid2 PE=1 SV=1 - [PCID2_MOUSE]	Pcid2	1.03367
Q8BTI9	Phosphatidylinositol 4,5-bisphosphate 3-kinase catalytic subunit beta isoform OS=Mus musculus GN=Pik3cb PE=1 SV=2 - [PK3CB_MOUSE]	Pik3cb	1.03367
Q91ZR1	Ras-related protein Rab-4B OS=Mus musculus GN=Rab4b PE=1 SV=2 - [RAB4B_MOUSE]	Rab4b	1.03333
Q9QUR6	Prolyl endopeptidase OS=Mus musculus GN=Prep PE=1 SV=1 - [PPCE_MOUSE]	Prep	1.03333
Q64010	Adapter molecule crk OS=Mus musculus GN=Crk PE=1 SV=1 - [CRK_MOUSE]	Crk	1.03333
P11276	Fibronectin OS=Mus musculus GN=Fn1 PE=1 SV=4 - [FINC_MOUSE]	Fn1	1.03333
Q8BUK6	Protein Hook homolog 3 OS=Mus musculus GN=Hook3 PE=1 SV=2 - [HOOK3_MOUSE]	Hook3	1.033
Q6PGF3	Mediator of RNA polymerase II transcription subunit 16 OS=Mus musculus GN=Med16 PE=2 SV=2 - [MED16_MOUSE]	Med16	1.033
Q62141	Paired amphipathic helix protein Sin3b OS=Mus musculus GN=Sin3b PE=1 SV=2 - [SIN3B_MOUSE]	Sin3b	1.03267
Q6PAR5	GTPase-activating protein and VPS9 domain-containing protein 1 OS=Mus musculus GN=Gapvd1 PE=1 SV=2 - [GAPD1_MOUSE]	Gapvd1	1.03267
Q9JMD0	BUB3-interacting and GLEBS motif-containing protein ZNF207 OS=Mus musculus GN=Znf207 PE=1 SV=1 - [ZN207_MOUSE]	Znf207	1.03267
O54931	A-kinase anchor protein 2 OS=Mus musculus GN=Akap2 PE=1 SV=3 - [AKAP2_MOUSE]	Akap2	1.03267
Q61768	Kinesin-1 heavy chain OS=Mus musculus GN=Kif5b PE=1 SV=3 - [KINH_MOUSE]	Kif5b	1.03233
Q3TPX4	Exocyst complex component 5 OS=Mus musculus GN=Exoc5 PE=1 SV=2 - [EXOC5_MOUSE]	Exoc5	1.03233
Q9CQ65	S-methyl-5'-thioadenosine phosphorylase OS=Mus musculus GN=Mtap PE=1 SV=1 - [MTAP_MOUSE]	Mtap	1.03233
P37040	NADPH--cytochrome P450 reductase OS=Mus musculus GN=Por PE=1 SV=2 - [NCPR_MOUSE]	Por	1.03233
Q7TT50	Serine/threonine-protein kinase MRCK beta OS=Mus musculus GN=Cdc42bpb PE=1 SV=2 - [MRCKB_MOUSE]	Cdc42bpb	1.03233
Q8BJY1	26S proteasome non-ATPase regulatory subunit 5 OS=Mus musculus GN=Psmd5 PE=1 SV=4 - [PSMD5_MOUSE]	Psmd5	1.03233
Q8C4Y3	Negative elongation factor B OS=Mus musculus GN=Nelfb PE=1 SV=2 - [NELFB_MOUSE]	Nelfb	1.032
Q6PIU9	Uncharacterized protein FLJ45252 homolog OS=Mus musculus PE=1 SV=2 - [YJ005_MOUSE]	NA	1.032
Q8BH64	EH domain-containing protein 2 OS=Mus musculus GN=Ehd2 PE=1 SV=1 - [EHD2_MOUSE]	Ehd2	1.032
A2A8Z1	Oxysterol-binding protein-related protein 9 OS=Mus musculus GN=Osbpl9 PE=1 SV=1 - [OSBL9_MOUSE]	Osbpl9	1.032
P29452	Caspase-1 OS=Mus musculus GN=Casp1 PE=1 SV=1 - [CASP1_MOUSE]	Casp1	1.03167
Q6P9Q6	FK506-binding protein 15 OS=Mus musculus GN=Fkbp15 PE=1 SV=2 - [FKB15_MOUSE]	Fkbp15	1.03167
P41230	Lysine-specific demethylase 5C OS=Mus musculus GN=Kdm5c PE=1 SV=4 - [KDM5C_MOUSE]	Kdm5c	1.03167
P19157	Glutathione S-transferase P 1 OS=Mus musculus GN=Gstp1 PE=1 SV=2 - [GSTP1_MOUSE]	Gstp1	1.03133
Q8BYA0	Tubulin-specific chaperone D OS=Mus musculus GN=Tbcd PE=1 SV=1 - [TBCD_MOUSE]	Tbcd	1.03133
O70172	Phosphatidylinositol 5-phosphate 4-kinase type-2 alpha OS=Mus musculus GN=Pip4k2a PE=1 SV=1 - [PI42A_MOUSE]	Pip4k2a	1.031
P54822	Adenylosuccinate lyase OS=Mus musculus GN=Adsl PE=1 SV=2 - [PUR8_MOUSE]	Adsl	1.031
Q9D7M1	Glucose-induced degradation protein 8 homolog OS=Mus musculus GN=Gid8 PE=1 SV=1 - [GID8_MOUSE]	Gid8	1.031
P57780	Alpha-actinin-4 OS=Mus musculus GN=Actn4 PE=1 SV=1 - [ACTN4_MOUSE]	Actn4	1.03067
P48453	Serine/threonine-protein phosphatase 2B catalytic subunit beta isoform OS=Mus musculus GN=Ppp3cb PE=1 SV=2 - [PP2BB_MOUSE]	Ppp3cb	1.03067
O35609	Secretory carrier-associated membrane protein 3 OS=Mus musculus GN=Scamp3 PE=1 SV=3 - [SCAM3_MOUSE]	Scamp3	1.03067
Q9EQQ9	Protein O-GlcNAcase OS=Mus musculus GN=Mgea5 PE=1 SV=2 - [OGA_MOUSE]	Mgea5	1.03033
Q9DCT2	NADH dehydrogenase [ubiquinone] iron-sulfur protein 3, mitochondrial OS=Mus musculus GN=Ndufs3 PE=1 SV=2 - [NDUS3_MOUSE]	Ndufs3	1.03033
Q8BGD9	Eukaryotic translation initiation factor 4B OS=Mus musculus GN=Eif4b PE=1 SV=1 - [IF4B_MOUSE]	Eif4b	1.03033
Q8CG72	Poly(ADP-ribose) glycohydrolase ARH3 OS=Mus musculus GN=Adprhl2 PE=1 SV=1 - [ARHL2_MOUSE]	Adprhl2	1.03033
Q80YQ2	Mediator of RNA polymerase II transcription subunit 23 OS=Mus musculus GN=Med23 PE=1 SV=2 - [MED23_MOUSE]	Med23	1.03033
Q9CQW1	Synaptobrevin homolog YKT6 OS=Mus musculus GN=Ykt6 PE=1 SV=1 - [YKT6_MOUSE]	Ykt6	1.03
P14206	40S ribosomal protein SA OS=Mus musculus GN=Rpsa PE=1 SV=4 - [RSSA_MOUSE]	Rpsa	1.03
Q9WTX6	Cullin-1 OS=Mus musculus GN=Cul1 PE=1 SV=1 - [CUL1_MOUSE]	Cul1	1.03
P47757	F-actin-capping protein subunit beta OS=Mus musculus GN=Capzb PE=1 SV=3 - [CAPZB_MOUSE]	Capzb	1.03
P01942	Hemoglobin subunit alpha OS=Mus musculus GN=Hba PE=1 SV=2 - [HBA_MOUSE]	Hba	1.02967
Q9D1J1	Adaptin ear-binding coat-associated protein 2 OS=Mus musculus GN=Necap2 PE=1 SV=1 - [NECP2_MOUSE]	Necap2	1.02967
Q9DBC7	cAMP-dependent protein kinase type I-alpha regulatory subunit OS=Mus musculus GN=Prkar1a PE=1 SV=3 - [KAP0_MOUSE]	Prkar1a	1.02967
Q8R1X6	Spartin OS=Mus musculus GN=Spg20 PE=1 SV=1 - [SPG20_MOUSE]	Spg20	1.02933
Q9R049	E3 ubiquitin-protein ligase AMFR OS=Mus musculus GN=Amfr PE=1 SV=2 - [AMFR_MOUSE]	Amfr	1.02933
Q91YR7	Pre-mRNA-processing factor 6 OS=Mus musculus GN=Prpf6 PE=1 SV=1 - [PRP6_MOUSE]	Prpf6	1.02933
Q9CQI3	Glia maturation factor beta OS=Mus musculus GN=Gmfb PE=1 SV=3 - [GMFB_MOUSE]	Gmfb	1.02933
Q8BG07	Phospholipase D4 OS=Mus musculus GN=Pld4 PE=1 SV=1 - [PLD4_MOUSE]	Pld4	1.02933
P50295	Arylamine N-acetyltransferase 2 OS=Mus musculus GN=Nat2 PE=1 SV=1 - [ARY2_MOUSE]	Nat2	1.029
Q91ZU6	Dystonin OS=Mus musculus GN=Dst PE=1 SV=2 - [DYST_MOUSE]	Dst	1.029
Q3UHD6	Sorting nexin-27 OS=Mus musculus GN=Snx27 PE=1 SV=2 - [SNX27_MOUSE]	Snx27	1.029
Q9JLZ3	Methylglutaconyl-CoA hydratase, mitochondrial OS=Mus musculus GN=Auh PE=1 SV=1 - [AUHM_MOUSE]	Auh	1.029
Q63844	Mitogen-activated protein kinase 3 OS=Mus musculus GN=Mapk3 PE=1 SV=5 - [MK03_MOUSE]	Mapk3	1.029
Q8CCN5	Breast carcinoma-amplified sequence 3 homolog OS=Mus musculus GN=Bcas3 PE=1 SV=2 - [BCAS3_MOUSE]	Bcas3	1.02867
Q8BZ21	Histone acetyltransferase KAT6A OS=Mus musculus GN=Kat6a PE=1 SV=2 - [KAT6A_MOUSE]	Kat6a	1.02833
Q91YE7	RNA-binding protein 5 OS=Mus musculus GN=Rbm5 PE=1 SV=1 - [RBM5_MOUSE]	Rbm5	1.02833
Q9JM96	Cdc42 effector protein 4 OS=Mus musculus GN=Cdc42ep4 PE=1 SV=1 - [BORG4_MOUSE]	Cdc42ep4	1.02833
Q9Z1Z2	Serine-threonine kinase receptor-associated protein OS=Mus musculus GN=Strap PE=1 SV=2 - [STRAP_MOUSE]	Strap	1.02833
P11881	Inositol 1,4,5-trisphosphate receptor type 1 OS=Mus musculus GN=Itpr1 PE=1 SV=2 - [ITPR1_MOUSE]	Itpr1	1.02833
Q9QYI3	DnaJ homolog subfamily C member 7 OS=Mus musculus GN=Dnajc7 PE=1 SV=2 - [DNJC7_MOUSE]	Dnajc7	1.028
P62821	Ras-related protein Rab-1A OS=Mus musculus GN=Rab1A PE=1 SV=3 - [RAB1A_MOUSE]	Rab1A	1.02767
O08664	B-cell CLL/lymphoma 7 protein family member C OS=Mus musculus GN=Bcl7c PE=1 SV=1 - [BCL7C_MOUSE]	Bcl7c	1.02767
Q99LB2	Dehydrogenase/reductase SDR family member 4 OS=Mus musculus GN=Dhrs4 PE=1 SV=3 - [DHRS4_MOUSE]	Dhrs4	1.02733
Q8BKC5	Importin-5 OS=Mus musculus GN=Ipo5 PE=1 SV=3 - [IPO5_MOUSE]	Ipo5	1.02733
Q91W50	Cold shock domain-containing protein E1 OS=Mus musculus GN=Csde1 PE=1 SV=1 - [CSDE1_MOUSE]	Csde1	1.027
Q60597	2-oxoglutarate dehydrogenase, mitochondrial OS=Mus musculus GN=Ogdh PE=1 SV=3 - [ODO1_MOUSE]	Ogdh	1.027
Q5SSZ5	Tensin-3 OS=Mus musculus GN=Tns3 PE=1 SV=1 - [TENS3_MOUSE]	Tns3	1.02667
Q6A065	Centrosomal protein of 170 kDa OS=Mus musculus GN=Cep170 PE=1 SV=2 - [CE170_MOUSE]	Cep170	1.02667
Q8K1Z0	Ubiquinone biosynthesis protein COQ9, mitochondrial OS=Mus musculus GN=Coq9 PE=1 SV=1 - [COQ9_MOUSE]	Coq9	1.02667
Q6ZWU9	40S ribosomal protein S27 OS=Mus musculus GN=Rps27 PE=1 SV=3 - [RS27_MOUSE]	Rps27	1.02667
Q8C0L0	Thioredoxin-related transmembrane protein 4 OS=Mus musculus GN=Tmx4 PE=1 SV=2 - [TMX4_MOUSE]	Tmx4	1.02667
Q61696	Heat shock 70 kDa protein 1A OS=Mus musculus GN=Hspa1a PE=1 SV=2 - [HS71A_MOUSE]	Hspa1a	1.02633
Q6P549	Phosphatidylinositol 3,4,5-trisphosphate 5-phosphatase 2 OS=Mus musculus GN=Inppl1 PE=1 SV=1 - [SHIP2_MOUSE]	Inppl1	1.02633
O35643	AP-1 complex subunit beta-1 OS=Mus musculus GN=Ap1b1 PE=1 SV=2 - [AP1B1_MOUSE]	Ap1b1	1.02633
Q80X50	Ubiquitin-associated protein 2-like OS=Mus musculus GN=Ubap2l PE=1 SV=1 - [UBP2L_MOUSE]	Ubap2l	1.02633
Q8CFD4	Sorting nexin-8 OS=Mus musculus GN=Snx8 PE=1 SV=1 - [SNX8_MOUSE]	Snx8	1.02633
P00405	Cytochrome c oxidase subunit 2 OS=Mus musculus GN=Mtco2 PE=1 SV=1 - [COX2_MOUSE]	Mtco2	1.026
Q8K3G5	Inactive serine/threonine-protein kinase VRK3 OS=Mus musculus GN=Vrk3 PE=1 SV=2 - [VRK3_MOUSE]	Vrk3	1.026
Q3TIU4	2',5'-phosphodiesterase 12 OS=Mus musculus GN=Pde12 PE=1 SV=2 - [PDE12_MOUSE]	Pde12	1.026
Q8CCJ9	PHD finger protein 20-like protein 1 OS=Mus musculus GN=Phf20l1 PE=1 SV=2 - [P20L1_MOUSE]	Phf20l1	1.02567
Q8C4J7	Transducin beta-like protein 3 OS=Mus musculus GN=Tbl3 PE=2 SV=1 - [TBL3_MOUSE]	Tbl3	1.02567
Q6P5E6	ADP-ribosylation factor-binding protein GGA2 OS=Mus musculus GN=Gga2 PE=1 SV=1 - [GGA2_MOUSE]	Gga2	1.02567
Q91VN6	Probable ATP-dependent RNA helicase DDX41 OS=Mus musculus GN=Ddx41 PE=1 SV=2 - [DDX41_MOUSE]	Ddx41	1.02533
P29037	TATA-box-binding protein OS=Mus musculus GN=Tbp PE=1 SV=1 - [TBP_MOUSE]	Tbp	1.02533
P35980	60S ribosomal protein L18 OS=Mus musculus GN=Rpl18 PE=1 SV=3 - [RL18_MOUSE]	Rpl18	1.02533
O70145	Neutrophil cytosol factor 2 OS=Mus musculus GN=Ncf2 PE=1 SV=1 - [NCF2_MOUSE]	Ncf2	1.025
Q8BRT1	CLIP-associating protein 2 OS=Mus musculus GN=Clasp2 PE=1 SV=1 - [CLAP2_MOUSE]	Clasp2	1.025
Q69ZR2	E3 ubiquitin-protein ligase HECTD1 OS=Mus musculus GN=Hectd1 PE=1 SV=2 - [HECD1_MOUSE]	Hectd1	1.025
P25799	Nuclear factor NF-kappa-B p105 subunit OS=Mus musculus GN=Nfkb1 PE=1 SV=2 - [NFKB1_MOUSE]	Nfkb1	1.025
Q9QXJ4	ADP-ribosylation factor-like protein 10 OS=Mus musculus GN=Arl10 PE=1 SV=2 - [ARL10_MOUSE]	Arl10	1.025
Q8C7R4	Ubiquitin-like modifier-activating enzyme 6 OS=Mus musculus GN=Uba6 PE=1 SV=1 - [UBA6_MOUSE]	Uba6	1.02467
Q91WS0	CDGSH iron-sulfur domain-containing protein 1 OS=Mus musculus GN=Cisd1 PE=1 SV=1 - [CISD1_MOUSE]	Cisd1	1.02467
O88532	Zinc finger RNA-binding protein OS=Mus musculus GN=Zfr PE=1 SV=2 - [ZFR_MOUSE]	Zfr	1.02467
Q01853	Transitional endoplasmic reticulum ATPase OS=Mus musculus GN=Vcp PE=1 SV=4 - [TERA_MOUSE]	Vcp	1.02467
Q78IK2	Up-regulated during skeletal muscle growth protein 5 OS=Mus musculus GN=Usmg5 PE=1 SV=1 - [USMG5_MOUSE]	Usmg5	1.02467
Q8BWY3	Eukaryotic peptide chain release factor subunit 1 OS=Mus musculus GN=Etf1 PE=1 SV=4 - [ERF1_MOUSE]	Etf1	1.02467
Q91X78	Erlin-1 OS=Mus musculus GN=Erlin1 PE=1 SV=1 - [ERLN1_MOUSE]	Erlin1	1.02433
Q8CGK3	Lon protease homolog, mitochondrial OS=Mus musculus GN=Lonp1 PE=1 SV=2 - [LONM_MOUSE]	Lonp1	1.02433
Q8C5H8	NAD kinase 2, mitochondrial OS=Mus musculus GN=Nadk2 PE=1 SV=2 - [NAKD2_MOUSE]	Nadk2	1.02433
Q9Z0R6	Intersectin-2 OS=Mus musculus GN=Itsn2 PE=1 SV=2 - [ITSN2_MOUSE]	Itsn2	1.02433
Q61207	Prosaposin OS=Mus musculus GN=Psap PE=1 SV=2 - [SAP_MOUSE]	Psap	1.024
P60335	Poly(rC)-binding protein 1 OS=Mus musculus GN=Pcbp1 PE=1 SV=1 - [PCBP1_MOUSE]	Pcbp1	1.024
Q8R3Y5	Uncharacterized protein C19orf47 homolog OS=Mus musculus PE=1 SV=2 - [CS047_MOUSE]	NA	1.024
Q80X41	Serine/threonine-protein kinase VRK1 OS=Mus musculus GN=Vrk1 PE=1 SV=2 - [VRK1_MOUSE]	Vrk1	1.024
Q8QZY1	Eukaryotic translation initiation factor 3 subunit L OS=Mus musculus GN=Eif3l PE=1 SV=1 - [EIF3L_MOUSE]	Eif3l	1.024
Q8R311	cTAGE family member 5 OS=Mus musculus GN=Ctage5 PE=2 SV=1 - [CTGE5_MOUSE]	Ctage5	1.024
P45376	Aldose reductase OS=Mus musculus GN=Akr1b1 PE=1 SV=3 - [ALDR_MOUSE]	Akr1b1	1.02367
Q7TS68	Putative methyltransferase NSUN6 OS=Mus musculus GN=Nsun6 PE=2 SV=2 - [NSUN6_MOUSE]	Nsun6	1.02333
Q9QYC0	Alpha-adducin OS=Mus musculus GN=Add1 PE=1 SV=2 - [ADDA_MOUSE]	Add1	1.023
Q922B9	Sperm-specific antigen 2 homolog OS=Mus musculus GN=Ssfa2 PE=1 SV=3 - [SSFA2_MOUSE]	Ssfa2	1.023
Q9D6J6	NADH dehydrogenase [ubiquinone] flavoprotein 2, mitochondrial OS=Mus musculus GN=Ndufv2 PE=1 SV=2 - [NDUV2_MOUSE]	Ndufv2	1.023
P22892	AP-1 complex subunit gamma-1 OS=Mus musculus GN=Ap1g1 PE=1 SV=3 - [AP1G1_MOUSE]	Ap1g1	1.02267
Q99NB1	Acetyl-coenzyme A synthetase 2-like, mitochondrial OS=Mus musculus GN=Acss1 PE=1 SV=1 - [ACS2L_MOUSE]	Acss1	1.02233
Q3UG98	N-acetyltransferase 9 OS=Mus musculus GN=Nat9 PE=1 SV=2 - [NAT9_MOUSE]	Nat9	1.02233
Q91V81	RNA-binding protein 42 OS=Mus musculus GN=Rbm42 PE=1 SV=1 - [RBM42_MOUSE]	Rbm42	1.02233
Q64737	Trifunctional purine biosynthetic protein adenosine-3 OS=Mus musculus GN=Gart PE=1 SV=3 - [PUR2_MOUSE]	Gart	1.02233
P61022	Calcineurin B homologous protein 1 OS=Mus musculus GN=Chp1 PE=1 SV=2 - [CHP1_MOUSE]	Chp1	1.02233
Q05920	Pyruvate carboxylase, mitochondrial OS=Mus musculus GN=Pc PE=1 SV=1 - [PYC_MOUSE]	Pc	1.02233
P09581	Macrophage colony-stimulating factor 1 receptor OS=Mus musculus GN=Csf1r PE=1 SV=3 - [CSF1R_MOUSE]	Csf1r	1.022
Q9QY76	Vesicle-associated membrane protein-associated protein B OS=Mus musculus GN=Vapb PE=1 SV=3 - [VAPB_MOUSE]	Vapb	1.022
Q99LM2	CDK5 regulatory subunit-associated protein 3 OS=Mus musculus GN=Cdk5rap3 PE=1 SV=1 - [CK5P3_MOUSE]	Cdk5rap3	1.022
Q62087	Serum paraoxonase/lactonase 3 OS=Mus musculus GN=Pon3 PE=1 SV=2 - [PON3_MOUSE]	Pon3	1.02167
Q9EP69	Phosphatidylinositide phosphatase SAC1 OS=Mus musculus GN=Sacm1l PE=1 SV=1 - [SAC1_MOUSE]	Sacm1l	1.02167
P30275	Creatine kinase U-type, mitochondrial OS=Mus musculus GN=Ckmt1 PE=1 SV=1 - [KCRU_MOUSE]	Ckmt1	1.02133
P63087	Serine/threonine-protein phosphatase PP1-gamma catalytic subunit OS=Mus musculus GN=Ppp1cc PE=1 SV=1 - [PP1G_MOUSE]	Ppp1cc	1.021
P47738	Aldehyde dehydrogenase, mitochondrial OS=Mus musculus GN=Aldh2 PE=1 SV=1 - [ALDH2_MOUSE]	Aldh2	1.021
P35441	Thrombospondin-1 OS=Mus musculus GN=Thbs1 PE=1 SV=1 - [TSP1_MOUSE]	Thbs1	1.021
Q9CXZ1	NADH dehydrogenase [ubiquinone] iron-sulfur protein 4, mitochondrial OS=Mus musculus GN=Ndufs4 PE=1 SV=3 - [NDUS4_MOUSE]	Ndufs4	1.021
Q9CQF0	39S ribosomal protein L11, mitochondrial OS=Mus musculus GN=Mrpl11 PE=1 SV=1 - [RM11_MOUSE]	Mrpl11	1.021
Q11011	Puromycin-sensitive aminopeptidase OS=Mus musculus GN=Npepps PE=1 SV=2 - [PSA_MOUSE]	Npepps	1.02067
Q5U4C3	Splicing factor, arginine/serine-rich 19 OS=Mus musculus GN=Scaf1 PE=1 SV=1 - [SFR19_MOUSE]	Scaf1	1.02067
Q9QXV1	Chromobox protein homolog 8 OS=Mus musculus GN=Cbx8 PE=1 SV=1 - [CBX8_MOUSE]	Cbx8	1.02033
P63168	Dynein light chain 1, cytoplasmic OS=Mus musculus GN=Dynll1 PE=1 SV=1 - [DYL1_MOUSE]	Dynll1	1.02033
Q8BZ20	Poly [ADP-ribose] polymerase 12 OS=Mus musculus GN=Parp12 PE=1 SV=3 - [PAR12_MOUSE]	Parp12	1.02033
Q8R3B7	Bromodomain-containing protein 8 OS=Mus musculus GN=Brd8 PE=1 SV=2 - [BRD8_MOUSE]	Brd8	1.02
Q9CX34	Protein SGT1 homolog OS=Mus musculus GN=Sugt1 PE=1 SV=3 - [SGT1_MOUSE]	Sugt1	1.01967
Q8VBT6	Apolipoprotein B receptor OS=Mus musculus GN=Apobr PE=1 SV=1 - [APOBR_MOUSE]	Apobr	1.01933
Q8VCH8	UBX domain-containing protein 4 OS=Mus musculus GN=Ubxn4 PE=1 SV=1 - [UBXN4_MOUSE]	Ubxn4	1.019
O88544	COP9 signalosome complex subunit 4 OS=Mus musculus GN=Cops4 PE=1 SV=1 - [CSN4_MOUSE]	Cops4	1.019
Q8CI75	DIS3-like exonuclease 2 OS=Mus musculus GN=Dis3l2 PE=1 SV=1 - [DI3L2_MOUSE]	Dis3l2	1.019
P58871	182 kDa tankyrase-1-binding protein OS=Mus musculus GN=Tnks1bp1 PE=1 SV=2 - [TB182_MOUSE]	Tnks1bp1	1.019
Q8BK64	Activator of 90 kDa heat shock protein ATPase homolog 1 OS=Mus musculus GN=Ahsa1 PE=1 SV=2 - [AHSA1_MOUSE]	Ahsa1	1.019
P48962	ADP/ATP translocase 1 OS=Mus musculus GN=Slc25a4 PE=1 SV=4 - [ADT1_MOUSE]	Slc25a4	1.019
Q9CZ04	COP9 signalosome complex subunit 7a OS=Mus musculus GN=Cops7a PE=1 SV=2 - [CSN7A_MOUSE]	Cops7a	1.01867
Q80TL7	Protein MON2 homolog OS=Mus musculus GN=Mon2 PE=1 SV=2 - [MON2_MOUSE]	Mon2	1.01867
O55098	Serine/threonine-protein kinase 10 OS=Mus musculus GN=Stk10 PE=1 SV=2 - [STK10_MOUSE]	Stk10	1.01833
P52633	Signal transducer and transcription activator 6 OS=Mus musculus GN=Stat6 PE=1 SV=2 - [STAT6_MOUSE]	Stat6	1.01833
O88844	Isocitrate dehydrogenase [NADP] cytoplasmic OS=Mus musculus GN=Idh1 PE=1 SV=2 - [IDHC_MOUSE]	Idh1	1.01833
Q3TIV5	Zinc finger CCCH domain-containing protein 15 OS=Mus musculus GN=Zc3h15 PE=1 SV=2 - [ZC3HF_MOUSE]	Zc3h15	1.01833
Q8C570	mRNA export factor OS=Mus musculus GN=Rae1 PE=1 SV=1 - [RAE1L_MOUSE]	Rae1	1.01833
P58404	Striatin-4 OS=Mus musculus GN=Strn4 PE=1 SV=2 - [STRN4_MOUSE]	Strn4	1.01833
Q99K23	Ufm1-specific protease 2 OS=Mus musculus GN=Ufsp2 PE=1 SV=1 - [UFSP2_MOUSE]	Ufsp2	1.018
Q9Z2I0	LETM1 and EF-hand domain-containing protein 1, mitochondrial OS=Mus musculus GN=Letm1 PE=1 SV=1 - [LETM1_MOUSE]	Letm1	1.018
Q9JHQ5	Leucine zipper transcription factor-like protein 1 OS=Mus musculus GN=Lztfl1 PE=1 SV=1 - [LZTL1_MOUSE]	Lztfl1	1.018
Q9CYN2	Signal peptidase complex subunit 2 OS=Mus musculus GN=Spcs2 PE=1 SV=1 - [SPCS2_MOUSE]	Spcs2	1.018
Q8BS35	Alkylglycerol monooxygenase OS=Mus musculus GN=Agmo PE=1 SV=1 - [ALKMO_MOUSE]	Agmo	1.018
Q9D8S4	Oligoribonuclease, mitochondrial OS=Mus musculus GN=Rexo2 PE=1 SV=2 - [ORN_MOUSE]	Rexo2	1.01767
Q9JI10	Serine/threonine-protein kinase 3 OS=Mus musculus GN=Stk3 PE=1 SV=1 - [STK3_MOUSE]	Stk3	1.01767
Q61249	Immunoglobulin-binding protein 1 OS=Mus musculus GN=Igbp1 PE=1 SV=1 - [IGBP1_MOUSE]	Igbp1	1.01767
Q8CHP8	Glycerol-3-phosphate phosphatase OS=Mus musculus GN=Pgp PE=1 SV=1 - [PGP_MOUSE]	Pgp	1.01767
Q9CQD1	Ras-related protein Rab-5A OS=Mus musculus GN=Rab5a PE=1 SV=1 - [RAB5A_MOUSE]	Rab5a	1.01733
Q9QUN7	Toll-like receptor 2 OS=Mus musculus GN=Tlr2 PE=1 SV=1 - [TLR2_MOUSE]	Tlr2	1.01733
P52623	Uridine-cytidine kinase 1 OS=Mus musculus GN=Uck1 PE=1 SV=2 - [UCK1_MOUSE]	Uck1	1.01733
Q6PDI5	Proteasome-associated protein ECM29 homolog OS=Mus musculus GN=Ecm29 PE=1 SV=3 - [ECM29_MOUSE]	Ecm29	1.01733
O09131	Glutathione S-transferase omega-1 OS=Mus musculus GN=Gsto1 PE=1 SV=2 - [GSTO1_MOUSE]	Gsto1	1.017
Q923U0	TOM1-like protein 1 OS=Mus musculus GN=Tom1l1 PE=1 SV=1 - [TM1L1_MOUSE]	Tom1l1	1.017
Q9CRB6	Tubulin polymerization-promoting protein family member 3 OS=Mus musculus GN=Tppp3 PE=1 SV=1 - [TPPP3_MOUSE]	Tppp3	1.017
Q99KI0	Aconitate hydratase, mitochondrial OS=Mus musculus GN=Aco2 PE=1 SV=1 - [ACON_MOUSE]	Aco2	1.01667
Q9CYH2	Redox-regulatory protein FAM213A OS=Mus musculus GN=Fam213a PE=1 SV=2 - [F213A_MOUSE]	Fam213a	1.01633
Q8BFR4	N-acetylglucosamine-6-sulfatase OS=Mus musculus GN=Gns PE=1 SV=1 - [GNS_MOUSE]	Gns	1.016
Q3UXZ9	Lysine-specific demethylase 5A OS=Mus musculus GN=Kdm5a PE=1 SV=2 - [KDM5A_MOUSE]	Kdm5a	1.016
Q8VDN2	Sodium/potassium-transporting ATPase subunit alpha-1 OS=Mus musculus GN=Atp1a1 PE=1 SV=1 - [AT1A1_MOUSE]	Atp1a1	1.016
Q8BW96	Calcium/calmodulin-dependent protein kinase type 1D OS=Mus musculus GN=Camk1d PE=1 SV=2 - [KCC1D_MOUSE]	Camk1d	1.016
Q91WK2	Eukaryotic translation initiation factor 3 subunit H OS=Mus musculus GN=Eif3h PE=1 SV=1 - [EIF3H_MOUSE]	Eif3h	1.016
Q8K400	Syntaxin-binding protein 5 OS=Mus musculus GN=Stxbp5 PE=1 SV=3 - [STXB5_MOUSE]	Stxbp5	1.016
Q3UH60	Disco-interacting protein 2 homolog B OS=Mus musculus GN=Dip2b PE=1 SV=1 - [DIP2B_MOUSE]	Dip2b	1.01567
P28704	Retinoic acid receptor RXR-beta OS=Mus musculus GN=Rxrb PE=1 SV=2 - [RXRB_MOUSE]	Rxrb	1.01533
O70370	Cathepsin S OS=Mus musculus GN=Ctss PE=1 SV=2 - [CATS_MOUSE]	Ctss	1.01533
P28352	DNA-(apurinic or apyrimidinic site) lyase OS=Mus musculus GN=Apex1 PE=1 SV=2 - [APEX1_MOUSE]	Apex1	1.015
Q8BGW1	Alpha-ketoglutarate-dependent dioxygenase FTO OS=Mus musculus GN=Fto PE=1 SV=1 - [FTO_MOUSE]	Fto	1.015
P35922	Synaptic functional regulator FMR1 OS=Mus musculus GN=Fmr1 PE=1 SV=1 - [FMR1_MOUSE]	Fmr1	1.015
O35598	Disintegrin and metalloproteinase domain-containing protein 10 OS=Mus musculus GN=Adam10 PE=1 SV=2 - [ADA10_MOUSE]	Adam10	1.015
O54941	SWI/SNF-related matrix-associated actin-dependent regulator of chromatin subfamily E member 1 OS=Mus musculus GN=Smarce1 PE=1 SV=1 - [SMCE1_MOUSE]	Smarce1	1.01467
P97742	Carnitine O-palmitoyltransferase 1, liver isoform OS=Mus musculus GN=Cpt1a PE=1 SV=4 - [CPT1A_MOUSE]	Cpt1a	1.01467
Q9EPU0	Regulator of nonsense transcripts 1 OS=Mus musculus GN=Upf1 PE=1 SV=2 - [RENT1_MOUSE]	Upf1	1.01467
Q9CXK9	RNA-binding protein 33 OS=Mus musculus GN=Rbm33 PE=1 SV=2 - [RBM33_MOUSE]	Rbm33	1.01433
O35465	Peptidyl-prolyl cis-trans isomerase FKBP8 OS=Mus musculus GN=Fkbp8 PE=1 SV=2 - [FKBP8_MOUSE]	Fkbp8	1.01433
Q91VR8	Protein BRICK1 OS=Mus musculus GN=Brk1 PE=1 SV=1 - [BRK1_MOUSE]	Brk1	1.014
P21619	Lamin-B2 OS=Mus musculus GN=Lmnb2 PE=1 SV=2 - [LMNB2_MOUSE]	Lmnb2	1.014
P28063	Proteasome subunit beta type-8 OS=Mus musculus GN=Psmb8 PE=1 SV=2 - [PSB8_MOUSE]	Psmb8	1.014
P19783	Cytochrome c oxidase subunit 4 isoform 1, mitochondrial OS=Mus musculus GN=Cox4i1 PE=1 SV=2 - [COX41_MOUSE]	Cox4i1	1.014
Q8VDP2	UPF0428 protein CXorf56 homolog OS=Mus musculus PE=1 SV=1 - [CX056_MOUSE]	NA	1.01367
Q8VE37	Regulator of chromosome condensation OS=Mus musculus GN=Rcc1 PE=1 SV=1 - [RCC1_MOUSE]	Rcc1	1.01367
Q91V76	Ester hydrolase C11orf54 homolog OS=Mus musculus PE=1 SV=1 - [CK054_MOUSE]	NA	1.01333
P54103	DnaJ homolog subfamily C member 2 OS=Mus musculus GN=Dnajc2 PE=1 SV=2 - [DNJC2_MOUSE]	Dnajc2	1.01333
P97379	Ras GTPase-activating protein-binding protein 2 OS=Mus musculus GN=G3bp2 PE=1 SV=2 - [G3BP2_MOUSE]	G3bp2	1.01333
O08583	THO complex subunit 4 OS=Mus musculus GN=Alyref PE=1 SV=3 - [THOC4_MOUSE]	Alyref	1.01333
Q8CI94	Glycogen phosphorylase, brain form OS=Mus musculus GN=Pygb PE=1 SV=3 - [PYGB_MOUSE]	Pygb	1.013
Q9QYA2	Mitochondrial import receptor subunit TOM40 homolog OS=Mus musculus GN=Tomm40 PE=1 SV=3 - [TOM40_MOUSE]	Tomm40	1.013
Q8BMF4	Dihydrolipoyllysine-residue acetyltransferase component of pyruvate dehydrogenase complex, mitochondrial OS=Mus musculus GN=Dlat PE=1 SV=2 - [ODP2_MOUSE]	Dlat	1.013
P42932	T-complex protein 1 subunit theta OS=Mus musculus GN=Cct8 PE=1 SV=3 - [TCPQ_MOUSE]	Cct8	1.01267
Q8K4B0	Metastasis-associated protein MTA1 OS=Mus musculus GN=Mta1 PE=1 SV=1 - [MTA1_MOUSE]	Mta1	1.01267
Q8BMS9	Ras association domain-containing protein 2 OS=Mus musculus GN=Rassf2 PE=1 SV=1 - [RASF2_MOUSE]	Rassf2	1.01267
Q9CRC0	Vitamin K epoxide reductase complex subunit 1 OS=Mus musculus GN=Vkorc1 PE=1 SV=1 - [VKOR1_MOUSE]	Vkorc1	1.01233
P46664	Adenylosuccinate synthetase isozyme 2 OS=Mus musculus GN=Adss PE=1 SV=2 - [PURA2_MOUSE]	Adss	1.01233
Q64674	Spermidine synthase OS=Mus musculus GN=Srm PE=1 SV=1 - [SPEE_MOUSE]	Srm	1.01233
Q9Z0F8	Disintegrin and metalloproteinase domain-containing protein 17 OS=Mus musculus GN=Adam17 PE=1 SV=3 - [ADA17_MOUSE]	Adam17	1.01233
P11983	T-complex protein 1 subunit alpha OS=Mus musculus GN=Tcp1 PE=1 SV=3 - [TCPA_MOUSE]	Tcp1	1.012
Q8BN21	Serine/threonine-protein kinase VRK2 OS=Mus musculus GN=Vrk2 PE=1 SV=2 - [VRK2_MOUSE]	Vrk2	1.012
Q9CZ30	Obg-like ATPase 1 OS=Mus musculus GN=Ola1 PE=1 SV=1 - [OLA1_MOUSE]	Ola1	1.012
P59325	Eukaryotic translation initiation factor 5 OS=Mus musculus GN=Eif5 PE=1 SV=1 - [IF5_MOUSE]	Eif5	1.012
Q60996	Serine/threonine-protein phosphatase 2A 56 kDa regulatory subunit gamma isoform OS=Mus musculus GN=Ppp2r5c PE=1 SV=2 - [2A5G_MOUSE]	Ppp2r5c	1.01167
Q8C1B7	Septin-11 OS=Mus musculus GN=Sept11 PE=1 SV=4 - [SEP11_MOUSE]	40787	1.01167
Q99JY0	Trifunctional enzyme subunit beta, mitochondrial OS=Mus musculus GN=Hadhb PE=1 SV=1 - [ECHB_MOUSE]	Hadhb	1.01167
Q8CHY6	Transcriptional repressor p66 alpha OS=Mus musculus GN=Gatad2a PE=1 SV=2 - [P66A_MOUSE]	Gatad2a	1.01133
P70429	Ena/VASP-like protein OS=Mus musculus GN=Evl PE=1 SV=2 - [EVL_MOUSE]	Evl	1.01133
Q80WJ7	Protein LYRIC OS=Mus musculus GN=Mtdh PE=1 SV=1 - [LYRIC_MOUSE]	Mtdh	1.011
Q9WUU9	Germinal-center associated nuclear protein OS=Mus musculus GN=Mcm3ap PE=1 SV=2 - [GANP_MOUSE]	Mcm3ap	1.011
P50428	Arylsulfatase A OS=Mus musculus GN=Arsa PE=1 SV=2 - [ARSA_MOUSE]	Arsa	1.011
Q68FG3	Protein SPT2 homolog OS=Mus musculus GN=Spty2d1 PE=2 SV=1 - [SPT2_MOUSE]	Spty2d1	1.011
P60670	Nuclear protein localization protein 4 homolog OS=Mus musculus GN=Nploc4 PE=1 SV=3 - [NPL4_MOUSE]	Nploc4	1.011
Q9Z0H3	SWI/SNF-related matrix-associated actin-dependent regulator of chromatin subfamily B member 1 OS=Mus musculus GN=Smarcb1 PE=1 SV=1 - [SNF5_MOUSE]	Smarcb1	1.01067
Q8CJF7	Protein ELYS OS=Mus musculus GN=Ahctf1 PE=1 SV=1 - [ELYS_MOUSE]	Ahctf1	1.01067
Q8VIB3	Type 2 lactosamine alpha-2,3-sialyltransferase OS=Mus musculus GN=St3gal6 PE=2 SV=3 - [SIA10_MOUSE]	St3gal6	1.01067
Q91Z49	UAP56-interacting factor OS=Mus musculus GN=Fyttd1 PE=1 SV=1 - [UIF_MOUSE]	Fyttd1	1.01067
P35601	Replication factor C subunit 1 OS=Mus musculus GN=Rfc1 PE=1 SV=2 - [RFC1_MOUSE]	Rfc1	1.01067
Q9CXR1	Dehydrogenase/reductase SDR family member 7 OS=Mus musculus GN=Dhrs7 PE=1 SV=2 - [DHRS7_MOUSE]	Dhrs7	1.01
Q62523	Zyxin OS=Mus musculus GN=Zyx PE=1 SV=2 - [ZYX_MOUSE]	Zyx	1.00967
Q60929	Myocyte-specific enhancer factor 2A OS=Mus musculus GN=Mef2a PE=1 SV=2 - [MEF2A_MOUSE]	Mef2a	1.00967
Q811D0	Disks large homolog 1 OS=Mus musculus GN=Dlg1 PE=1 SV=1 - [DLG1_MOUSE]	Dlg1	1.00967
Q62415	Apoptosis-stimulating of p53 protein 1 OS=Mus musculus GN=Ppp1r13b PE=1 SV=2 - [ASPP1_MOUSE]	Ppp1r13b	1.00933
Q8K2T8	RNA polymerase II-associated factor 1 homolog OS=Mus musculus GN=Paf1 PE=1 SV=1 - [PAF1_MOUSE]	Paf1	1.00933
Q6PB66	Leucine-rich PPR motif-containing protein, mitochondrial OS=Mus musculus GN=Lrpprc PE=1 SV=2 - [LPPRC_MOUSE]	Lrpprc	1.009
Q9JL15	Galectin-8 OS=Mus musculus GN=Lgals8 PE=1 SV=1 - [LEG8_MOUSE]	Lgals8	1.009
Q99LC5	Electron transfer flavoprotein subunit alpha, mitochondrial OS=Mus musculus GN=Etfa PE=1 SV=2 - [ETFA_MOUSE]	Etfa	1.009
P56480	ATP synthase subunit beta, mitochondrial OS=Mus musculus GN=Atp5b PE=1 SV=2 - [ATPB_MOUSE]	Atp5b	1.009
Q91VD9	NADH-ubiquinone oxidoreductase 75 kDa subunit, mitochondrial OS=Mus musculus GN=Ndufs1 PE=1 SV=2 - [NDUS1_MOUSE]	Ndufs1	1.009
Q03265	ATP synthase subunit alpha, mitochondrial OS=Mus musculus GN=Atp5a1 PE=1 SV=1 - [ATPA_MOUSE]	Atp5a1	1.00867
Q8BGT6	MICAL-like protein 1 OS=Mus musculus GN=Micall1 PE=1 SV=3 - [MILK1_MOUSE]	Micall1	1.00867
Q99JT2	Serine/threonine-protein kinase 26 OS=Mus musculus GN=Stk26 PE=1 SV=1 - [STK26_MOUSE]	Stk26	1.00867
Q8BH59	Calcium-binding mitochondrial carrier protein Aralar1 OS=Mus musculus GN=Slc25a12 PE=1 SV=1 - [CMC1_MOUSE]	Slc25a12	1.00867
Q9Z0H8	CAP-Gly domain-containing linker protein 2 OS=Mus musculus GN=Clip2 PE=1 SV=2 - [CLIP2_MOUSE]	Clip2	1.00833
Q61081	Hsp90 co-chaperone Cdc37 OS=Mus musculus GN=Cdc37 PE=1 SV=1 - [CDC37_MOUSE]	Cdc37	1.00833
Q61584	Fragile X mental retardation syndrome-related protein 1 OS=Mus musculus GN=Fxr1 PE=1 SV=2 - [FXR1_MOUSE]	Fxr1	1.008
Q3V0C5	Ubiquitin carboxyl-terminal hydrolase 48 OS=Mus musculus GN=Usp48 PE=1 SV=2 - [UBP48_MOUSE]	Usp48	1.008
P03958	Adenosine deaminase OS=Mus musculus GN=Ada PE=1 SV=3 - [ADA_MOUSE]	Ada	1.008
Q924L1	LETM1 domain-containing protein 1 OS=Mus musculus GN=Letmd1 PE=1 SV=1 - [LTMD1_MOUSE]	Letmd1	1.00767
P32020	Non-specific lipid-transfer protein OS=Mus musculus GN=Scp2 PE=1 SV=3 - [NLTP_MOUSE]	Scp2	1.00767
Q9D7H3	RNA 3'-terminal phosphate cyclase OS=Mus musculus GN=RtcA PE=1 SV=2 - [RTCA_MOUSE]	RtcA	1.00767
O88696	ATP-dependent Clp protease proteolytic subunit, mitochondrial OS=Mus musculus GN=Clpp PE=1 SV=1 - [CLPP_MOUSE]	Clpp	1.00733
O88746	Target of Myb protein 1 OS=Mus musculus GN=Tom1 PE=1 SV=1 - [TOM1_MOUSE]	Tom1	1.00733
Q8VBT9	Tether containing UBX domain for GLUT4 OS=Mus musculus GN=Aspscr1 PE=1 SV=1 - [ASPC1_MOUSE]	Aspscr1	1.00733
Q05D44	Eukaryotic translation initiation factor 5B OS=Mus musculus GN=Eif5b PE=1 SV=2 - [IF2P_MOUSE]	Eif5b	1.00733
Q8C2K1	Differentially expressed in FDCP 6 OS=Mus musculus GN=Def6 PE=1 SV=1 - [DEFI6_MOUSE]	Def6	1.007
Q8R3F5	Malonyl-CoA-acyl carrier protein transacylase, mitochondrial OS=Mus musculus GN=Mcat PE=1 SV=3 - [FABD_MOUSE]	Mcat	1.007
P17225	Polypyrimidine tract-binding protein 1 OS=Mus musculus GN=Ptbp1 PE=1 SV=2 - [PTBP1_MOUSE]	Ptbp1	1.007
Q91V61	Sideroflexin-3 OS=Mus musculus GN=Sfxn3 PE=1 SV=1 - [SFXN3_MOUSE]	Sfxn3	1.007
P70303	CTP synthase 2 OS=Mus musculus GN=Ctps2 PE=1 SV=1 - [PYRG2_MOUSE]	Ctps2	1.00667
P63044	Vesicle-associated membrane protein 2 OS=Mus musculus GN=Vamp2 PE=1 SV=2 - [VAMP2_MOUSE]	Vamp2	1.00667
Q80VP0	Tectonin beta-propeller repeat-containing protein 1 OS=Mus musculus GN=Tecpr1 PE=1 SV=1 - [TCPR1_MOUSE]	Tecpr1	1.00633
Q4VA53	Sister chromatid cohesion protein PDS5 homolog B OS=Mus musculus GN=Pds5b PE=1 SV=1 - [PDS5B_MOUSE]	Pds5b	1.00633
Q62465	Synaptic vesicle membrane protein VAT-1 homolog OS=Mus musculus GN=Vat1 PE=1 SV=3 - [VAT1_MOUSE]	Vat1	1.00633
Q60932	Voltage-dependent anion-selective channel protein 1 OS=Mus musculus GN=Vdac1 PE=1 SV=3 - [VDAC1_MOUSE]	Vdac1	1.00633
Q9Z277	Tyrosine-protein kinase BAZ1B OS=Mus musculus GN=Baz1b PE=1 SV=2 - [BAZ1B_MOUSE]	Baz1b	1.006
Q91WC9	Sn1-specific diacylglycerol lipase beta OS=Mus musculus GN=Daglb PE=1 SV=2 - [DGLB_MOUSE]	Daglb	1.006
Q8JZQ2	AFG3-like protein 2 OS=Mus musculus GN=Afg3l2 PE=1 SV=1 - [AFG32_MOUSE]	Afg3l2	1.006
Q62159	Rho-related GTP-binding protein RhoC OS=Mus musculus GN=Rhoc PE=1 SV=2 - [RHOC_MOUSE]	Rhoc	1.006
P67778	Prohibitin OS=Mus musculus GN=Phb PE=1 SV=1 - [PHB_MOUSE]	Phb	1.00567
Q64324	Syntaxin-binding protein 2 OS=Mus musculus GN=Stxbp2 PE=1 SV=1 - [STXB2_MOUSE]	Stxbp2	1.00567
P26039	Talin-1 OS=Mus musculus GN=Tln1 PE=1 SV=2 - [TLN1_MOUSE]	Tln1	1.00567
P97393	Rho GTPase-activating protein 5 OS=Mus musculus GN=Arhgap5 PE=1 SV=2 - [RHG05_MOUSE]	Arhgap5	1.00533
Q9Z0X1	Apoptosis-inducing factor 1, mitochondrial OS=Mus musculus GN=Aifm1 PE=1 SV=1 - [AIFM1_MOUSE]	Aifm1	1.00533
Q8VCW8	Acyl-CoA synthetase family member 2, mitochondrial OS=Mus musculus GN=Acsf2 PE=1 SV=1 - [ACSF2_MOUSE]	Acsf2	1.00533
O54786	DNA fragmentation factor subunit alpha OS=Mus musculus GN=Dffa PE=1 SV=2 - [DFFA_MOUSE]	Dffa	1.005
P62267	40S ribosomal protein S23 OS=Mus musculus GN=Rps23 PE=1 SV=3 - [RS23_MOUSE]	Rps23	1.005
Q9ERK4	Exportin-2 OS=Mus musculus GN=Cse1l PE=1 SV=1 - [XPO2_MOUSE]	Cse1l	1.00467
B1AZP2	Disks large-associated protein 4 OS=Mus musculus GN=Dlgap4 PE=1 SV=1 - [DLGP4_MOUSE]	Dlgap4	1.00467
Q8VEK3	Heterogeneous nuclear ribonucleoprotein U OS=Mus musculus GN=Hnrnpu PE=1 SV=1 - [HNRPU_MOUSE]	Hnrnpu	1.00433
P07214	SPARC OS=Mus musculus GN=Sparc PE=1 SV=1 - [SPRC_MOUSE]	Sparc	1.00433
Q9ET22	Dipeptidyl peptidase 2 OS=Mus musculus GN=Dpp7 PE=1 SV=2 - [DPP2_MOUSE]	Dpp7	1.00433
Q8C878	NEDD8-activating enzyme E1 catalytic subunit OS=Mus musculus GN=Uba3 PE=1 SV=2 - [UBA3_MOUSE]	Uba3	1.00433
P35564	Calnexin OS=Mus musculus GN=Canx PE=1 SV=1 - [CALX_MOUSE]	Canx	1.00433
Q8R322	Nucleoporin GLE1 OS=Mus musculus GN=Gle1 PE=1 SV=2 - [GLE1_MOUSE]	Gle1	1.004
Q9D892	Inosine triphosphate pyrophosphatase OS=Mus musculus GN=Itpa PE=1 SV=2 - [ITPA_MOUSE]	Itpa	1.004
Q8BUV3	Gephyrin OS=Mus musculus GN=Gphn PE=1 SV=2 - [GEPH_MOUSE]	Gphn	1.004
Q60960	Importin subunit alpha-5 OS=Mus musculus GN=Kpna1 PE=1 SV=2 - [IMA5_MOUSE]	Kpna1	1.004
Q8JZN5	Acyl-CoA dehydrogenase family member 9, mitochondrial OS=Mus musculus GN=Acad9 PE=1 SV=2 - [ACAD9_MOUSE]	Acad9	1.004
Q8C0J6	Ankyrin repeat domain-containing protein SOWAHC OS=Mus musculus GN=Sowahc PE=1 SV=2 - [SWAHC_MOUSE]	Sowahc	1.004
Q80W54	CAAX prenyl protease 1 homolog OS=Mus musculus GN=Zmpste24 PE=1 SV=2 - [FACE1_MOUSE]	Zmpste24	1.004
P97855	Ras GTPase-activating protein-binding protein 1 OS=Mus musculus GN=G3bp1 PE=1 SV=1 - [G3BP1_MOUSE]	G3bp1	1.00367
Q8VEE4	Replication protein A 70 kDa DNA-binding subunit OS=Mus musculus GN=Rpa1 PE=1 SV=1 - [RFA1_MOUSE]	Rpa1	1.00333
Q6P5E4	UDP-glucose:glycoprotein glucosyltransferase 1 OS=Mus musculus GN=Uggt1 PE=1 SV=4 - [UGGG1_MOUSE]	Uggt1	1.00333
O88545	COP9 signalosome complex subunit 6 OS=Mus musculus GN=Cops6 PE=1 SV=1 - [CSN6_MOUSE]	Cops6	1.00333
Q9Z0H4	CUGBP Elav-like family member 2 OS=Mus musculus GN=Celf2 PE=1 SV=1 - [CELF2_MOUSE]	Celf2	1.00333
Q80UM7	Mannosyl-oligosaccharide glucosidase OS=Mus musculus GN=Mogs PE=1 SV=1 - [MOGS_MOUSE]	Mogs	1.00333
Q9DAW9	Calponin-3 OS=Mus musculus GN=Cnn3 PE=1 SV=1 - [CNN3_MOUSE]	Cnn3	1.00333
Q9CS00	Cactin OS=Mus musculus GN=Cactin PE=1 SV=2 - [CATIN_MOUSE]	Cactin	1.003
Q8CAQ8	MICOS complex subunit Mic60 OS=Mus musculus GN=Immt PE=1 SV=1 - [MIC60_MOUSE]	Immt	1.003
P61161	Actin-related protein 2 OS=Mus musculus GN=Actr2 PE=1 SV=1 - [ARP2_MOUSE]	Actr2	1.003
Q497V5	S1 RNA-binding domain-containing protein 1 OS=Mus musculus GN=Srbd1 PE=2 SV=2 - [SRBD1_MOUSE]	Srbd1	1.003
Q91W90	Thioredoxin domain-containing protein 5 OS=Mus musculus GN=Txndc5 PE=1 SV=2 - [TXND5_MOUSE]	Txndc5	1.003
P60762	Mortality factor 4-like protein 1 OS=Mus musculus GN=Morf4l1 PE=1 SV=2 - [MO4L1_MOUSE]	Morf4l1	1.00267
Q6ZQ73	Cullin-associated NEDD8-dissociated protein 2 OS=Mus musculus GN=Cand2 PE=1 SV=2 - [CAND2_MOUSE]	Cand2	1.00267
O55023	Inositol monophosphatase 1 OS=Mus musculus GN=Impa1 PE=1 SV=1 - [IMPA1_MOUSE]	Impa1	1.00267
O08788	Dynactin subunit 1 OS=Mus musculus GN=Dctn1 PE=1 SV=3 - [DCTN1_MOUSE]	Dctn1	1.00233
Q9ER00	Syntaxin-12 OS=Mus musculus GN=Stx12 PE=1 SV=1 - [STX12_MOUSE]	Stx12	1.00233
B2RQC6	CAD protein OS=Mus musculus GN=Cad PE=1 SV=1 - [PYR1_MOUSE]	Cad	1.00233
Q80WQ2	Protein VAC14 homolog OS=Mus musculus GN=Vac14 PE=1 SV=1 - [VAC14_MOUSE]	Vac14	1.00233
E9Q3L2	Phosphatidylinositol 4-kinase alpha OS=Mus musculus GN=Pi4ka PE=1 SV=2 - [PI4KA_MOUSE]	Pi4ka	1.00233
Q9DBR3	Armadillo repeat-containing protein 8 OS=Mus musculus GN=Armc8 PE=1 SV=2 - [ARMC8_MOUSE]	Armc8	1.00233
O88974	Histone-lysine N-methyltransferase SETDB1 OS=Mus musculus GN=Setdb1 PE=1 SV=1 - [SETB1_MOUSE]	Setdb1	1.002
Q61624	Zinc finger protein 148 OS=Mus musculus GN=Znf148 PE=1 SV=2 - [ZN148_MOUSE]	Znf148	1.002
Q8K3C3	Protein LZIC OS=Mus musculus GN=Lzic PE=1 SV=1 - [LZIC_MOUSE]	Lzic	1.00167
Q8JZM7	Parafibromin OS=Mus musculus GN=Cdc73 PE=1 SV=1 - [CDC73_MOUSE]	Cdc73	1.001
Q8CCB4	Vacuolar protein sorting-associated protein 53 homolog OS=Mus musculus GN=Vps53 PE=1 SV=1 - [VPS53_MOUSE]	Vps53	1.001
Q9Z2D1	Myotubularin-related protein 2 OS=Mus musculus GN=Mtmr2 PE=1 SV=3 - [MTMR2_MOUSE]	Mtmr2	1.001
Q61699	Heat shock protein 105 kDa OS=Mus musculus GN=Hsph1 PE=1 SV=2 - [HS105_MOUSE]	Hsph1	1.00067
Q9WUN2	Serine/threonine-protein kinase TBK1 OS=Mus musculus GN=Tbk1 PE=1 SV=1 - [TBK1_MOUSE]	Tbk1	1.00067
P68404	Protein kinase C beta type OS=Mus musculus GN=Prkcb PE=1 SV=4 - [KPCB_MOUSE]	Prkcb	1.00033
P11499	Heat shock protein HSP 90-beta OS=Mus musculus GN=Hsp90ab1 PE=1 SV=3 - [HS90B_MOUSE]	Hsp90ab1	1.00033
Q8BYJ6	TBC1 domain family member 4 OS=Mus musculus GN=Tbc1d4 PE=1 SV=2 - [TBCD4_MOUSE]	Tbc1d4	1.00033
Q9Z2X1	Heterogeneous nuclear ribonucleoprotein F OS=Mus musculus GN=Hnrnpf PE=1 SV=3 - [HNRPF_MOUSE]	Hnrnpf	1
Q9DBY8	Nuclear valosin-containing protein-like OS=Mus musculus GN=Nvl PE=1 SV=1 - [NVL_MOUSE]	Nvl	1
Q8BVW0	Neutral alpha-glucosidase C OS=Mus musculus GN=Ganc PE=1 SV=2 - [GANC_MOUSE]	Ganc	1
Q9CQW0	ER membrane protein complex subunit 6 OS=Mus musculus GN=Emc6 PE=1 SV=1 - [EMC6_MOUSE]	Emc6	1
P80314	T-complex protein 1 subunit beta OS=Mus musculus GN=Cct2 PE=1 SV=4 - [TCPB_MOUSE]	Cct2	0.999667
P27612	Phospholipase A-2-activating protein OS=Mus musculus GN=Plaa PE=1 SV=4 - [PLAP_MOUSE]	Plaa	0.999667
P55012	Solute carrier family 12 member 2 OS=Mus musculus GN=Slc12a2 PE=1 SV=2 - [S12A2_MOUSE]	Slc12a2	0.999333
Q99PG2	Opioid growth factor receptor OS=Mus musculus GN=Ogfr PE=1 SV=1 - [OGFR_MOUSE]	Ogfr	0.999333
Q99M71	Mammalian ependymin-related protein 1 OS=Mus musculus GN=Epdr1 PE=1 SV=1 - [EPDR1_MOUSE]	Epdr1	0.999
Q9D0M5	Dynein light chain 2, cytoplasmic OS=Mus musculus GN=Dynll2 PE=1 SV=1 - [DYL2_MOUSE]	Dynll2	0.999
Q921T2	Torsin-1A-interacting protein 1 OS=Mus musculus GN=Tor1aip1 PE=1 SV=3 - [TOIP1_MOUSE]	Tor1aip1	0.998667
Q3UHX2	28 kDa heat- and acid-stable phosphoprotein OS=Mus musculus GN=Pdap1 PE=1 SV=1 - [HAP28_MOUSE]	Pdap1	0.998667
P63101	14-3-3 protein zeta/delta OS=Mus musculus GN=Ywhaz PE=1 SV=1 - [1433Z_MOUSE]	Ywhaz	0.998667
Q6PHZ2	Calcium/calmodulin-dependent protein kinase type II subunit delta OS=Mus musculus GN=Camk2d PE=1 SV=1 - [KCC2D_MOUSE]	Camk2d	0.998667
Q91V41	Ras-related protein Rab-14 OS=Mus musculus GN=Rab14 PE=1 SV=3 - [RAB14_MOUSE]	Rab14	0.998333
O70362	Phosphatidylinositol-glycan-specific phospholipase D OS=Mus musculus GN=Gpld1 PE=1 SV=1 - [PHLD_MOUSE]	Gpld1	0.998333
P68040	Receptor of activated protein C kinase 1 OS=Mus musculus GN=Rack1 PE=1 SV=3 - [RACK1_MOUSE]	Gnb2l1	0.998333
Q08122	Transducin-like enhancer protein 3 OS=Mus musculus GN=Tle3 PE=1 SV=3 - [TLE3_MOUSE]	Tle3	0.998333
Q64442	Sorbitol dehydrogenase OS=Mus musculus GN=Sord PE=1 SV=3 - [DHSO_MOUSE]	Sord	0.998
P59999	Actin-related protein 2/3 complex subunit 4 OS=Mus musculus GN=Arpc4 PE=1 SV=3 - [ARPC4_MOUSE]	Arpc4	0.998
Q9D024	Coiled-coil domain-containing protein 47 OS=Mus musculus GN=Ccdc47 PE=1 SV=2 - [CCD47_MOUSE]	Ccdc47	0.998
Q61655	ATP-dependent RNA helicase DDX19A OS=Mus musculus GN=Ddx19a PE=1 SV=2 - [DD19A_MOUSE]	Ddx19a	0.998
Q9QXB9	Developmentally-regulated GTP-binding protein 2 OS=Mus musculus GN=Drg2 PE=1 SV=1 - [DRG2_MOUSE]	Drg2	0.998
Q9CR68	Cytochrome b-c1 complex subunit Rieske, mitochondrial OS=Mus musculus GN=Uqcrfs1 PE=1 SV=1 - [UCRI_MOUSE]	Uqcrfs1	0.997667
P06745	Glucose-6-phosphate isomerase OS=Mus musculus GN=Gpi PE=1 SV=4 - [G6PI_MOUSE]	Gpi	0.997667
Q99JY9	Actin-related protein 3 OS=Mus musculus GN=Actr3 PE=1 SV=3 - [ARP3_MOUSE]	Actr3	0.997333
P09671	Superoxide dismutase [Mn], mitochondrial OS=Mus musculus GN=Sod2 PE=1 SV=3 - [SODM_MOUSE]	Sod2	0.997
P97313	DNA-dependent protein kinase catalytic subunit OS=Mus musculus GN=Prkdc PE=1 SV=3 - [PRKDC_MOUSE]	Prkdc	0.996667
Q91WT4	DnaJ homolog subfamily C member 17 OS=Mus musculus GN=Dnajc17 PE=1 SV=2 - [DJC17_MOUSE]	Dnajc17	0.996667
Q80TY0	Formin-binding protein 1 OS=Mus musculus GN=Fnbp1 PE=1 SV=2 - [FNBP1_MOUSE]	Fnbp1	0.996667
P20444	Protein kinase C alpha type OS=Mus musculus GN=Prkca PE=1 SV=3 - [KPCA_MOUSE]	Prkca	0.996667
Q6KCD5	Nipped-B-like protein OS=Mus musculus GN=Nipbl PE=1 SV=1 - [NIPBL_MOUSE]	Nipbl	0.996333
Q9QYS9	Protein quaking OS=Mus musculus GN=Qki PE=1 SV=1 - [QKI_MOUSE]	Qki	0.996333
Q9QYB5	Gamma-adducin OS=Mus musculus GN=Add3 PE=1 SV=2 - [ADDG_MOUSE]	Add3	0.996333
Q8CE96	tRNA (adenine(58)-N(1))-methyltransferase non-catalytic subunit TRM6 OS=Mus musculus GN=Trmt6 PE=1 SV=1 - [TRM6_MOUSE]	Trmt6	0.996333
O70251	Elongation factor 1-beta OS=Mus musculus GN=Eef1b PE=1 SV=5 - [EF1B_MOUSE]	Eef1b	0.996333
Q9CWL8	Beta-catenin-like protein 1 OS=Mus musculus GN=Ctnnbl1 PE=1 SV=1 - [CTBL1_MOUSE]	Ctnnbl1	0.996
Q8BQS4	Protein FAM102B OS=Mus musculus GN=Fam102b PE=2 SV=2 - [F102B_MOUSE]	Fam102b	0.996
Q69Z99	Zinc finger protein 512 OS=Mus musculus GN=Znf512 PE=2 SV=2 - [ZN512_MOUSE]	Znf512	0.996
Q91VI7	Ribonuclease inhibitor OS=Mus musculus GN=Rnh1 PE=1 SV=1 - [RINI_MOUSE]	Rnh1	0.996
Q9QZ88	Vacuolar protein sorting-associated protein 29 OS=Mus musculus GN=Vps29 PE=1 SV=1 - [VPS29_MOUSE]	Vps29	0.996
Q68FE8	Zinc finger protein 280D OS=Mus musculus GN=Znf280d PE=1 SV=1 - [Z280D_MOUSE]	Znf280d	0.996
P63325	40S ribosomal protein S10 OS=Mus musculus GN=Rps10 PE=1 SV=1 - [RS10_MOUSE]	Rps10	0.996
Q925I1	ATPase family AAA domain-containing protein 3 OS=Mus musculus GN=Atad3 PE=1 SV=1 - [ATAD3_MOUSE]	Atad3	0.995667
Q99PP7	E3 ubiquitin-protein ligase TRIM33 OS=Mus musculus GN=Trim33 PE=1 SV=2 - [TRI33_MOUSE]	Trim33	0.995333
O70493	Sorting nexin-12 OS=Mus musculus GN=Snx12 PE=1 SV=1 - [SNX12_MOUSE]	Snx12	0.995333
Q8BGC4	Prostaglandin reductase-3 OS=Mus musculus GN=Zadh2 PE=1 SV=1 - [PTGR3_MOUSE]	Zadh2	0.995
Q99LI8	Hepatocyte growth factor-regulated tyrosine kinase substrate OS=Mus musculus GN=Hgs PE=1 SV=2 - [HGS_MOUSE]	Hgs	0.995
Q9WTX2	Interferon-inducible double-stranded RNA-dependent protein kinase activator A OS=Mus musculus GN=Prkra PE=1 SV=1 - [PRKRA_MOUSE]	Prkra	0.995
Q9Z2M7	Phosphomannomutase 2 OS=Mus musculus GN=Pmm2 PE=1 SV=1 - [PMM2_MOUSE]	Pmm2	0.995
Q7TQH0	Ataxin-2-like protein OS=Mus musculus GN=Atxn2l PE=1 SV=1 - [ATX2L_MOUSE]	Atxn2l	0.995
P80313	T-complex protein 1 subunit eta OS=Mus musculus GN=Cct7 PE=1 SV=1 - [TCPH_MOUSE]	Cct7	0.994667
P47941	Crk-like protein OS=Mus musculus GN=Crkl PE=1 SV=2 - [CRKL_MOUSE]	Crkl	0.994667
Q9D3S3	Sorting nexin-29 OS=Mus musculus GN=Snx29 PE=1 SV=2 - [SNX29_MOUSE]	Snx29	0.994667
Q9R0E2	Procollagen-lysine,2-oxoglutarate 5-dioxygenase 1 OS=Mus musculus GN=Plod1 PE=1 SV=1 - [PLOD1_MOUSE]	Plod1	0.994667
Q64374	Regucalcin OS=Mus musculus GN=Rgn PE=1 SV=1 - [RGN_MOUSE]	Rgn	0.994333
Q3THG9	Alanyl-tRNA editing protein Aarsd1 OS=Mus musculus GN=Aarsd1 PE=1 SV=2 - [AASD1_MOUSE]	Aarsd1	0.994333
Q9CSH3	Exosome complex exonuclease RRP44 OS=Mus musculus GN=Dis3 PE=1 SV=4 - [RRP44_MOUSE]	Dis3	0.994
Q8CGA0	Protein phosphatase 1F OS=Mus musculus GN=Ppm1f PE=1 SV=1 - [PPM1F_MOUSE]	Ppm1f	0.994
P55937	Golgin subfamily A member 3 OS=Mus musculus GN=Golga3 PE=1 SV=3 - [GOGA3_MOUSE]	Golga3	0.994
Q6PCP5	Mitochondrial fission factor OS=Mus musculus GN=Mff PE=1 SV=1 - [MFF_MOUSE]	Mff	0.994
Q9JKF7	39S ribosomal protein L39, mitochondrial OS=Mus musculus GN=Mrpl39 PE=1 SV=4 - [RM39_MOUSE]	Mrpl39	0.993333
P63005	Platelet-activating factor acetylhydrolase IB subunit alpha OS=Mus musculus GN=Pafah1b1 PE=1 SV=2 - [LIS1_MOUSE]	Pafah1b1	0.993333
Q61316	Heat shock 70 kDa protein 4 OS=Mus musculus GN=Hspa4 PE=1 SV=1 - [HSP74_MOUSE]	Hspa4	0.993333
Q810A7	ATP-dependent RNA helicase DDX42 OS=Mus musculus GN=Ddx42 PE=1 SV=3 - [DDX42_MOUSE]	Ddx42	0.993
Q9QUK4	Baculoviral IAP repeat-containing protein 1b OS=Mus musculus GN=Naip2 PE=1 SV=2 - [BIR1B_MOUSE]	Naip2	0.993
Q6PHQ8	N-alpha-acetyltransferase 35, NatC auxiliary subunit OS=Mus musculus GN=Naa35 PE=1 SV=1 - [NAA35_MOUSE]	Naa35	0.993
Q71FD5	E3 ubiquitin-protein ligase ZNRF2 OS=Mus musculus GN=Znrf2 PE=1 SV=1 - [ZNRF2_MOUSE]	Znrf2	0.993
Q68FL6	Methionine--tRNA ligase, cytoplasmic OS=Mus musculus GN=Mars PE=1 SV=1 - [SYMC_MOUSE]	Mars	0.992667
Q6DID3	Protein SCAF8 OS=Mus musculus GN=Scaf8 PE=1 SV=1 - [SCAF8_MOUSE]	Scaf8	0.992667
Q3USB7	Inactive phospholipase C-like protein 1 OS=Mus musculus GN=Plcl1 PE=1 SV=3 - [PLCL1_MOUSE]	Plcl1	0.992667
Q9QXZ0	Microtubule-actin cross-linking factor 1 OS=Mus musculus GN=Macf1 PE=1 SV=2 - [MACF1_MOUSE]	Macf1	0.992667
P48999	Arachidonate 5-lipoxygenase OS=Mus musculus GN=Alox5 PE=1 SV=3 - [LOX5_MOUSE]	Alox5	0.992667
O88842	FYVE, RhoGEF and PH domain-containing protein 3 OS=Mus musculus GN=Fgd3 PE=1 SV=1 - [FGD3_MOUSE]	Fgd3	0.992333
Q99KI3	ER membrane protein complex subunit 3 OS=Mus musculus GN=Emc3 PE=1 SV=3 - [EMC3_MOUSE]	Emc3	0.992333
Q62419	Endophilin-A2 OS=Mus musculus GN=Sh3gl1 PE=1 SV=1 - [SH3G1_MOUSE]	Sh3gl1	0.992333
Q8CHK3	Lysophospholipid acyltransferase 7 OS=Mus musculus GN=Mboat7 PE=1 SV=1 - [MBOA7_MOUSE]	Mboat7	0.992333
P63328	Serine/threonine-protein phosphatase 2B catalytic subunit alpha isoform OS=Mus musculus GN=Ppp3ca PE=1 SV=1 - [PP2BA_MOUSE]	Ppp3ca	0.992
Q8CEC6	Peptidylprolyl isomerase domain and WD repeat-containing protein 1 OS=Mus musculus GN=Ppwd1 PE=1 SV=2 - [PPWD1_MOUSE]	Ppwd1	0.992
Q8BMA6	Signal recognition particle subunit SRP68 OS=Mus musculus GN=Srp68 PE=1 SV=2 - [SRP68_MOUSE]	Srp68	0.992
P23116	Eukaryotic translation initiation factor 3 subunit A OS=Mus musculus GN=Eif3a PE=1 SV=5 - [EIF3A_MOUSE]	Eif3a	0.992
Q9D8M4	60S ribosomal protein L7-like 1 OS=Mus musculus GN=Rpl7l1 PE=1 SV=1 - [RL7L_MOUSE]	Rpl7l1	0.992
O35613	Death domain-associated protein 6 OS=Mus musculus GN=Daxx PE=1 SV=1 - [DAXX_MOUSE]	Daxx	0.991667
Q60973	Histone-binding protein RBBP7 OS=Mus musculus GN=Rbbp7 PE=1 SV=1 - [RBBP7_MOUSE]	Rbbp7	0.991667
Q6PGG6	Guanine nucleotide-binding protein-like 3-like protein OS=Mus musculus GN=Gnl3l PE=1 SV=1 - [GNL3L_MOUSE]	Gnl3l	0.991667
Q9DC69	NADH dehydrogenase [ubiquinone] 1 alpha subcomplex subunit 9, mitochondrial OS=Mus musculus GN=Ndufa9 PE=1 SV=2 - [NDUA9_MOUSE]	Ndufa9	0.991667
Q6PCN7	Helicase-like transcription factor OS=Mus musculus GN=Hltf PE=1 SV=1 - [HLTF_MOUSE]	Hltf	0.991333
Q06180	Tyrosine-protein phosphatase non-receptor type 2 OS=Mus musculus GN=Ptpn2 PE=1 SV=2 - [PTN2_MOUSE]	Ptpn2	0.991333
Q8VD65	Phosphoinositide 3-kinase regulatory subunit 4 OS=Mus musculus GN=Pik3r4 PE=1 SV=3 - [PI3R4_MOUSE]	Pik3r4	0.991333
P70353	Nuclear transcription factor Y subunit gamma OS=Mus musculus GN=Nfyc PE=1 SV=2 - [NFYC_MOUSE]	Nfyc	0.991333
P08228	Superoxide dismutase [Cu-Zn] OS=Mus musculus GN=Sod1 PE=1 SV=2 - [SODC_MOUSE]	Sod1	0.991
P14152	Malate dehydrogenase, cytoplasmic OS=Mus musculus GN=Mdh1 PE=1 SV=3 - [MDHC_MOUSE]	Mdh1	0.991
Q9D2D7	Zinc finger protein 687 OS=Mus musculus GN=Znf687 PE=1 SV=1 - [ZN687_MOUSE]	Znf687	0.991
Q812G0	Alpha-1,3-mannosyl-glycoprotein 4-beta-N-acetylglucosaminyltransferase A OS=Mus musculus GN=Mgat4a PE=2 SV=1 - [MGT4A_MOUSE]	Mgat4a	0.991
P97461	40S ribosomal protein S5 OS=Mus musculus GN=Rps5 PE=1 SV=3 - [RS5_MOUSE]	Rps5	0.990667
Q8JZL3	Thiamine-triphosphatase OS=Mus musculus GN=Thtpa PE=1 SV=3 - [THTPA_MOUSE]	Thtpa	0.990667
Q80UP3	Diacylglycerol kinase zeta OS=Mus musculus GN=Dgkz PE=1 SV=2 - [DGKZ_MOUSE]	Dgkz	0.990333
Q8BFZ9	Erlin-2 OS=Mus musculus GN=Erlin2 PE=1 SV=1 - [ERLN2_MOUSE]	Erlin2	0.990333
Q8VDP4	Cell cycle and apoptosis regulator protein 2 OS=Mus musculus GN=Ccar2 PE=1 SV=2 - [CCAR2_MOUSE]	Ccar2	0.990333
Q9WTX8	Mitotic spindle assembly checkpoint protein MAD1 OS=Mus musculus GN=Mad1l1 PE=1 SV=1 - [MD1L1_MOUSE]	Mad1l1	0.990333
P47857	ATP-dependent 6-phosphofructokinase, muscle type OS=Mus musculus GN=Pfkm PE=1 SV=3 - [PFKAM_MOUSE]	Pfkm	0.990333
Q9WU40	Inner nuclear membrane protein Man1 OS=Mus musculus GN=Lemd3 PE=1 SV=2 - [MAN1_MOUSE]	Lemd3	0.990333
Q9Z1D1	Eukaryotic translation initiation factor 3 subunit G OS=Mus musculus GN=Eif3g PE=1 SV=2 - [EIF3G_MOUSE]	Eif3g	0.990333
P31230	Aminoacyl tRNA synthase complex-interacting multifunctional protein 1 OS=Mus musculus GN=Aimp1 PE=1 SV=2 - [AIMP1_MOUSE]	Aimp1	0.990333
Q8C754	Vacuolar protein sorting-associated protein 52 homolog OS=Mus musculus GN=Vps52 PE=1 SV=1 - [VPS52_MOUSE]	Vps52	0.990333
Q99KP3	Lambda-crystallin homolog OS=Mus musculus GN=Cryl1 PE=1 SV=3 - [CRYL1_MOUSE]	Cryl1	0.990333
P05201	Aspartate aminotransferase, cytoplasmic OS=Mus musculus GN=Got1 PE=1 SV=3 - [AATC_MOUSE]	Got1	0.99
O88569	Heterogeneous nuclear ribonucleoproteins A2/B1 OS=Mus musculus GN=Hnrnpa2b1 PE=1 SV=2 - [ROA2_MOUSE]	Hnrnpa2b1	0.99
Q91W52	Transmembrane protein 19 OS=Mus musculus GN=Tmem19 PE=1 SV=1 - [TMM19_MOUSE]	Tmem19	0.99
Q64152	Transcription factor BTF3 OS=Mus musculus GN=Btf3 PE=1 SV=3 - [BTF3_MOUSE]	Btf3	0.99
O55142	60S ribosomal protein L35a OS=Mus musculus GN=Rpl35a PE=1 SV=2 - [RL35A_MOUSE]	Rpl35a	0.99
Q9JMA1	Ubiquitin carboxyl-terminal hydrolase 14 OS=Mus musculus GN=Usp14 PE=1 SV=3 - [UBP14_MOUSE]	Usp14	0.99
Q9CZ13	Cytochrome b-c1 complex subunit 1, mitochondrial OS=Mus musculus GN=Uqcrc1 PE=1 SV=2 - [QCR1_MOUSE]	Uqcrc1	0.989667
Q6NZJ6	Eukaryotic translation initiation factor 4 gamma 1 OS=Mus musculus GN=Eif4g1 PE=1 SV=1 - [IF4G1_MOUSE]	Eif4g1	0.989667
Q9QZE7	Translin-associated protein X OS=Mus musculus GN=Tsnax PE=1 SV=1 - [TSNAX_MOUSE]	Tsnax	0.989667
Q8C2K5	RAS protein activator like-3 OS=Mus musculus GN=Rasal3 PE=1 SV=1 - [RASL3_MOUSE]	Rasal3	0.989333
Q9DCT6	Chromatin complexes subunit BAP18 OS=Mus musculus GN=Bap18 PE=1 SV=1 - [BAP18_MOUSE]	Bap18	0.989333
Q99K48	Non-POU domain-containing octamer-binding protein OS=Mus musculus GN=Nono PE=1 SV=3 - [NONO_MOUSE]	Nono	0.989
Q8K284	General transcription factor 3C polypeptide 1 OS=Mus musculus GN=Gtf3c1 PE=1 SV=2 - [TF3C1_MOUSE]	Gtf3c1	0.989
Q8BTW3	Exosome complex component MTR3 OS=Mus musculus GN=Exosc6 PE=1 SV=1 - [EXOS6_MOUSE]	Exosc6	0.989
O70252	Heme oxygenase 2 OS=Mus musculus GN=Hmox2 PE=1 SV=1 - [HMOX2_MOUSE]	Hmox2	0.988667
P28271	Cytoplasmic aconitate hydratase OS=Mus musculus GN=Aco1 PE=1 SV=3 - [ACOC_MOUSE]	Aco1	0.988667
P11438	Lysosome-associated membrane glycoprotein 1 OS=Mus musculus GN=Lamp1 PE=1 SV=2 - [LAMP1_MOUSE]	Lamp1	0.988333
Q91VL8	Telomeric repeat-binding factor 2-interacting protein 1 OS=Mus musculus GN=Terf2ip PE=1 SV=1 - [TE2IP_MOUSE]	Terf2ip	0.988333
Q9D0F3	Protein ERGIC-53 OS=Mus musculus GN=Lman1 PE=1 SV=1 - [LMAN1_MOUSE]	Lman1	0.988333
Q9Z2G6	Protein sel-1 homolog 1 OS=Mus musculus GN=Sel1l PE=1 SV=2 - [SE1L1_MOUSE]	Sel1l	0.988333
Q91YP3	Deoxyribose-phosphate aldolase OS=Mus musculus GN=Dera PE=1 SV=1 - [DEOC_MOUSE]	Dera	0.988333
Q7TQD2	Tubulin polymerization-promoting protein OS=Mus musculus GN=Tppp PE=1 SV=1 - [TPPP_MOUSE]	Tppp	0.988333
O35083	1-acyl-sn-glycerol-3-phosphate acyltransferase alpha OS=Mus musculus GN=Agpat1 PE=1 SV=1 - [PLCA_MOUSE]	Agpat1	0.988
P61089	Ubiquitin-conjugating enzyme E2 N OS=Mus musculus GN=Ube2n PE=1 SV=1 - [UBE2N_MOUSE]	Ube2n	0.987667
P83940	Elongin-C OS=Mus musculus GN=Eloc PE=1 SV=1 - [ELOC_MOUSE]	Tceb1	0.987667
Q8BJ71	Nuclear pore complex protein Nup93 OS=Mus musculus GN=Nup93 PE=1 SV=1 - [NUP93_MOUSE]	Nup93	0.987333
Q8K4L3	Supervillin OS=Mus musculus GN=Svil PE=1 SV=1 - [SVIL_MOUSE]	Svil	0.987333
Q9D0I9	Arginine--tRNA ligase, cytoplasmic OS=Mus musculus GN=Rars PE=1 SV=2 - [SYRC_MOUSE]	Rars	0.987333
Q8BP92	Reticulocalbin-2 OS=Mus musculus GN=Rcn2 PE=1 SV=1 - [RCN2_MOUSE]	Rcn2	0.987333
O89017	Legumain OS=Mus musculus GN=Lgmn PE=1 SV=1 - [LGMN_MOUSE]	Lgmn	0.987
Q8BK62	Olfactomedin-like protein 3 OS=Mus musculus GN=Olfml3 PE=2 SV=2 - [OLFL3_MOUSE]	Olfml3	0.987
P61922	4-aminobutyrate aminotransferase, mitochondrial OS=Mus musculus GN=Abat PE=1 SV=1 - [GABT_MOUSE]	Abat	0.986667
O54984	ATPase Asna1 OS=Mus musculus GN=Asna1 PE=1 SV=2 - [ASNA_MOUSE]	Asna1	0.986667
E9Q394	A-kinase anchor protein 13 OS=Mus musculus GN=Akap13 PE=1 SV=1 - [AKP13_MOUSE]	Akap13	0.986333
Q80VI1	E3 ubiquitin-protein ligase TRIM56 OS=Mus musculus GN=Trim56 PE=1 SV=1 - [TRI56_MOUSE]	Trim56	0.986333
Q9CX97	WD repeat-containing protein 55 OS=Mus musculus GN=Wdr55 PE=1 SV=2 - [WDR55_MOUSE]	Wdr55	0.986333
Q5DTM8	E3 ubiquitin-protein ligase BRE1A OS=Mus musculus GN=Rnf20 PE=1 SV=2 - [BRE1A_MOUSE]	Rnf20	0.986
Q80SW1	Putative adenosylhomocysteinase 2 OS=Mus musculus GN=Ahcyl1 PE=1 SV=1 - [SAHH2_MOUSE]	Ahcyl1	0.986
Q3UPL0	Protein transport protein Sec31A OS=Mus musculus GN=Sec31a PE=1 SV=2 - [SC31A_MOUSE]	Sec31a	0.986
Q60854	Serpin B6 OS=Mus musculus GN=Serpinb6 PE=1 SV=1 - [SPB6_MOUSE]	Serpinb6	0.986
Q61990	Poly(rC)-binding protein 2 OS=Mus musculus GN=Pcbp2 PE=1 SV=1 - [PCBP2_MOUSE]	Pcbp2	0.985667
Q9EQH2	Endoplasmic reticulum aminopeptidase 1 OS=Mus musculus GN=Erap1 PE=1 SV=2 - [ERAP1_MOUSE]	Erap1	0.985667
Q9D2N9	Vacuolar protein sorting-associated protein 33A OS=Mus musculus GN=Vps33a PE=1 SV=2 - [VP33A_MOUSE]	Vps33a	0.985667
Q566J8	Atypical kinase COQ8B, mitochondrial OS=Mus musculus GN=Coq8b PE=1 SV=1 - [COQ8B_MOUSE]	Adck4	0.985667
Q2VPQ9	Chromatin modification-related protein MEAF6 OS=Mus musculus GN=Meaf6 PE=1 SV=1 - [EAF6_MOUSE]	Meaf6	0.985333
Q8BX70	Vacuolar protein sorting-associated protein 13C OS=Mus musculus GN=Vps13c PE=1 SV=2 - [VP13C_MOUSE]	Vps13c	0.985333
Q91ZA3	Propionyl-CoA carboxylase alpha chain, mitochondrial OS=Mus musculus GN=Pcca PE=1 SV=2 - [PCCA_MOUSE]	Pcca	0.985333
Q9JLV6	Bifunctional polynucleotide phosphatase/kinase OS=Mus musculus GN=Pnkp PE=1 SV=2 - [PNKP_MOUSE]	Pnkp	0.985333
Q8BLF1	Neutral cholesterol ester hydrolase 1 OS=Mus musculus GN=Nceh1 PE=1 SV=1 - [NCEH1_MOUSE]	Nceh1	0.985
Q8BWW4	La-related protein 4 OS=Mus musculus GN=Larp4 PE=1 SV=2 - [LARP4_MOUSE]	Larp4	0.985
Q8C9B9	Death-inducer obliterator 1 OS=Mus musculus GN=Dido1 PE=1 SV=4 - [DIDO1_MOUSE]	Dido1	0.984667
O70305	Ataxin-2 OS=Mus musculus GN=Atxn2 PE=1 SV=1 - [ATX2_MOUSE]	Atxn2	0.984667
P26369	Splicing factor U2AF 65 kDa subunit OS=Mus musculus GN=U2af2 PE=1 SV=3 - [U2AF2_MOUSE]	U2af2	0.984333
Q3U0M1	Trafficking protein particle complex subunit 9 OS=Mus musculus GN=Trappc9 PE=1 SV=2 - [TPPC9_MOUSE]	Trappc9	0.984333
Q9JL62	Glycolipid transfer protein OS=Mus musculus GN=Gltp PE=1 SV=3 - [GLTP_MOUSE]	Gltp	0.984333
Q9R0P6	Signal peptidase complex catalytic subunit SEC11A OS=Mus musculus GN=Sec11a PE=1 SV=1 - [SC11A_MOUSE]	Sec11a	0.984
Q8R3C0	Mini-chromosome maintenance complex-binding protein OS=Mus musculus GN=Mcmbp PE=1 SV=1 - [MCMBP_MOUSE]	Mcmbp	0.983667
Q8VBZ3	Cleft lip and palate transmembrane protein 1 homolog OS=Mus musculus GN=Clptm1 PE=1 SV=1 - [CLPT1_MOUSE]	Clptm1	0.983333
Q8BG30	Negative elongation factor A OS=Mus musculus GN=Nelfa PE=1 SV=1 - [NELFA_MOUSE]	Nelfa	0.983333
Q99KJ8	Dynactin subunit 2 OS=Mus musculus GN=Dctn2 PE=1 SV=3 - [DCTN2_MOUSE]	Dctn2	0.983333
Q8VDQ1	Prostaglandin reductase 2 OS=Mus musculus GN=Ptgr2 PE=1 SV=2 - [PTGR2_MOUSE]	Ptgr2	0.983333
Q9WV03	Protein FAM50A OS=Mus musculus GN=Fam50a PE=1 SV=1 - [FA50A_MOUSE]	Fam50a	0.983333
Q64008	Ras-related protein Rab-34 OS=Mus musculus GN=Rab34 PE=1 SV=2 - [RAB34_MOUSE]	Rab34	0.983
Q61171	Peroxiredoxin-2 OS=Mus musculus GN=Prdx2 PE=1 SV=3 - [PRDX2_MOUSE]	Prdx2	0.983
P70296	Phosphatidylethanolamine-binding protein 1 OS=Mus musculus GN=Pebp1 PE=1 SV=3 - [PEBP1_MOUSE]	Pebp1	0.983
Q9DC48	Pre-mRNA-processing factor 17 OS=Mus musculus GN=Cdc40 PE=2 SV=1 - [PRP17_MOUSE]	Cdc40	0.983
Q8K0V4	CCR4-NOT transcription complex subunit 3 OS=Mus musculus GN=Cnot3 PE=1 SV=1 - [CNOT3_MOUSE]	Cnot3	0.983
Q9CXW3	Calcyclin-binding protein OS=Mus musculus GN=Cacybp PE=1 SV=1 - [CYBP_MOUSE]	Cacybp	0.983
P60843	Eukaryotic initiation factor 4A-I OS=Mus musculus GN=Eif4a1 PE=1 SV=1 - [IF4A1_MOUSE]	Eif4a1	0.982667
Q9JMK2	Casein kinase I isoform epsilon OS=Mus musculus GN=Csnk1e PE=1 SV=2 - [KC1E_MOUSE]	Csnk1e	0.982667
O35737	Heterogeneous nuclear ribonucleoprotein H OS=Mus musculus GN=Hnrnph1 PE=1 SV=3 - [HNRH1_MOUSE]	Hnrnph1	0.982667
Q9WTL7	Acyl-protein thioesterase 2 OS=Mus musculus GN=Lypla2 PE=1 SV=1 - [LYPA2_MOUSE]	Lypla2	0.982333
P51150	Ras-related protein Rab-7a OS=Mus musculus GN=Rab7a PE=1 SV=2 - [RAB7A_MOUSE]	Rab7a	0.982
Q9DBC3	Cap-specific mRNA (nucleoside-2'-O-)-methyltransferase 1 OS=Mus musculus GN=Cmtr1 PE=1 SV=1 - [CMTR1_MOUSE]	Cmtr1	0.981667
Q9JKC8	AP-3 complex subunit mu-1 OS=Mus musculus GN=Ap3m1 PE=1 SV=1 - [AP3M1_MOUSE]	Ap3m1	0.981667
P62245	40S ribosomal protein S15a OS=Mus musculus GN=Rps15a PE=1 SV=2 - [RS15A_MOUSE]	Rps15a	0.981667
[truncated: 1,286 more rows]

## Sheet: FAD2w
Uniprot Accession	Description 5xFAD 2 weeks	Gene name	Mean
[truncated: 3,007 more rows]

[truncated: 2 more sheets: FAD6w, FAD10w]
